# Supplementary material for: Identification of Immune-Related lncRNA Prognostic Signature and Molecular Subtypes for Glioblastoma
Source: Front Immunol. 2021 Nov 25;12:706936. doi: 10.3389/fimmu.2021.706936 (PMC8657607; doi:10.3389/fimmu.2021.706936)
Supplement: Supplementary file 2 [file Table_1.xlsx]

## Sheet: S1
Table-S1: Normal samples and GBM patients' clinical information
Normal samples from GTEX database						GBM patients from TCGA database
ID	primary site	gender				ID	futime (day)	futatus (0=alive,1=dead)	Age	Gender(0=male, 1=female)	Radiotherapy (0=NO, 1=yes, 2=unkown)	Chemotherapy (0=NO, 1=yes, 2=unkown)	IDH status (0=wild, 1=mutation)	MGMT status (0=wild, 1=mutation)	ATRX status (0=wild, 1=mutation)	EGFR status (0=wild, 1=mutation)
GTEX-13QIC-0011-R1a-SM-5O9CJ	Brain	female				TCGA-16-1045-01B	883	1	49	0	2	0	0	0	0	1
GTEX-N7MS-2526-SM-26GMA	Brain	male				TCGA-32-2632-01A	269	1	80	1	0	0	0	0	0	1
GTEX-N7MS-2526-SM-26GMR	Brain	male				TCGA-76-4931-01A	279	1	70	0	2	0	0	0	0	1
GTEX-NPJ7-0011-R6a-SM-2I3G7	Brain	female				TCGA-19-2624-01A	5	1	51	1	1	0	0	0	0	0
GTEX-132Q8-3026-SM-5PNVG	Brain	male				TCGA-02-0055-01A	76	1	62	0	2	0	0	0	0	0
GTEX-NPJ7-2726-SM-2I3FT	Brain	female				TCGA-14-0781-01B	29	1	49	1	1	0	0	0	0	0
GTEX-13OVJ-0011-R9b-SM-5L3GD	Brain	female				TCGA-32-5222-01A	585	1	66	1	2	0	0	0	0	0
GTEX-XLM4-0011-R10A-SM-4AT5P	Brain	male				TCGA-41-4097-01A	6	1	63	0	1	0	0	0	0	0
GTEX-12ZZZ-0011-R10a-SM-5P9HC	Brain	male				TCGA-19-4065-01A	214	0	36	1	2	0	0	0	0	0
GTEX-X4XY-0011-R8A-SM-46MVC	Brain	male				TCGA-28-1753-01A	37	0	53	1	2	0	0	0	0	0
GTEX-13QJC-0011-R6a-SM-5S2VI	Brain	female				TCGA-32-2634-01A	693	0	82	1	2	0	0	0	0	0
GTEX-ZUA1-0011-R8b-SM-51MST	Brain	male				TCGA-28-5220-01A	388	1	67	1	2	0	0	0	0	0
GTEX-13FHP-0011-R7b-SM-5LZYI	Brain	male				TCGA-76-4929-01A	111	1	76	0	0	0	0	0	0	0
GTEX-11EMC-3326-SM-5P9JH	Brain	female				TCGA-19-4065-02A	214	0	36	1	2	0	0	0	0	0
GTEX-13112-0011-R7b-SM-5DUVW	Brain	male				TCGA-28-1747-01C	77	1	44	1	2	0	0	0	0	1
GTEX-12WSA-0011-R5b-SM-5GU5I	Brain	male				TCGA-06-5856-01A	114	1	58	1	1	0	0	0	0	1
GTEX-ZF28-3026-SM-4WKHP	Brain	male				TCGA-28-5218-01A	157	1	63	1	2	0	0	0	0	0
GTEX-ZUA1-0011-R7b-SM-4YCDP	Brain	male				TCGA-19-2625-01A	124	1	76	0	1	0	0	0	0	0
GTEX-11ZVC-0011-R9a-SM-57WC5	Brain	female				TCGA-76-4926-01B	138	1	68	1	2	0	0	0	0	0
GTEX-WZTO-0011-R4A-SM-3NMC7	Brain	male				TCGA-76-4932-01A	1458	1	50	0	2	0	0	0	0	0
GTEX-NPJ7-0011-R11A-SM-2I3E8	Brain	female				TCGA-26-5135-01A	270	1	72	0	0	0	0	0	0	0
GTEX-13OVL-0011-R6a-SM-5L3G4	Brain	male				TCGA-02-2485-01A	470	0	53	1	2	0	0	0	0	1
GTEX-13NYB-0011-R1b-SM-5KM4F	Brain	male				TCGA-16-0846-01A	119	1	85	1	1	0	0	0	0	0
GTEX-WHSE-0011-R8A-SM-3P5Z1	Brain	male				TCGA-76-4928-01B	94	1	85	0	2	0	0	0	0	0
GTEX-T6MN-0011-R4A-SM-32QPG	Brain	male				TCGA-26-5133-01A	452	0	59	1	2	0	0	0	0	0
GTEX-ZDXO-0011-R1a-SM-4WKF4	Brain	male				TCGA-32-4213-01A	604	0	47	0	2	0	0	0	0	0
GTEX-11DXY-3226-SM-5GIDE	Brain	male				TCGA-06-0210-01A	225	1	72	0	2	0	0	0	0	0
GTEX-ZV68-0011-R5a-SM-4YCDW	Brain	female				TCGA-02-0047-01A	448	1	78	1	2	0	0	0	0	0
GTEX-11GSP-0011-R6b-SM-57WBQ	Brain	female				TCGA-32-1980-01A	36	1	72	1	1	0	0	0	0	0
GTEX-13OVL-0011-R3b-SM-5L3I8	Brain	male				TCGA-28-2499-01A	95	1	59	1	0	0	0	0	0	0
GTEX-13OW7-0011-R5b-SM-5O9DM	Brain	male				TCGA-06-0210-02A	225	1	72	0	2	0	0	0	0	0
GTEX-11WQK-3126-SM-5EGI2	Brain	male				TCGA-76-4927-01A	535	1	58	1	0	0	0	0	0	1
GTEX-ZE9C-0011-R11a-SM-4WKGG	Brain	male				TCGA-06-1804-01A	414	1	81	0	1	0	0	0	0	1
GTEX-ZZPT-2926-SM-5EQ5S	Brain	male				TCGA-26-5136-01B	577	1	78	0	0	0	0	0	0	0
GTEX-12ZZY-3026-SM-5GCOU	Brain	male				TCGA-19-2629-01A	737	1	60	1	2	0	1	0	1	0
GTEX-WHSE-2926-SM-3NMBG	Brain	male				TCGA-06-0190-01A	317	1	62	1	2	0	0	0	0	0
GTEX-12ZZW-2926-SM-5LZUP	Brain	male				TCGA-28-5209-01A	442	0	66	0	2	0	0	0	0	1
GTEX-12WSD-0011-R9a-SM-5GU6W	Brain	female				TCGA-06-0219-01A	22	1	67	1	1	0	0	0	0	0
GTEX-YFC4-0011-R11a-SM-4SOK6	Brain	female				TCGA-06-0190-02A	317	1	62	1	2	0	0	0	0	0
GTEX-X261-0011-R5A-SM-3NMB4	Brain	male				TCGA-06-0132-01A	771	1	49	1	2	0	0	0	0	0
GTEX-11OC5-0626-SM-5HL6M	Brain	male				TCGA-06-0749-01A	82	1	50	1	2	0	0	0	0	1
GTEX-ZVZQ-0011-R7b-SM-57WBB	Brain	female				TCGA-14-0817-01A	164	1	69	0	1	3	0	0	0	0
GTEX-12ZZX-0011-R8a-SM-5DUW8	Brain	female				TCGA-41-3915-01A	360	1	48	1	2	3	0	0	0	0
GTEX-13PDP-0011-R1a-SM-5PNX5	Brain	male				TCGA-41-5651-01A	460	1	59	0	2	3	0	0	0	0
GTEX-11TTK-2926-SM-5PNYP	Brain	female				TCGA-06-5859-01A	139	0	63	1	2	2	0	0	0	0
GTEX-N7MS-0011-R3a-SM-5SI8H	Brain	male				TCGA-28-2514-01A	160	0	45	1	2	2	0	0	0	0
GTEX-T6MN-2626-SM-32PMQ	Brain	male				TCGA-12-0821-01A	323	1	62	1	2	2	0	0	0	0
GTEX-12WS9-0011-R5b-SM-5P9EV	Brain	female				TCGA-26-1442-01A	953	0	43	1	2	2	1	0	0	0
GTEX-NL4W-0011-R9a-SM-2I3G1	Brain	male				TCGA-12-1597-01B	675	1	62	0	2	2	0	0	0	0
GTEX-13X6J-3026-SM-5Q5CU	Brain	male				TCGA-28-2509-01A	145	0	77	0	2	2	0	0	0	0
GTEX-145LS-0011-R10a-SM-5PNUQ	Brain	female				TCGA-14-0871-01A	880	1	74	0	2	2	0	0	0	0
GTEX-13OVL-0011-R10a-SM-5L3GS	Brain	male				TCGA-06-2564-01A	181	0	50	1	2	2	0	0	0	0
GTEX-14BIL-0011-R10a-SM-5SI75	Brain	male				TCGA-41-2572-01A	406	1	67	1	2	2	0	0	0	0
GTEX-13FLV-0011-R10b-SM-5LZZ2	Brain	male				TCGA-14-0789-01A	342	1	54	1	2	2	0	0	0	0
GTEX-13FLW-0011-R6b-SM-5L3EN	Brain	male				TCGA-14-0790-01B	419	1	64	0	2	2	0	0	0	1
GTEX-NL4W-0011-R10A-SM-2I3DY	Brain	male				TCGA-14-0787-01A	68	1	69	1	1	2	0	0	0	0
GTEX-S7SE-0011-R7A-SM-2XCDI	Brain	male				TCGA-19-0957-02A	666	1	48	0	2	2	0	0	0	0
GTEX-139UC-0011-R7a-SM-5IJCV	Brain	male				TCGA-28-2513-01A	222	0	69	0	2	2	0	0	0	0
GTEX-RNOR-0011-R4A-SM-3GAD3	Brain	female				TCGA-41-2571-01A	26	1	89	1	1	1	0	0	0	0
GTEX-13FHO-2926-SM-5L3ES	Brain	male				TCGA-28-5207-01A	343	1	71	1	2	1	0	0	0	1
GTEX-ZE7O-0011-R1a-SM-57WDM	Brain	female				TCGA-19-2620-01A	148	1	70	1	2	1	0	0	0	1
GTEX-11ZUS-2826-SM-5EQKW	Brain	male				TCGA-26-5132-01A	286	0	74	1	2	1	0	0	0	0
GTEX-WVLH-0011-R11A-SM-3MJFO	Brain	male				TCGA-19-2619-01A	294	0	55	0	2	1	0	0	0	0
GTEX-13IVO-0011-R5a-SM-5L3CY	Brain	male				TCGA-19-1390-01A	772	1	63	0	1	1	0	0	0	0
GTEX-11WQC-0011-R5a-SM-5BC74	Brain	male				TCGA-06-5412-01A	138	1	78	0	2	1	0	0	0	0
GTEX-R55F-1326-SM-5S2V4	Brain	male				TCGA-12-0618-01A	395	1	49	1	2	1	0	0	0	0
GTEX-T6MN-0011-R7A-SM-5CHSP	Brain	male				TCGA-26-5139-01A	48	0	65	0	1	1	0	0	0	1
GTEX-RNOR-0011-R3A-SM-5SI8E	Brain	female				TCGA-12-5295-01A	454	1	60	0	2	1	0	0	0	0
GTEX-13QIC-0011-R10a-SM-5O9C7	Brain	female				TCGA-14-2554-01A	532	1	52	0	2	1	0	0	0	1
GTEX-13QJC-0011-R7b-SM-5PNUM	Brain	female				TCGA-14-1825-01A	232	1	70	1	2	1	0	0	0	0
GTEX-12WSD-3126-SM-5HL7P	Brain	female				TCGA-19-1787-01B	385	1	48	1	2	1	0	1	1	0
GTEX-13OVL-0011-R4b-SM-5L3HV	Brain	male				TCGA-12-3652-01A	1062	1	60	1	2	1	0	0	0	0
GTEX-13X6I-0011-R2b-SM-5PNWQ	Brain	male				TCGA-06-5413-01A	268	0	67	1	2	1	0	0	0	0
GTEX-1313W-0011-R8a-SM-5DUVM	Brain	female				TCGA-12-5299-01A	98	1	56	0	2	1	0	0	0	0
GTEX-12ZZX-0011-R2a-SM-5EGLG	Brain	female				TCGA-02-2486-01A	618	1	64	1	2	1	0	0	0	0
GTEX-X261-0011-R11A-SM-4E3JY	Brain	male				TCGA-28-5215-01A	335	1	62	0	2	1	0	0	0	0
GTEX-13X6J-0011-R8b-SM-5PNUA	Brain	male				TCGA-06-5408-01A	357	1	54	0	2	1	0	0	0	0
GTEX-ZF28-0011-R11a-SM-4WWEI	Brain	male				TCGA-28-5208-01A	544	1	52	1	2	1	0	0	0	0
GTEX-ZF28-2926-SM-4WKG1	Brain	male				TCGA-19-1389-02A	141	1	51	1	2	1	0	0	0	0
GTEX-13OVJ-0011-R3b-SM-5P9H6	Brain	female				TCGA-06-5417-01A	155	0	45	0	2	1	1	0	1	0
GTEX-XOTO-0011-R11B-SM-4B64O	Brain	male				TCGA-14-1823-01A	543	1	58	0	2	1	0	0	0	0
GTEX-ZVZQ-0011-R9a-SM-51MRH	Brain	female				TCGA-32-1982-01A	142	1	76	0	0	1	0	0	0	1
GTEX-X261-0011-R7A-SM-4E3JJ	Brain	male				TCGA-28-5204-01A	454	1	72	1	2	1	0	0	0	0
GTEX-ZYY3-3026-SM-5GIEJ	Brain	female				TCGA-15-0742-01A	419	1	65	1	2	1	0	0	0	1
GTEX-12WSM-0011-R1a-SM-5LZW6	Brain	male				TCGA-32-2616-01A	224	1	48	0	2	1	0	0	1	0
GTEX-13IVO-0011-R3b-SM-5IJBJ	Brain	male				TCGA-14-1034-02B	485	1	60	0	2	1	0	0	0	1
GTEX-13CZV-0011-R10b-SM-5LZYD	Brain	male				TCGA-06-5858-01A	187	0	45	0	2	1	0	0	1	0
GTEX-145MI-0011-R7b-SM-5Q5AZ	Brain	female				TCGA-12-3653-01A	442	1	34	0	2	1	0	0	0	0
GTEX-13OW7-0011-R3a-SM-5O9DA	Brain	male				TCGA-12-3650-01A	333	1	46	1	2	1	0	0	0	1
GTEX-QVJO-0011-R7A-SM-2S1QO	Brain	female				TCGA-32-2638-01A	766	1	67	1	2	1	0	0	0	0
GTEX-RNOR-0011-R1A-SM-5SI8F	Brain	female				TCGA-26-5134-01A	167	0	74	1	2	1	0	0	0	0
GTEX-13JVG-0011-R11a-SM-5KM53	Brain	male				TCGA-02-2483-01A	466	0	43	1	2	1	1	0	1	0
GTEX-11WQC-0011-R6a-SM-5BC77	Brain	male				TCGA-06-5416-01A	204	0	23	0	2	1	1	0	1	1
GTEX-13JUV-0011-R9a-SM-5LZX3	Brain	female				TCGA-14-1034-01A	485	1	60	0	2	1	0	0	0	1
GTEX-WL46-0011-R7A-SM-3LK7X	Brain	male				TCGA-06-5418-01A	83	1	75	0	1	1	0	0	0	0
GTEX-13FTZ-0011-R10b-SM-5KLZS	Brain	male				TCGA-28-5216-01A	415	0	52	1	2	1	0	0	0	0
GTEX-145MH-0011-R10b-SM-5PNUK	Brain	male				TCGA-28-5213-01A	951	1	72	1	2	1	0	0	0	1
GTEX-12WSF-0011-R6b-SM-5HL8W	Brain	male				TCGA-27-1834-01A	1233	1	56	1	2	1	0	0	0	0
GTEX-13FXS-0011-R2b-SM-5K7XX	Brain	male				TCGA-32-1970-01A	468	1	59	1	2	1	0	0	0	1
GTEX-RNOR-0011-R5A-SM-2TF4J	Brain	female				TCGA-14-0736-02A	460	1	49	1	2	1	0	0	0	0
GTEX-TSE9-0011-R9A-SM-3DB7Q	Brain	female				TCGA-19-5960-01A	455	1	56	1	2	1	0	0	0	0
GTEX-RVPU-0011-R11A-SM-2XCAF	Brain	male				TCGA-08-0386-01A	548	1	74	1	2	1	0	0	0	0
GTEX-X4EP-0011-R6A-SM-3P629	Brain	female				TCGA-06-2563-01A	932	0	72	0	2	1	0	0	0	1
GTEX-Y8DK-0011-R3A-SM-4RTW5	Brain	male				TCGA-06-0125-02A	1448	1	63	0	2	1	0	0	0	1
GTEX-13IVO-2926-SM-5L3CZ	Brain	male				TCGA-06-2558-01A	380	1	75	0	2	1	0	0	0	0
GTEX-ZVT3-0011-R11b-SM-57WBI	Brain	female				TCGA-06-2570-01A	958	0	21	0	2	1	1	0	1	0
GTEX-13OVL-3026-SM-5IJF1	Brain	male				TCGA-06-5410-01A	108	1	72	0	1	1	0	0	0	0
GTEX-1445S-0011-R5a-SM-5PNUS	Brain	male				TCGA-14-1829-01A	218	0	57	1	2	1	0	0	0	1
GTEX-13OVJ-0011-R7a-SM-5L3G1	Brain	female				TCGA-06-0168-01A	598	1	59	0	2	1	0	0	0	0
GTEX-13OVH-0011-R11b-SM-5KM4X	Brain	male				TCGA-27-2526-01A	87	1	79	0	1	1	0	0	0	0
GTEX-11WQC-0011-R10a-SM-57WCT	Brain	male				TCGA-27-2523-01A	489	1	63	1	2	1	0	0	0	0
GTEX-11NV4-2126-SM-5N9DS	Brain	male				TCGA-12-0619-01A	1062	1	60	1	2	1	0	0	0	1
GTEX-13X6I-0011-R3b-SM-5P9HM	Brain	male				TCGA-06-0158-01A	329	1	73	1	2	1	0	0	0	0
GTEX-Y111-2826-SM-4TT3O	Brain	male				TCGA-06-0125-01A	1448	1	63	0	2	1	0	0	0	1
GTEX-13O3O-0011-R3b-SM-5KM3R	Brain	female				TCGA-06-0157-01A	97	1	63	0	2	1	0	0	0	1
GTEX-ZE9C-0011-R9a-SM-4WWCY	Brain	male				TCGA-06-0645-01A	175	1	55	0	1	1	0	0	0	0
GTEX-13X6K-0011-R11a-SM-5P9F5	Brain	female				TCGA-32-2615-01A	485	1	62	1	2	1	0	0	0	0
GTEX-12ZZX-0011-R10b-SM-5DUWK	Brain	female				TCGA-06-2565-01A	506	1	59	1	2	1	0	0	0	1
GTEX-12WSA-0011-R8a-SM-5P9EX	Brain	male				TCGA-06-2561-01A	537	1	53	0	2	1	0	0	0	1
GTEX-X4XX-0011-R1B-SM-3P622	Brain	male				TCGA-27-1830-01A	154	1	57	1	2	1	0	0	0	0
GTEX-13JVG-0011-R3b-SM-5LZXF	Brain	male				TCGA-06-0744-01A	1426	1	66	1	2	1	0	0	0	0
GTEX-ZAB4-0011-R6a-SM-4SOKD	Brain	male				TCGA-06-0171-02A	399	1	65	1	2	1	0	0	0	0
GTEX-N7MT-0011-R2a-SM-2I3GI	Brain	female				TCGA-06-2557-01A	33	1	76	1	1	1	0	0	0	0
GTEX-13OW6-2926-SM-5KM29	Brain	male				TCGA-06-0211-02A	360	1	47	1	2	1	0	0	0	0
GTEX-12ZZW-0011-R5a-SM-5DUVN	Brain	male				TCGA-27-2524-01A	231	1	56	1	2	1	0	0	0	0
GTEX-S7SE-0011-R4A-SM-2XCDB	Brain	male				TCGA-06-2562-01A	382	1	81	1	2	1	0	0	0	0
GTEX-ZXG5-0011-R10a-SM-57WDD	Brain	male				TCGA-06-0211-01A	360	1	47	1	2	1	0	0	0	0
GTEX-13FLV-0011-R6a-SM-5KLZ4	Brain	male				TCGA-76-4925-01A	146	1	76	1	2	1	0	0	0	0
GTEX-ZAB4-0011-R7a-SM-4SOKE	Brain	male				TCGA-06-0750-01A	28	1	43	1	1	1	0	0	0	1
GTEX-OHPN-0011-R10A-SM-33HBU	Brain	female				TCGA-27-1832-01A	300	1	59	0	2	1	0	0	0	0
GTEX-13RTJ-0011-R7b-SM-5P9JS	Brain	male				TCGA-06-0174-01A	98	1	54	1	2	1	0	0	0	0
GTEX-12WSC-2926-SM-5BC5Z	Brain	male				TCGA-12-0616-01A	448	1	36	0	2	1	0	0	0	1
GTEX-13OVJ-0011-R10b-SM-5L3HT	Brain	female				TCGA-27-2521-01A	510	1	34	1	2	1	1	0	1	0
GTEX-12ZZX-0011-R5a-SM-5HL89	Brain	female				TCGA-06-0743-01A	803	1	69	1	2	1	0	0	0	1
GTEX-145LS-0011-R7a-SM-5PNWM	Brain	female				TCGA-27-1831-01A	505	1	66	1	2	1	0	0	0	1
GTEX-N7MT-1226-SM-2TC6K	Brain	female				TCGA-06-0878-01A	218	0	74	1	2	1	0	0	0	0
GTEX-X261-0011-R6B-SM-4E3J8	Brain	male				TCGA-06-0141-01A	313	1	62	1	2	1	0	0	0	0
GTEX-13X6K-0011-R4b-SM-5P9HO	Brain	female				TCGA-06-2569-01A	13	0	24	0	0	1	0	0	0	0
GTEX-1445S-0011-R8a-SM-5PNWX	Brain	male				TCGA-06-5414-01A	273	0	61	1	2	1	0	0	0	0
GTEX-1128S-2826-SM-5N9DI	Brain	female				TCGA-06-0745-01A	239	1	59	1	2	1	0	0	0	0
GTEX-WWYW-0011-R6A-SM-3NB3G	Brain	female				TCGA-06-0649-01B	64	1	73	0	1	1	0	0	0	0
GTEX-147GR-0011-R4a-SM-5S2V2	Brain	male				TCGA-06-0644-01A	384	1	71	1	2	1	0	0	0	0
GTEX-12WSB-0011-R6b-SM-5GU6J	Brain	female				TCGA-06-0152-02A	375	1	68	1	2	1	0	0	0	0
GTEX-ZAK1-3026-SM-5S2MJ	Brain	female				TCGA-06-0747-01A	82	1	53	1	2	1	0	1	0	1
GTEX-13S7M-0011-R7a-SM-5O9DK	Brain	female				TCGA-06-0129-01A	1024	1	30	1	2	1	1	0	1	0
GTEX-ZVT3-0011-R10b-SM-57WB6	Brain	female				TCGA-06-0187-01A	828	1	69	1	2	1	0	0	0	0
GTEX-QDT8-0011-R6A-SM-32PKI	Brain	female				TCGA-06-2567-01A	133	1	65	1	2	1	0	0	0	0
GTEX-11PRG-2826-SM-5BC54	Brain	male				TCGA-06-0686-01A	432	1	53	1	2	1	0	0	0	0
GTEX-ZE7O-0011-R6a-SM-57WCI	Brain	female				TCGA-27-2528-01A	480	1	62	1	2	1	0	0	0	1
GTEX-12WSM-0011-R8a-SM-5DUWJ	Brain	male				TCGA-06-0184-01A	2126	1	63	1	2	1	0	0	0	0
GTEX-13PDP-0011-R8b-SM-5O9CS	Brain	male				TCGA-06-0646-01A	175	1	60	1	2	1	0	0	0	0
GTEX-13NYB-0011-R8a-SM-5KM4R	Brain	male				TCGA-27-1837-01A	427	1	36	1	2	1	0	0	0	0
GTEX-P44H-0011-R5A-SM-2XCEX	Brain	male				TCGA-06-2559-01A	150	1	83	1	2	1	0	0	0	0
GTEX-13SLW-0011-R10a-SM-5S2UI	Brain	male				TCGA-06-0221-02A	603	1	31	1	2	1	1	0	1	0
GTEX-Q2AG-0011-R9A-SM-2HMJ6	Brain	female				TCGA-06-0238-01A	405	1	46	1	2	1	0	0	0	0
GTEX-14BIM-0011-R6b-SM-5S2VB	Brain	female				TCGA-06-0882-01A	632	1	30	1	2	1	0	0	0	0
GTEX-144FL-3026-SM-5O99C	Brain	male				TCGA-06-0130-01A	394	1	54	1	2	1	0	0	0	0
GTEX-13FLV-0011-R8a-SM-5LZZE	Brain	male				TCGA-27-1835-01A	648	1	53	0	2	1	0	0	0	0
GTEX-13CF2-0011-R8b-SM-5IJCX	Brain	male				TCGA-06-5411-01A	254	1	51	1	2	1	0	0	0	0
GTEX-131YS-3126-SM-5KLYT	Brain	female				TCGA-27-2519-01A	550	1	48	1	2	1	0	0	0	0
GTEX-13OW7-3026-SM-5L3GY	Brain	male				TCGA-06-0211-01B	360	1	47	1	2	1	0	0	0	0
GTEX-13SLX-0011-R8b-SM-5PNWZ	Brain	female				TCGA-06-0138-01A	737	1	43	1	#N/A	#N/A	#N/A	#N/A	#N/A	#N/A
GTEX-139T8-0011-R4a-SM-5HL54	Brain	male				TCGA-15-1444-01A	1537	1	21	1	#N/A	#N/A	#N/A	#N/A	#N/A	#N/A
GTEX-145LU-0011-R3a-SM-5P9K2	Brain	male				TCGA-14-1402-02A	975	1	58	0	#N/A	#N/A	#N/A	#N/A	#N/A	#N/A
GTEX-WHSE-0011-R2A-SM-3P5ZL	Brain	male				TCGA-06-0156-01A	178	1	57	1	#N/A	#N/A	#N/A	#N/A	#N/A	#N/A
GTEX-13FXS-0011-R5b-SM-5LZYE	Brain	male				TCGA-06-0178-01A	2681	1	38	1	#N/A	#N/A	#N/A	#N/A	#N/A	#N/A
GTEX-13N2G-0011-R9b-SM-5MR4E	Brain	male				TCGA-06-0139-01A	362	1	40	1	#N/A	#N/A	#N/A	#N/A	#N/A	#N/A
GTEX-13O3O-3126-SM-5KM3H	Brain	female				TCGA-28-2510-01A	#N/A	#N/A	#N/A	#N/A	#N/A	#N/A	#N/A	#N/A	#N/A	#N/A
GTEX-13NZA-0011-R11b-SM-5KM4W	Brain	male
GTEX-13FLV-0011-R11a-SM-5LZZ7	Brain	male
GTEX-13OW8-0011-R3a-SM-5L3I4	Brain	male
GTEX-S7SE-0011-R5A-SM-2XCDA	Brain	male
GTEX-13X6I-0011-R5a-SM-5PNWW	Brain	male
GTEX-NPJ7-0011-R8a-SM-2I3G2	Brain	female
GTEX-X4XX-0011-R8B-SM-46MWM	Brain	male
GTEX-WVLH-0011-R5A-SM-3MJFW	Brain	male
GTEX-13FLW-0011-R5a-SM-5LZX6	Brain	male
GTEX-R55E-2526-SM-2TC6H	Brain	male
GTEX-11ZTS-3226-SM-5EGID	Brain	female
GTEX-13N2G-0011-R4b-SM-5MR54	Brain	male
GTEX-YJ89-0011-R7a-SM-4V6GO	Brain	male
GTEX-UTHO-0011-R3A-SM-3GIK8	Brain	male
GTEX-13O3Q-0011-R6a-SM-5KM2V	Brain	male
GTEX-N7MT-0011-R4a-SM-2I3G9	Brain	female
GTEX-ZXG5-0011-R7b-SM-57WCC	Brain	male
GTEX-ZAB4-0011-R5a-SM-4SOKC	Brain	male
GTEX-X4EP-0011-R7B-SM-4PQZW	Brain	female
GTEX-139UC-0011-R6b-SM-5K7Z1	Brain	male
GTEX-12WSC-0011-R9a-SM-5GU4U	Brain	male
GTEX-P44G-0011-R5A-SM-2I3FA	Brain	male
GTEX-11WQK-0011-R9b-SM-5BC6N	Brain	male
GTEX-X4EP-0011-R2B-SM-3P625	Brain	female
GTEX-13NYB-3226-SM-5J2ND	Brain	male
GTEX-11H98-0011-R8a-SM-5NQ8V	Brain	male
GTEX-N7MS-2526-SM-2D7W3	Brain	male
GTEX-13N1W-0011-R11a-SM-5MR3D	Brain	male
GTEX-13PLJ-0011-R9b-SM-5O9DV	Brain	female
GTEX-13PLJ-0011-R5a-SM-5O9BG	Brain	female
GTEX-144GL-2926-SM-5O99F	Brain	male
GTEX-XOTO-2926-SM-4B65G	Brain	male
GTEX-S7SE-0011-R10A-SM-2XCDF	Brain	male
GTEX-139TT-2626-SM-5LZUB	Brain	male
GTEX-X4XX-0011-R2A-SM-3P623	Brain	male
GTEX-OHPN-0011-R9A-SM-4DXUH	Brain	female
GTEX-ZVZQ-0011-R11a-SM-51MS6	Brain	female
GTEX-13CF2-0011-R7b-SM-5K7UV	Brain	male
GTEX-13PL6-0011-R6a-SM-5O9C5	Brain	female
GTEX-YFC4-0011-R2a-SM-4V6DZ	Brain	female
GTEX-QVJO-0011-R2A-SM-2S1QK	Brain	female
GTEX-131YS-0011-R9b-SM-5EQLY	Brain	female
GTEX-145MG-0011-R3b-SM-5SI67	Brain	male
GTEX-OXRO-0011-R2A-SM-3NB1W	Brain	female
GTEX-QVUS-2826-SM-3GADB	Brain	female
GTEX-11GSP-0011-R5a-SM-57WBE	Brain	female
GTEX-ZVT3-0011-R3b-SM-51MTJ	Brain	female
GTEX-Z93S-0011-R11a-SM-4RGNN	Brain	male
GTEX-11GS4-3126-SM-5A5LH	Brain	male
GTEX-13FHO-0011-R7b-SM-5LZXD	Brain	male
GTEX-13FHO-3026-SM-5J1O9	Brain	male
GTEX-P44G-0011-R2A-SM-2XCD2	Brain	male
GTEX-13RTL-0011-R1a-SM-5PNZ8	Brain	male
GTEX-12WSF-0011-R11a-SM-5LZVT	Brain	male
GTEX-13112-0011-R6b-SM-5DUVK	Brain	male
GTEX-13OVL-0011-R11b-SM-5L3G7	Brain	male
GTEX-ZAJG-3126-SM-5HL9J	Brain	female
GTEX-P44G-0011-R1A-SM-2I3FE	Brain	male
GTEX-1192X-3126-SM-5N9BY	Brain	male
GTEX-13N2G-0011-R1b-SM-5MR3G	Brain	male
GTEX-ZV68-0011-R6a-SM-51MSR	Brain	female
GTEX-QVUS-0011-R3A-SM-3GAFD	Brain	female
GTEX-OHPN-0011-R9A-SM-2YUMN	Brain	female
GTEX-13SLW-0011-R1a-SM-5S2W7	Brain	male
GTEX-N7MT-0011-R7a-SM-2I3FZ	Brain	female
GTEX-13IVO-0011-R8a-SM-5L3DY	Brain	male
GTEX-Q2AG-0011-R11A-SM-2HMKZ	Brain	female
GTEX-144GL-0011-R5b-SM-5PNUJ	Brain	male
GTEX-144GL-0011-R3a-SM-5P9HP	Brain	male
GTEX-R55E-0011-R9A-SM-2TC6C	Brain	male
GTEX-13X6J-0011-R11a-SM-5P9HE	Brain	male
GTEX-R55F-1226-SM-2TF59	Brain	male
GTEX-13CZV-0011-R11b-SM-5N9FN	Brain	male
GTEX-144GO-0011-R5a-SM-5PNUR	Brain	male
GTEX-N7MT-0011-R3a-SM-2I3GC	Brain	female
GTEX-132Q8-0011-R10b-SM-5DUWZ	Brain	male
GTEX-13PL6-0011-R9b-SM-5O9CH	Brain	female
GTEX-QMR6-0011-R11A-SM-32PKK	Brain	male
GTEX-ZDXO-0011-R8a-SM-4WWD7	Brain	male
GTEX-11EMC-3226-SM-5EGKW	Brain	female
GTEX-P44G-0011-R3A-SM-2I3FC	Brain	male
GTEX-12ZZW-0011-R10b-SM-5HL9X	Brain	male
GTEX-12WSE-0011-R6b-SM-5LZV5	Brain	male
GTEX-13FHP-0011-R1b-SM-5K7XL	Brain	male
GTEX-XMD1-0011-R10A-SM-4AT4A	Brain	male
GTEX-12WSD-0011-R3b-SM-5LZWN	Brain	female
GTEX-WZTO-0011-R8A-SM-4E3II	Brain	male
GTEX-13FXS-0011-R9a-SM-5K7UI	Brain	male
GTEX-13O3Q-0011-R10b-SM-5KM39	Brain	male
GTEX-131YS-0011-R4a-SM-5DUVL	Brain	female
GTEX-13N2G-0011-R10a-SM-5MR34	Brain	male
GTEX-13OW8-0011-R6b-SM-5L3I3	Brain	male
GTEX-13FLV-0011-R4a-SM-5LZYU	Brain	male
GTEX-ZVZQ-0011-R10b-SM-51MRT	Brain	female
GTEX-131XH-0011-R1a-SM-5DUWA	Brain	male
GTEX-P44H-0011-R10A-SM-2XCEK	Brain	male
GTEX-13OW7-0011-R4b-SM-5O9CX	Brain	male
GTEX-13OVH-0011-R6b-SM-5LUAX	Brain	male
GTEX-13NYS-0011-R9b-SM-5MR44	Brain	male
GTEX-RU72-0011-R10A-SM-2TF6D	Brain	female
GTEX-13OVJ-2826-SM-5L3GW	Brain	female
GTEX-11GSO-3026-SM-5Q5AL	Brain	male
GTEX-WHSE-0011-R1A-SM-3P5ZK	Brain	male
GTEX-T6MN-0011-R4A-SM-5CHSD	Brain	male
GTEX-ZUA1-3026-SM-59HJC	Brain	male
GTEX-11GSP-0011-R8b-SM-5NQ79	Brain	female
GTEX-YJ89-0011-R2b-SM-4RGLT	Brain	male
GTEX-Q2AG-0011-R10A-SM-2HMLA	Brain	female
GTEX-WL46-0011-R5A-SM-3LK6V	Brain	male
GTEX-145MG-0011-R7b-SM-5P9JY	Brain	male
GTEX-X4EP-0011-R9B-SM-4QASI	Brain	female
GTEX-13112-2926-SM-5DUWT	Brain	male
GTEX-TSE9-0011-R7A-SM-5CHS2	Brain	female
GTEX-11WQC-0011-R7b-SM-5BC7A	Brain	male
GTEX-12ZZZ-0011-R7b-SM-5EGLE	Brain	male
GTEX-13RTL-0011-R3a-SM-5P9JP	Brain	male
GTEX-13FHO-0011-R11b-SM-5LZYQ	Brain	male
GTEX-Q2AG-0011-R5A-SM-2HMJH	Brain	female
GTEX-13OVH-0011-R8b-SM-5MR35	Brain	male
GTEX-147GR-0011-R6b-SM-5S2RO	Brain	male
GTEX-132Q8-0011-R5a-SM-5IJDM	Brain	male
GTEX-WZTO-0011-R5B-SM-3NMC5	Brain	male
GTEX-11ONC-0011-R1a-SM-57WD4	Brain	male
GTEX-14BIN-0011-R10a-SM-5S2UA	Brain	female
GTEX-T2IS-0011-R6A-SM-32QP2	Brain	female
GTEX-144GL-0011-R8a-SM-5Q5B1	Brain	male
GTEX-13QIC-3026-SM-5LU58	Brain	female
GTEX-1313W-0011-R10b-SM-5DUXA	Brain	female
GTEX-YFC4-0011-R9a-SM-4SOK4	Brain	female
GTEX-13O3Q-2926-SM-5KM45	Brain	male
GTEX-12126-0011-R9b-SM-5BC6P	Brain	male
GTEX-ZXG5-0011-R5b-SM-57WBN	Brain	male
GTEX-13OW7-0011-R1b-SM-5L3HF	Brain	male
GTEX-13112-0011-R5b-SM-5DUV8	Brain	male
GTEX-T6MN-0011-R6A-SM-32QP8	Brain	male
GTEX-12584-0011-R6a-SM-5NQ7C	Brain	male
GTEX-13PDP-2926-SM-5N9E8	Brain	male
GTEX-ZE9C-0011-R5a-SM-5EGLO	Brain	male
GTEX-139UC-0011-R3b-SM-5K7VZ	Brain	male
GTEX-12WSC-0011-R10a-SM-5GU57	Brain	male
GTEX-117XS-3126-SM-5GIDP	Brain	male
GTEX-XOTO-0011-R8A-SM-4B65J	Brain	male
GTEX-11H98-0011-R10b-SM-5NQ98	Brain	male
GTEX-11OF3-0011-R7a-SM-57WCG	Brain	male
GTEX-14ASI-3026-SM-5S2PN	Brain	male
GTEX-NPJ8-2626-SM-26GMI	Brain	male
GTEX-13CIG-0011-R9a-SM-5K7VU	Brain	male
GTEX-WWYW-0011-R1A-SM-3TW8G	Brain	female
GTEX-NL4W-0011-R6a-SM-2I3GA	Brain	male
GTEX-NPJ7-0011-R10A-SM-2I3E5	Brain	female
GTEX-13NYB-0011-R7a-SM-5MR5D	Brain	male
GTEX-13FLW-0011-R8b-SM-5J1MZ	Brain	male
GTEX-Q2AG-0011-R8A-SM-2HMK5	Brain	female
GTEX-13X6K-0011-R3b-SM-5PNUD	Brain	female
GTEX-X585-0011-R1B-SM-46MVE	Brain	male
GTEX-13N2G-0011-R5a-SM-5MR33	Brain	male
GTEX-RVPU-0011-R6A-SM-2XCAC	Brain	male
GTEX-13X6I-0011-R11a-SM-5P9HN	Brain	male
GTEX-13S7M-3126-SM-5RQJQ	Brain	female
GTEX-ZDXO-0011-R3a-SM-4WKFS	Brain	male
GTEX-13RTJ-0011-R3a-SM-5PNX7	Brain	male
GTEX-139UC-0011-R4a-SM-5K7XM	Brain	male
GTEX-X261-0011-R8A-SM-4E3I5	Brain	male
GTEX-12126-0926-SM-5FQTW	Brain	male
GTEX-14ASI-0011-R8b-SM-5S2UB	Brain	male
GTEX-14A5I-2826-SM-5SIBF	Brain	female
GTEX-12WSA-0011-R2a-SM-57WDK	Brain	male
GTEX-NPJ7-0011-R1a-SM-3GACT	Brain	female
GTEX-13N2G-0011-R6b-SM-5MR3P	Brain	male
GTEX-NPJ7-0011-R4a-SM-2I3GJ	Brain	female
GTEX-NL3H-0011-R6a-SM-2I3G8	Brain	male
GTEX-ZAB4-0011-R10a-SM-4SOKH	Brain	male
GTEX-13SLW-0011-R11a-SM-5SI8Q	Brain	male
GTEX-11WQK-3026-SM-5EQL6	Brain	male
GTEX-131XW-0011-R6b-SM-5K7XY	Brain	female
GTEX-N7MT-1126-SM-2YUNQ	Brain	female
GTEX-WL46-2926-SM-3LK82	Brain	male
GTEX-ZDXO-2926-SM-4WKFM	Brain	male
GTEX-1399T-0011-R4b-SM-5DUVX	Brain	male
GTEX-12ZZW-0011-R7a-SM-5DUWC	Brain	male
GTEX-1445S-0011-R2b-SM-5PNUH	Brain	male
GTEX-R55E-0011-R11A-SM-2TC6I	Brain	male
GTEX-QMR6-1326-SM-32PLB	Brain	male
GTEX-147F4-0011-R8b-SM-5S2UN	Brain	male
GTEX-139TS-0011-R10a-SM-5K7TU	Brain	male
GTEX-12WSB-0011-R7b-SM-5GU6V	Brain	female
GTEX-13IVO-0011-R11b-SM-5LZXQ	Brain	male
GTEX-1212Z-0011-R1b-SM-5BC72	Brain	male
GTEX-Q2AG-0011-R2A-SM-2HMIT	Brain	female
GTEX-11H98-0011-R5b-SM-57WCF	Brain	male
GTEX-ZV68-0011-R7a-SM-51MT4	Brain	female
GTEX-12ZZY-0011-R10b-SM-5HL7W	Brain	male
GTEX-12WSC-0011-R5b-SM-5CVNS	Brain	male
GTEX-11GSO-2926-SM-5HL73	Brain	male
GTEX-13O3O-0011-R10a-SM-5LUA9	Brain	female
GTEX-12WSF-0011-R1a-SM-5DUVI	Brain	male
GTEX-12WSM-0011-R7b-SM-5EGLD	Brain	male
GTEX-139UC-3126-SM-5J1OY	Brain	male
GTEX-11GSP-0011-R10a-SM-5NQ7J	Brain	female
GTEX-ZF28-0011-R8a-SM-4WWFW	Brain	male
GTEX-RVPU-0011-R3A-SM-2XCAE	Brain	male
GTEX-RNOR-0011-R3A-SM-2TF5J	Brain	female
GTEX-13OVJ-0011-R2b-SM-5L3GP	Brain	female
GTEX-QMR6-0011-R5A-SM-32PKT	Brain	male
GTEX-11WQC-0011-R11b-SM-57WD6	Brain	male
GTEX-11DXW-1026-SM-5H11K	Brain	male
GTEX-ZE9C-0011-R2a-SM-4WKGH	Brain	male
GTEX-14753-0011-R8b-SM-5S2U1	Brain	male
GTEX-13FHP-3026-SM-5IJBS	Brain	male
GTEX-13VXU-0011-R7b-SM-5SI72	Brain	male
GTEX-12WSE-0011-R7a-SM-5PNWF	Brain	male
GTEX-X585-3026-SM-46MWF	Brain	male
GTEX-12WSF-0011-R10a-SM-5LZVH	Brain	male
GTEX-ZE9C-0011-R4a-SM-4WKH6	Brain	male
GTEX-14BIN-0011-R11a-SM-5SI79	Brain	female
GTEX-12ZZX-2926-SM-5GCOQ	Brain	female
GTEX-Y8DK-0011-R11A-SM-4SOK2	Brain	male
GTEX-WZTO-2926-SM-3NM9I	Brain	male
GTEX-WWYW-0011-R5A-SM-3NB3E	Brain	female
GTEX-13QJC-0011-R2b-SM-5PNUN	Brain	female
GTEX-13SLX-0011-R10a-SM-5P9HV	Brain	female
GTEX-RVPV-0011-R11A-SM-2TF6F	Brain	male
GTEX-12WSA-0011-R7b-SM-5GU5U	Brain	male
GTEX-1269C-3126-SM-5EGI6	Brain	female
GTEX-11WQK-0011-R10a-SM-5BC6R	Brain	male
GTEX-13OVJ-0011-R1b-SM-5L3I6	Brain	female
GTEX-139TS-0011-R2b-SM-5J1MX	Brain	male
GTEX-11OF3-0011-R6b-SM-57WBG	Brain	male
GTEX-13FHO-0011-R3b-SM-5K7YA	Brain	male
GTEX-RU72-0011-R5A-SM-2TF6U	Brain	female
GTEX-13OVL-0011-R1a-SM-5L3H5	Brain	male
GTEX-X4XX-0011-R11A-SM-46MWQ	Brain	male
GTEX-ZF28-0011-R5a-SM-4WWCZ	Brain	male
GTEX-NPJ7-0011-R9a-SM-2TC5R	Brain	female
GTEX-13OW6-0011-R10a-SM-5L3HE	Brain	male
GTEX-T6MN-0011-R1A-SM-32QOY	Brain	male
GTEX-RVPU-0011-R7A-SM-2XCAB	Brain	male
GTEX-11GSP-0011-R7b-SM-57WC3	Brain	female
GTEX-12ZZX-0011-R6a-SM-5HL8L	Brain	female
GTEX-131XW-0011-R10a-SM-5DUVA	Brain	female
GTEX-UTHO-0011-R6A-SM-3GIJW	Brain	male
GTEX-13VXU-3026-SM-5LU3K	Brain	male
GTEX-T2IS-0011-R2A-SM-32QPF	Brain	female
GTEX-131XH-2926-SM-5LZU4	Brain	male
GTEX-139UC-0011-R5b-SM-5K7VY	Brain	male
GTEX-QDT8-0011-R5A-SM-32PKN	Brain	female
GTEX-13G51-0011-R10b-SM-5LZYF	Brain	male
GTEX-11DXW-1126-SM-5H12Q	Brain	male
GTEX-145LS-0011-R2a-SM-5PNZI	Brain	female
GTEX-WL46-0011-R10A-SM-3MJFQ	Brain	male
GTEX-12WS9-0011-R6a-SM-5P9EW	Brain	female
GTEX-147GR-0011-R7a-SM-5S2RP	Brain	male
GTEX-13PL6-3126-SM-5LUAR	Brain	female
GTEX-12WSH-0011-R11a-SM-5LZVM	Brain	male
GTEX-13SLX-0011-R2b-SM-5S2VP	Brain	female
GTEX-WHSE-0011-R4A-SM-3P5ZN	Brain	male
GTEX-12ZZW-0011-R3a-SM-5DUWW	Brain	male
GTEX-13X6K-0011-R2b-SM-5P9K3	Brain	female
GTEX-13X6I-0011-R10a-SM-5PNWI	Brain	male
GTEX-14BIM-0011-R11b-SM-5S2RN	Brain	female
GTEX-R55F-0011-R8A-SM-2TF4F	Brain	male
GTEX-11UD1-0011-R2b-SM-5BC6O	Brain	female
GTEX-147F4-0011-R6b-SM-5S2UP	Brain	male
GTEX-X585-0011-R11B-SM-46MUZ	Brain	male
GTEX-13SLX-3126-SM-5S2Q5	Brain	female
GTEX-11NV4-0011-R6a-SM-57WD5	Brain	male
GTEX-13CZV-0011-R7b-SM-5LZXH	Brain	male
GTEX-145LU-0011-R10a-SM-5PNWJ	Brain	male
GTEX-ZAB4-0011-R2a-SM-4RGNP	Brain	male
GTEX-11O72-2926-SM-5BC4V	Brain	male
GTEX-12WSH-0011-R10a-SM-5LZUS	Brain	male
GTEX-13FXS-0011-R6b-SM-5L3F7	Brain	male
GTEX-1313W-0011-R4b-SM-5KLZV	Brain	female
GTEX-Y8DK-0011-R6A-SM-4V6EG	Brain	male
GTEX-R55E-0011-R7A-SM-2TC5Z	Brain	male
GTEX-131YS-0011-R1a-SM-5DUXC	Brain	female
GTEX-13OW6-0011-R7b-SM-5L3H4	Brain	male
GTEX-ZVT3-3026-SM-5E43N	Brain	female
GTEX-13X6J-0011-R10b-SM-5PNWA	Brain	male
GTEX-11GSP-3126-SM-5A5LL	Brain	female
GTEX-13PL6-0011-R5b-SM-5O9BI	Brain	female
GTEX-11WQC-0011-R8b-SM-57WCH	Brain	male
GTEX-13OVJ-0011-R4b-SM-5P9H5	Brain	female
GTEX-13RTJ-0011-R2a-SM-5PNW9	Brain	male
GTEX-13FLW-0011-R7b-SM-5L3EZ	Brain	male
GTEX-XMD1-0011-R1A-SM-4AT4C	Brain	male
GTEX-S7PM-0011-R6A-SM-3NM8F	Brain	male
GTEX-139UW-0011-R11a-SM-5IJGN	Brain	male
GTEX-1313W-3026-SM-5LZUZ	Brain	female
GTEX-139UC-3226-SM-5N9EZ	Brain	male
GTEX-WL46-0011-R9A-SM-3MJFP	Brain	male
GTEX-11ZU8-0011-R4a-SM-5BC6Y	Brain	male
GTEX-NL3H-0011-R3a-SM-2I3GL	Brain	male
GTEX-N7MT-0011-R1a-SM-5SI7S	Brain	female
GTEX-13N1W-0011-R6a-SM-5MR43	Brain	male
GTEX-13FLV-0011-R3b-SM-5LZYP	Brain	male
GTEX-T5JC-0011-R6A-SM-5SI89	Brain	male
GTEX-NPJ8-0011-R8a-SM-2HMLG	Brain	male
GTEX-1445S-0011-R10a-SM-5PNWB	Brain	male
GTEX-T2IS-2926-SM-32QPO	Brain	female
GTEX-131XW-0011-R11a-SM-5DUV9	Brain	female
GTEX-QVJO-1325-SM-2S1QX	Brain	female
GTEX-XMD1-0011-R3B-SM-4AT5R	Brain	male
GTEX-ZE7O-0011-R10a-SM-57WAZ	Brain	female
GTEX-13G51-3026-SM-5IJB8	Brain	male
GTEX-13FHP-0011-R11b-SM-5LZXP	Brain	male
GTEX-WWYW-0011-R11A-SM-3NB38	Brain	female
GTEX-14ABY-0011-R5b-SM-5SI7B	Brain	male
GTEX-ZXG5-0011-R6a-SM-57WBZ	Brain	male
GTEX-X4EP-3026-SM-3P5YP	Brain	female
GTEX-13OW7-0011-R8b-SM-5L3HR	Brain	male
GTEX-13RTJ-0011-R8b-SM-5O9DL	Brain	male
GTEX-12ZZZ-0011-R4b-SM-5DUV7	Brain	male
GTEX-13CZV-0011-R3a-SM-5KM27	Brain	male
GTEX-N7MS-0011-R11A-SM-2HMJS	Brain	male
GTEX-12WSE-0011-R10b-SM-5P9JV	Brain	male
GTEX-13SLW-0011-R5b-SM-5SI6Z	Brain	male
GTEX-14753-0011-R10b-SM-5S2WE	Brain	male
GTEX-13OW5-0011-R1b-SM-5L3GE	Brain	male
GTEX-14ABY-0011-R4b-SM-5S2VN	Brain	male
GTEX-NL3H-0011-R10A-SM-2I3E9	Brain	male
GTEX-145LU-2626-SM-5LU9Z	Brain	male
GTEX-WHSE-0011-R6A-SM-3P5ZP	Brain	male
GTEX-NPJ8-0011-R5a-SM-2HMJY	Brain	male
GTEX-13OW6-0011-R8a-SM-5L3GF	Brain	male
GTEX-ZDXO-0011-R7a-SM-4WWCU	Brain	male
GTEX-NPJ8-0011-R11A-SM-2YUMS	Brain	male
GTEX-139TS-0011-R6a-SM-5J2OB	Brain	male
GTEX-11NUK-2926-SM-5A5MD	Brain	male
GTEX-131XW-0011-R9a-SM-5N9EO	Brain	female
GTEX-145LU-0011-R1a-SM-5Q5CE	Brain	male
GTEX-145LS-0011-R4b-SM-5S2UT	Brain	female
GTEX-ZF28-0011-R10a-SM-4WWEH	Brain	male
GTEX-144GO-0011-R1a-SM-5PNWO	Brain	male
GTEX-NPJ8-0011-R7a-SM-2HMJV	Brain	male
GTEX-X4EP-0011-R10B-SM-4QASJ	Brain	female
GTEX-NPJ8-0011-R9a-SM-2YUN5	Brain	male
GTEX-145MH-0011-R11a-SM-5P9HQ	Brain	male
GTEX-QVUS-0011-R6A-SM-3GACX	Brain	female
GTEX-WVLH-0011-R7A-SM-3MJFB	Brain	male
GTEX-144GL-0011-R4a-SM-5PNUI	Brain	male
GTEX-1445S-0011-R3a-SM-5P9HY	Brain	male
GTEX-14ABY-0011-R11a-SM-5SI7C	Brain	male
GTEX-13OW6-0011-R4a-SM-5O9DX	Brain	male
GTEX-ZVT3-0011-R8b-SM-57WDJ	Brain	female
GTEX-QVJO-0011-R4A-SM-2S1QL	Brain	female
GTEX-X4EP-0011-R5A-SM-3P628	Brain	female
GTEX-WVLH-0011-R2A-SM-3MJFJ	Brain	male
GTEX-13O3O-0011-R4b-SM-5KM3F	Brain	female
GTEX-13OVJ-0011-R11a-SM-5P9H8	Brain	female
GTEX-X4XX-0011-R7A-SM-46MWR	Brain	male
GTEX-12WSB-0011-R5b-SM-5GU67	Brain	female
GTEX-11ONC-0011-R9b-SM-5NQ8J	Brain	male
GTEX-13JUV-0011-R10b-SM-5LZXR	Brain	female
GTEX-13OW6-0011-R1a-SM-5L3HQ	Brain	male
GTEX-13OW5-3126-SM-5MR3Y	Brain	male
GTEX-12WSE-2926-SM-5RQJ9	Brain	male
GTEX-TSE9-2926-SM-5CHQO	Brain	female
GTEX-13S7M-3026-SM-5S2QQ	Brain	female
GTEX-13JUV-3026-SM-5K7WX	Brain	female
GTEX-12ZZX-0011-R11a-SM-5DUVJ	Brain	female
GTEX-13NYC-2826-SM-5K7WR	Brain	male
GTEX-13O3O-0011-R5b-SM-5KM44	Brain	female
GTEX-145LS-0011-R5a-SM-5SI65	Brain	female
GTEX-13JVG-0011-R10b-SM-5KM2P	Brain	male
GTEX-131XH-0011-R8a-SM-5EGLL	Brain	male
GTEX-139TT-0011-R5b-SM-5K7W8	Brain	male
GTEX-1445S-3026-SM-5O9BR	Brain	male
GTEX-RU72-3026-SM-5SI7Y	Brain	female
GTEX-N7MS-2425-SM-26GMD	Brain	male
GTEX-N7MT-1226-SM-26GMT	Brain	female
GTEX-N7MT-1226-SM-26GMC	Brain	female
GTEX-ZUA1-2926-SM-59HL3	Brain	male
GTEX-12WSM-2126-SM-5GCOC	Brain	male
GTEX-1445S-0011-R4a-SM-5PNWN	Brain	male
GTEX-ZE9C-0011-R7a-SM-4WWCX	Brain	male
GTEX-1313W-0011-R6a-SM-5K7XO	Brain	female
GTEX-13RTL-0011-R9a-SM-5Q5BR	Brain	male
GTEX-13X6J-0011-R7b-SM-5PNUC	Brain	male
GTEX-145LS-0011-R1b-SM-5PNUP	Brain	female
GTEX-13NYB-0011-R5a-SM-5MR45	Brain	male
GTEX-QVUS-0011-R10A-SM-3GIK3	Brain	female
GTEX-Q2AG-2926-SM-2HMJ3	Brain	female
GTEX-13X6I-2926-SM-5Q5C3	Brain	male
GTEX-13FTY-0011-R9b-SM-5KM2U	Brain	female
GTEX-11ZVC-0011-R3a-SM-5BC6V	Brain	female
GTEX-13NYS-3126-SM-5KLYV	Brain	male
GTEX-13S7M-0011-R10b-SM-5PNZB	Brain	female
GTEX-13CZV-0011-R4b-SM-5J2NY	Brain	male
GTEX-131YS-0011-R7a-SM-5IJDA	Brain	female
GTEX-1477Z-0011-R10b-SM-5S2RF	Brain	male
GTEX-13NYS-0011-R4b-SM-5MR3O	Brain	male
GTEX-X4XX-2926-SM-3NMB1	Brain	male
GTEX-NPJ8-1526-SM-2D7VU	Brain	male
GTEX-WVLH-0011-R6A-SM-3MJFZ	Brain	male
GTEX-14A5I-2926-SM-5Q5CQ	Brain	female
GTEX-13PLJ-0011-R11b-SM-5O9BS	Brain	female
GTEX-11TTK-2826-SM-5GU5K	Brain	female
GTEX-13SLX-0011-R9b-SM-5SI6X	Brain	female
GTEX-XMD1-2926-SM-4AT42	Brain	male
GTEX-X585-0011-R5A-SM-46MVI	Brain	male
GTEX-1399T-0011-R8b-SM-5IJD8	Brain	male
GTEX-13O1R-0011-R9b-SM-5KM33	Brain	male
GTEX-13JVG-0011-R4a-SM-5MR4C	Brain	male
GTEX-X4EP-0011-R11B-SM-4QASK	Brain	female
GTEX-YJ89-0011-R5a-SM-4V6GM	Brain	male
GTEX-14BIM-0011-R4b-SM-5S2RK	Brain	female
GTEX-13SLW-0011-R8b-SM-5SI64	Brain	male
GTEX-13QIC-0011-R8b-SM-5O9CV	Brain	female
GTEX-N7MS-0011-R8a-SM-2YUMK	Brain	male
GTEX-13NYB-0011-R10a-SM-5KM43	Brain	male
GTEX-14BIN-3326-SM-5Q5E6	Brain	female
GTEX-NPJ8-0011-R10A-SM-2YUMO	Brain	male
GTEX-1313W-0011-R5b-SM-5L3EP	Brain	female
GTEX-QVJO-0011-R10A-SM-2S1QJ	Brain	female
GTEX-Q2AG-0011-R4A-SM-2HMKA	Brain	female
GTEX-RVPU-0011-R4A-SM-2TF6X	Brain	male
GTEX-WHSE-0011-R7A-SM-3P5YZ	Brain	male
GTEX-P44G-0011-R10A-SM-2I3FF	Brain	male
GTEX-YFC4-0011-R1a-SM-4V6EH	Brain	female
GTEX-131XH-0011-R10a-SM-5EGLJ	Brain	male
GTEX-13N2G-0011-R2a-SM-5MR4Q	Brain	male
GTEX-1128S-2726-SM-5H12C	Brain	female
GTEX-11ZVC-0011-R4a-SM-5BC6Z	Brain	female
GTEX-11GSO-0011-R3b-SM-57WB2	Brain	male
GTEX-WVLH-2926-SM-3MJG5	Brain	male
GTEX-RVPU-0011-R8A-SM-5SI8I	Brain	male
GTEX-12ZZX-0011-R3b-SM-5EGLH	Brain	female
GTEX-1313W-0011-R2a-SM-5EGLF	Brain	female
GTEX-13O3Q-0011-R1b-SM-5KM3L	Brain	male
GTEX-XLM4-3026-SM-4AT6L	Brain	male
GTEX-12WSI-0011-R11b-SM-5P9EZ	Brain	male
GTEX-N7MS-0011-R4a-SM-2HMKW	Brain	male
GTEX-131YS-3026-SM-5EGHY	Brain	female
GTEX-13JUV-0011-R1a-SM-5LZY4	Brain	female
GTEX-1399T-0011-R2b-SM-5DUXM	Brain	male
GTEX-XOTO-0011-R7B-SM-4B64R	Brain	male
GTEX-12WSD-0011-R10b-SM-5GU79	Brain	female
GTEX-N7MS-0011-R6a-SM-2HMJ4	Brain	male
GTEX-13S7M-0011-R5b-SM-5P9HS	Brain	female
GTEX-12126-0011-R10b-SM-5BC6T	Brain	male
GTEX-QVJO-0011-R1A-SM-2S1QI	Brain	female
GTEX-XMD1-0011-R2B-SM-4AT5N	Brain	male
GTEX-RU72-0011-R11A-SM-2TF6J	Brain	female
GTEX-11UD1-0011-R3a-SM-5BC6S	Brain	female
GTEX-XOTO-0011-R1B-SM-4B65C	Brain	male
GTEX-13O3O-0011-R1b-SM-5KM2K	Brain	female
GTEX-14753-0011-R5a-SM-5S2VW	Brain	male
GTEX-12WS9-2826-SM-5FQU9	Brain	female
GTEX-145LS-0011-R3a-SM-5S2VJ	Brain	female
GTEX-R55E-0011-R8A-SM-2TC66	Brain	male
GTEX-14BIM-0011-R5b-SM-5S2RM	Brain	female
GTEX-ZF28-0011-R7a-SM-4WKF5	Brain	male
GTEX-RVPU-0011-R8A-SM-2TF74	Brain	male
GTEX-12ZZY-0011-R5a-SM-5EGL9	Brain	male
GTEX-RNOR-0011-R9A-SM-2TF52	Brain	female
GTEX-NPJ8-1526-SM-26GMH	Brain	male
GTEX-13VXU-0011-R6a-SM-5SI71	Brain	male
GTEX-NPJ8-1526-SM-26GMY	Brain	male
GTEX-12WSF-0011-R3a-SM-5DUW7	Brain	male
GTEX-12WSD-0011-R7b-SM-5PNWE	Brain	female
GTEX-14BIM-0011-R3b-SM-5S2RL	Brain	female
GTEX-13G51-0011-R1a-SM-5LZYR	Brain	male
GTEX-13FLW-0011-R1b-SM-5LZX2	Brain	male
GTEX-13OW6-0011-R11a-SM-5L3H2	Brain	male
GTEX-NPJ8-0011-R6a-SM-2HMKB	Brain	male
GTEX-11ZVC-0011-R1b-SM-5BC6M	Brain	female
GTEX-WWYW-3026-SM-3NB36	Brain	female
GTEX-QMR6-0011-R8A-SM-32PKJ	Brain	male
GTEX-13RTJ-0011-R9a-SM-5Q5AY	Brain	male
GTEX-13NYS-0011-R1b-SM-5MR55	Brain	male
GTEX-OHPN-0011-R8A-SM-33HBT	Brain	female
GTEX-13O3Q-0011-R2b-SM-5KM3K	Brain	male
GTEX-13X6K-0011-R6a-SM-5P9K6	Brain	female
GTEX-Y8DK-0011-R1A-SM-4RGLO	Brain	male
GTEX-131YS-0011-R11b-SM-5EGLM	Brain	female
GTEX-X4XX-3026-SM-3NMB2	Brain	male
GTEX-11ONC-3026-SM-5985W	Brain	male
GTEX-13NZA-0011-R9b-SM-5MR5I	Brain	male
GTEX-ZVZQ-0011-R3a-SM-57WC7	Brain	female
GTEX-14BIN-0011-R9a-SM-5SI76	Brain	female
GTEX-139TT-0011-R7b-SM-5J2MN	Brain	male
GTEX-11OF3-0011-R11a-SM-57WCR	Brain	male
GTEX-145MF-2726-SM-5O995	Brain	male
GTEX-13G51-0011-R11b-SM-5J2NE	Brain	male
GTEX-13O3Q-0011-R5b-SM-5P9H4	Brain	male
GTEX-X4XY-0011-R10B-SM-46MWS	Brain	male
GTEX-1313W-3126-SM-5LZUI	Brain	female
GTEX-13FXS-0011-R11a-SM-5L3DM	Brain	male
GTEX-13FHO-0011-R5b-SM-5LZZ3	Brain	male
GTEX-1445S-0011-R7b-SM-5PNUG	Brain	male
GTEX-RU72-0011-R6A-SM-2TF71	Brain	female
GTEX-UTHO-0011-R10A-SM-3GIJQ	Brain	male
GTEX-145MH-0011-R8a-SM-5PNUL	Brain	male
GTEX-NPJ8-0011-R4a-SM-2HML3	Brain	male
GTEX-ZYY3-3126-SM-5SI9L	Brain	female
GTEX-139TT-0011-R11b-SM-5LZV1	Brain	male
GTEX-145LU-0011-R11b-SM-5P9JX	Brain	male
GTEX-13OW7-2926-SM-5MR3Z	Brain	male
GTEX-12WSA-2926-SM-5EQ4D	Brain	male
GTEX-12WSD-0011-R4b-SM-5LZUA	Brain	female
GTEX-13S7M-0011-R9a-SM-5O9DW	Brain	female
GTEX-14ASI-0011-R6a-SM-5S2UZ	Brain	male
GTEX-13OVL-0011-R5b-SM-5L3FU	Brain	male
GTEX-1313W-0011-R7b-SM-5DUWL	Brain	female
GTEX-144GL-0011-R6a-SM-5P9HW	Brain	male
GTEX-R55F-1326-SM-2TF5F	Brain	male
GTEX-1477Z-0011-R3b-SM-5PNX9	Brain	male
GTEX-13X6I-0011-R8a-SM-5PNZF	Brain	male
GTEX-12ZZX-2826-SM-5BC6K	Brain	female
GTEX-13X6J-0011-R5b-SM-5PNWT	Brain	male
GTEX-NPJ8-0011-R1a-SM-5SI8B	Brain	male
GTEX-XLM4-0011-R8A-SM-4AT44	Brain	male
GTEX-139UW-0011-R9b-SM-5LZYT	Brain	male
GTEX-13RTJ-0011-R1a-SM-5O9D9	Brain	male
GTEX-ZUA1-0011-R5b-SM-51MTG	Brain	male
GTEX-11ZUS-2926-SM-5FQSL	Brain	male
GTEX-117XS-3026-SM-5N9CA	Brain	male
GTEX-13NYS-0011-R5a-SM-5MR4D	Brain	male
GTEX-13OVJ-2726-SM-5IJG6	Brain	female
GTEX-Z93S-0011-R5b-SM-4RGNI	Brain	male
GTEX-QDT8-3026-SM-32PKB	Brain	female
GTEX-NPJ8-0011-R3a-SM-2HMIW	Brain	male
GTEX-13OVH-0011-R4a-SM-5KM3W	Brain	male
GTEX-11ONC-2926-SM-5P9JM	Brain	male
GTEX-WWYW-0011-R7A-SM-3NB3H	Brain	female
GTEX-RNOR-2226-SM-2TF5O	Brain	female
GTEX-WHSE-0011-R3A-SM-3P5ZM	Brain	male
GTEX-131XH-0011-R6a-SM-5KM2G	Brain	male
GTEX-12WS9-0011-R10a-SM-57WBV	Brain	female
GTEX-131YS-0011-R10b-SM-5EQ5N	Brain	female
GTEX-13VXU-0011-R3b-SM-5O9CU	Brain	male
GTEX-OXRO-0011-R9A-SM-5S2W3	Brain	female
GTEX-13X6J-0011-R3b-SM-5P9K5	Brain	male
GTEX-11ONC-0011-R8b-SM-5NQ87	Brain	male
GTEX-12126-0011-R11a-SM-5BC6X	Brain	male
GTEX-RU72-0011-R7A-SM-2TF5U	Brain	female
GTEX-11H98-0011-R11b-SM-5NQ6U	Brain	male
GTEX-WZTO-0011-R11A-SM-4E3K9	Brain	male
GTEX-14BIM-3126-SM-5Q5C7	Brain	female
GTEX-ZAB4-0011-R3a-SM-4RGNQ	Brain	male
GTEX-13OVL-0011-R8a-SM-5L3HH	Brain	male
GTEX-14ABY-0011-R9a-SM-5PNZK	Brain	male
GTEX-NL4W-0011-R8a-SM-2I3G4	Brain	male
GTEX-11GSO-0011-R2a-SM-57WDF	Brain	male
GTEX-NL3H-0011-R1a-SM-48TDJ	Brain	male
GTEX-X261-0011-R10B-SM-4E3JT	Brain	male
GTEX-11ZTS-0011-R3a-SM-5BC78	Brain	female
GTEX-XLM4-0011-R6A-SM-4AT4B	Brain	male
GTEX-12WSB-0011-R11b-SM-57WBJ	Brain	female
GTEX-N7MT-0011-R6a-SM-2I3G3	Brain	female
GTEX-T5JC-2326-SM-32PMR	Brain	male
GTEX-145MH-0011-R5a-SM-5P9JT	Brain	male
GTEX-13NZ8-3026-SM-5L3D4	Brain	female
GTEX-13OVH-3026-SM-5MR4N	Brain	male
GTEX-YJ89-0011-R11a-SM-4SOKA	Brain	male
GTEX-13N1W-0011-R10b-SM-5MR4H	Brain	male
GTEX-145MI-3126-SM-5Q5CF	Brain	female
GTEX-13OW8-0011-R10a-SM-5L3H6	Brain	male
GTEX-13OW8-0011-R8a-SM-5L3G5	Brain	male
GTEX-QVUS-0011-R8A-SM-3GAD7	Brain	female
GTEX-P44H-0011-R4A-SM-2XCEW	Brain	male
GTEX-RU72-0011-R2A-SM-2TF6O	Brain	female
GTEX-X585-0011-R8A-SM-46MUX	Brain	male
GTEX-145MH-0011-R3b-SM-5P9JQ	Brain	male
GTEX-11ZUS-0011-R8a-SM-5BC73	Brain	male
GTEX-NPJ8-2626-SM-2D7W2	Brain	male
GTEX-YFC4-0011-R4a-SM-4RGLQ	Brain	female
GTEX-13NZA-0011-R8b-SM-5KM2Q	Brain	male
GTEX-Y8DK-0011-R5B-SM-4RTW6	Brain	male
GTEX-11ZTS-0011-R1a-SM-5BC71	Brain	female
GTEX-YJ89-0011-R9a-SM-4SOK7	Brain	male
GTEX-139TU-0011-R5b-SM-5L3E1	Brain	male
GTEX-NL3H-0011-R11A-SM-2I3E6	Brain	male
GTEX-N7MS-0011-R2a-SM-2HML6	Brain	male
GTEX-13FTY-0011-R1a-SM-5LZXE	Brain	female
GTEX-12WSF-0011-R4b-SM-5HL88	Brain	male
GTEX-11ZTS-0011-R2b-SM-5BC75	Brain	female
GTEX-T5JC-0011-R11A-SM-32PMB	Brain	male
GTEX-1399T-3026-SM-5KLZC	Brain	male
GTEX-12WS9-0011-R2a-SM-5CVNE	Brain	female
GTEX-139T8-0011-R1a-SM-5HL75	Brain	male
GTEX-X4XX-0011-R4B-SM-46MWL	Brain	male
GTEX-NPJ8-2626-SM-26GMZ	Brain	male
GTEX-T5JC-2426-SM-3NMDB	Brain	male
GTEX-11ZUS-0011-R11b-SM-5BC7B	Brain	male
GTEX-13RTJ-3126-SM-5S2Q4	Brain	male
GTEX-13CZV-0011-R9a-SM-5LZXT	Brain	male
GTEX-13CZV-0011-R5a-SM-5K7XA	Brain	male
GTEX-13OW6-0011-R5a-SM-5O9BK	Brain	male
GTEX-12WSM-0011-R6b-SM-5EQ6N	Brain	male
GTEX-13N1W-0011-R5b-SM-5MR5Q	Brain	male
GTEX-ZZPT-3026-SM-5GZXH	Brain	male
GTEX-12ZZY-0011-R6b-SM-5EGLA	Brain	male
GTEX-145MI-0011-R4b-SM-5PNZH	Brain	female
GTEX-13QIC-0011-R11b-SM-5O9BU	Brain	female
GTEX-WVLH-0011-R1A-SM-4MVOK	Brain	male
GTEX-13OVJ-0011-R5a-SM-5P9H7	Brain	female
GTEX-11GSP-3226-SM-5986O	Brain	female
GTEX-13NYS-0011-R8a-SM-5MR5H	Brain	male
GTEX-13OW6-3026-SM-5J2MI	Brain	male
GTEX-ZE7O-0011-R7a-SM-57WCU	Brain	female
GTEX-ZUA1-0011-R3a-SM-4YCEE	Brain	male
GTEX-XMD1-0011-R6A-SM-4AT5K	Brain	male
GTEX-13X6K-0011-R10a-SM-5P9JR	Brain	female
GTEX-ZF28-0011-R1a-SM-4WWD1	Brain	male
GTEX-ZF28-0011-R6a-SM-4WKHI	Brain	male
GTEX-131XH-0011-R2b-SM-5DUVY	Brain	male
GTEX-13RTJ-0011-R11a-SM-5O9CK	Brain	male
GTEX-13OW5-0011-R4b-SM-5L3HS	Brain	male
GTEX-RVPV-0011-R5A-SM-2TF69	Brain	male
GTEX-12WSF-0011-R7b-SM-5HL99	Brain	male
GTEX-WZTO-0011-R1B-SM-3NMAR	Brain	male
GTEX-WL46-0011-R1A-SM-3LK6M	Brain	male
GTEX-UTHO-2926-SM-3P5Z9	Brain	male
GTEX-12WSE-0011-R1b-SM-5GU4V	Brain	male
GTEX-ZE9C-0011-R6a-SM-4WWCW	Brain	male
GTEX-144GL-0011-R1a-SM-5PNZ5	Brain	male
GTEX-13O3Q-0011-R8b-SM-5KM2J	Brain	male
GTEX-PWO3-0011-R2A-SM-2S1OX	Brain	female
GTEX-12ZZY-2926-SM-5DUXO	Brain	male
GTEX-11OF3-3126-SM-5GU5E	Brain	male
GTEX-Z93S-0011-R6b-SM-4RGNJ	Brain	male
GTEX-139UC-0011-R11a-SM-5KM3J	Brain	male
GTEX-13G51-0011-R2b-SM-5LZXS	Brain	male
GTEX-YJ89-0011-R6a-SM-4V6GN	Brain	male
GTEX-ZDXO-0011-R11a-SM-4WWD9	Brain	male
GTEX-14BIL-0011-R9a-SM-5SI7A	Brain	male
GTEX-Z93S-0011-R2a-SM-4RGNG	Brain	male
GTEX-12ZZZ-0011-R5a-SM-5EQ4M	Brain	male
GTEX-13OW8-0011-R7a-SM-5L3FP	Brain	male
GTEX-13FHP-0011-R6b-SM-5LZY6	Brain	male
GTEX-13S7M-0011-R11b-SM-5P9HU	Brain	female
GTEX-TSE9-3026-SM-3DB76	Brain	female
GTEX-12WSC-3026-SM-5GCNF	Brain	male
GTEX-QVUS-0011-R4A-SM-3GAE7	Brain	female
GTEX-11UD1-0011-R5b-SM-5P9FP	Brain	female
GTEX-13FLW-1426-SM-5K7YE	Brain	male
GTEX-13JVG-0011-R7b-SM-5MR3Q	Brain	male
GTEX-145MH-0011-R7a-SM-5PNWH	Brain	male
GTEX-139TS-0011-R7a-SM-5K7X7	Brain	male
GTEX-ZVZQ-0011-R1a-SM-57WBU	Brain	female
GTEX-QMR6-0011-R10A-SM-32PKO	Brain	male
GTEX-WL46-0011-R11A-SM-3MJFT	Brain	male
GTEX-12WSD-0011-R6b-SM-5P9JU	Brain	female
GTEX-13X6J-0011-R4b-SM-5P9K4	Brain	male
GTEX-11GSP-0011-R11b-SM-5NQ7V	Brain	female
GTEX-X4EP-0011-R4B-SM-3P627	Brain	female
GTEX-WVLH-0011-R10A-SM-3MJFM	Brain	male
GTEX-Q2AG-0011-R1A-SM-2HMJI	Brain	female
GTEX-X261-3126-SM-4PQZC	Brain	male
GTEX-Z93S-2926-SM-57WB9	Brain	male
GTEX-13OVJ-0011-R6b-SM-5L3GH	Brain	female
GTEX-13IVO-0011-R10a-SM-5LZY3	Brain	male
GTEX-11DZ1-2926-SM-5A5KI	Brain	male
GTEX-13X6I-0011-R7b-SM-5PNWP	Brain	male
GTEX-RVPU-0011-R9A-SM-3NM8E	Brain	male
GTEX-13NZA-0011-R1b-SM-5LUAF	Brain	male
GTEX-13NZA-0011-R5b-SM-5KM4K	Brain	male
GTEX-13OVH-2926-SM-5IJFH	Brain	male
GTEX-P44H-0011-R1A-SM-3NM8J	Brain	male
GTEX-13CIG-0011-R5b-SM-5L3F2	Brain	male
GTEX-13OW5-0011-R11b-SM-5L3GG	Brain	male
GTEX-13JVG-0011-R6a-SM-5MR3E	Brain	male
GTEX-11ZU8-0011-R3a-SM-5BC6U	Brain	male
GTEX-132Q8-0011-R2b-SM-5EQ5Z	Brain	male
GTEX-YFC4-3026-SM-5IFJK	Brain	female
GTEX-145MH-2926-SM-5Q5D2	Brain	male
GTEX-13JUV-0011-R6b-SM-5LZYG	Brain	female
GTEX-T6MN-0011-R5A-SM-32QPD	Brain	male
GTEX-139TT-0011-R3b-SM-5K7VL	Brain	male
GTEX-13CF2-0011-R11b-SM-5LZXO	Brain	male
GTEX-144GL-3026-SM-5Q5CW	Brain	male
GTEX-QDT8-2926-SM-32PKC	Brain	female
GTEX-11NV4-0011-R7a-SM-57WDH	Brain	male
GTEX-14ASI-0011-R1b-SM-5S2TY	Brain	male
GTEX-ZAB4-0011-R11a-SM-4SOKI	Brain	male
GTEX-WZTO-2826-SM-3NM8P	Brain	male
GTEX-XLM4-0011-R2B-SM-4AT5Z	Brain	male
GTEX-QDT8-0011-R9A-SM-32PKH	Brain	female
GTEX-ZYFD-2926-SM-5GID9	Brain	male
GTEX-X585-0011-R4B-SM-46MVH	Brain	male
GTEX-QMR6-0011-R6A-SM-32PKP	Brain	male
GTEX-13112-0011-R1b-SM-5HL7K	Brain	male
GTEX-Z93S-0011-R3b-SM-4RGNH	Brain	male
GTEX-T5JC-0011-R10A-SM-32PM2	Brain	male
GTEX-X585-0011-R2B-SM-46MVF	Brain	male
GTEX-WL46-0011-R3A-SM-3TW8E	Brain	male
GTEX-13X6I-0011-R1b-SM-5PNZC	Brain	male
GTEX-R55E-0011-R5A-SM-2TC5N	Brain	male
GTEX-WVLH-3026-SM-3MJG9	Brain	male
GTEX-13OW5-0011-R5b-SM-5L3FR	Brain	male
GTEX-Y8DK-0826-SM-4TT3T	Brain	male
GTEX-ZUA1-0011-R11b-SM-51MTI	Brain	male
GTEX-13CF2-0011-R1a-SM-5LZY1	Brain	male
GTEX-12WSH-3126-SM-5LZW8	Brain	male
GTEX-12696-3026-SM-5FQTU	Brain	male
GTEX-WL46-0011-R6A-SM-3LK6X	Brain	male
GTEX-139UC-0011-R9a-SM-5K7W7	Brain	male
GTEX-N7MS-0011-R10A-SM-2HMJK	Brain	male
GTEX-13SLX-0011-R11b-SM-5O9C8	Brain	female
GTEX-147GR-0011-R2b-SM-5S2RQ	Brain	male
GTEX-145MG-3026-SM-5RQJA	Brain	male
GTEX-13O3O-0011-R11b-SM-5KM4G	Brain	female
GTEX-YFC4-0011-R5a-SM-4RGLR	Brain	female
GTEX-13PVQ-0011-R9b-SM-5LU3B	Brain	male
GTEX-12WSD-0011-R2a-SM-5LZWB	Brain	female
GTEX-12WSB-0011-R1b-SM-5P9EY	Brain	female
GTEX-12ZZW-0011-R4a-SM-5DUX9	Brain	male
GTEX-ZE7O-0011-R5a-SM-57WBO	Brain	female
GTEX-WZTO-0011-R3B-SM-3NMC6	Brain	male
GTEX-13VXU-0011-R4b-SM-5O9CI	Brain	male
GTEX-11EQ8-2826-SM-5N9C1	Brain	male
GTEX-QVUS-2926-SM-3GIJB	Brain	female
GTEX-P44H-0011-R3A-SM-2XCEQ	Brain	male
GTEX-WVLH-0011-R4A-SM-3MJFS	Brain	male
GTEX-XOTO-3026-SM-4B65M	Brain	male
GTEX-13SLW-0011-R3b-SM-5SI6Y	Brain	male
GTEX-13JVG-0011-R5a-SM-5MR4O	Brain	male
GTEX-111FC-3126-SM-5GZZ2	Brain	male
GTEX-1117F-3226-SM-5N9CT	Brain	female
GTEX-13JUV-0011-R7b-SM-5LZZG	Brain	female
GTEX-145MI-0011-R5a-SM-5Q5B4	Brain	female
GTEX-13JVG-3226-SM-5IJGJ	Brain	male
GTEX-WHSE-0011-R11A-SM-3P5YY	Brain	male
GTEX-13JVG-0011-R8a-SM-5KM3E	Brain	male
GTEX-QDT8-0011-R9A-SM-5SI8J	Brain	female
GTEX-13OW5-0011-R6b-SM-5O9BW	Brain	male
GTEX-OXRO-0011-R9A-SM-3NB1X	Brain	female
GTEX-RNOR-2326-SM-2TF4I	Brain	female
GTEX-WL46-2826-SM-3LK81	Brain	male
GTEX-YJ89-0011-R1a-SM-4RGLS	Brain	male
GTEX-13NYB-0011-R6b-SM-5MR51	Brain	male
GTEX-11WQK-0011-R8a-SM-5BC7C	Brain	male
GTEX-WL46-0011-R2A-SM-3LK6O	Brain	male
GTEX-RU72-0011-R8A-SM-2TF61	Brain	female
GTEX-13N2G-0011-R11a-SM-5MR3F	Brain	male
GTEX-ZVZQ-0011-R6b-SM-57WAY	Brain	female
GTEX-ZVT3-0011-R5a-SM-51MSI	Brain	female
GTEX-12ZZZ-3126-SM-5LZU6	Brain	male
GTEX-RVPU-0011-R4A-SM-5SI8K	Brain	male
GTEX-13NZA-0011-R10b-SM-5KM54	Brain	male
GTEX-XMD1-0011-R5A-SM-4AT47	Brain	male
GTEX-14ABY-0011-R6a-SM-5PNWR	Brain	male
GTEX-WWYW-0011-R10A-SM-3NB35	Brain	female
GTEX-T6MN-0011-R2A-SM-32QOW	Brain	male
GTEX-NL4W-0011-R11A-SM-2I3DW	Brain	male
GTEX-1313W-0011-R3a-SM-5EGLI	Brain	female
GTEX-13VXU-0011-R5a-SM-5O9D7	Brain	male
GTEX-12WSD-0011-R1b-SM-5LZVY	Brain	female
GTEX-P44H-0011-R3A-SM-5SI8A	Brain	male
GTEX-TSE9-0011-R10A-SM-3DB7O	Brain	female
GTEX-1445S-0011-R6b-SM-5PNUF	Brain	male
GTEX-ZV68-0011-R2a-SM-4YCDK	Brain	female
GTEX-XLM4-0011-R9A-SM-4AT45	Brain	male
GTEX-13JUV-0011-R11a-SM-5LZYH	Brain	female
GTEX-S7PM-0011-R5A-SM-3NM8G	Brain	male
GTEX-13FXS-0011-R1a-SM-5K7U6	Brain	male
GTEX-144GL-0011-R11b-SM-5P9F6	Brain	male
GTEX-X4XX-0011-R5A-SM-46MWN	Brain	male
GTEX-145LU-0011-R9b-SM-5SI66	Brain	male
GTEX-13OW6-0011-R2a-SM-5L3HG	Brain	male
GTEX-14DAQ-3026-SM-5S2QZ	Brain	female
GTEX-13FHO-0011-R1b-SM-5KLZG	Brain	male
GTEX-13N1W-0011-R4a-SM-5MR52	Brain	male
GTEX-X4EP-0011-R1A-SM-3P624	Brain	female
GTEX-12WS9-0011-R4b-SM-5P9EU	Brain	female
GTEX-13RTJ-0011-R10b-SM-5O9CW	Brain	male
GTEX-13S7M-0011-R6b-SM-5O9D8	Brain	female
GTEX-13O3O-0011-R6b-SM-5P9GY	Brain	female
GTEX-12WSH-0011-R9b-SM-5LZUG	Brain	male
GTEX-12126-1026-SM-5P9JJ	Brain	male
GTEX-WWYW-3126-SM-3NB39	Brain	female
GTEX-13CF2-0011-R5a-SM-5LZWS	Brain	male
GTEX-13VXU-2926-SM-5LU5C	Brain	male
GTEX-ZAB4-0011-R8b-SM-4SOKF	Brain	male
GTEX-13NYB-3026-SM-5IJD7	Brain	male
GTEX-13CIG-0011-R8b-SM-5LZX5	Brain	male
GTEX-UTHO-0011-R5A-SM-3GIJD	Brain	male
GTEX-13O3O-0011-R8b-SM-5LUAL	Brain	female
GTEX-X4XX-0011-R3B-SM-46MWK	Brain	male
GTEX-NPJ7-0011-R2a-SM-2I3GF	Brain	female
GTEX-ZE9C-0011-R3a-SM-4WKGT	Brain	male
GTEX-13QJC-0011-R8b-SM-5S2U6	Brain	female
GTEX-12WS9-0011-R3a-SM-5CVNF	Brain	female
GTEX-ZUA1-0011-R6b-SM-4YCDD	Brain	male
GTEX-13PVQ-0011-R7a-SM-5L3G3	Brain	male
GTEX-13NYS-0011-R3b-SM-5MR41	Brain	male
GTEX-13X6K-0011-R7b-SM-5P9K7	Brain	female
GTEX-1399T-0011-R5b-SM-5IJDK	Brain	male
GTEX-145MH-3026-SM-5Q5DZ	Brain	male
GTEX-Y8DK-0011-R10A-SM-4SOK1	Brain	male
GTEX-13OW8-0011-R1a-SM-5L3HI	Brain	male
GTEX-14753-0011-R6b-SM-5S2UD	Brain	male
GTEX-13X6K-0011-R5b-SM-5PNUE	Brain	female
GTEX-NL3H-0011-R7a-SM-2I3G5	Brain	male
GTEX-ZDXO-0011-R5a-SM-4WKG5	Brain	male
GTEX-X4EP-0011-R3A-SM-3P626	Brain	female
GTEX-13N2G-0011-R3b-SM-5MR5G	Brain	male
GTEX-T2IS-3026-SM-32QPM	Brain	female
GTEX-14BIN-0011-R6a-SM-5S2RH	Brain	female
GTEX-13OVH-0011-R3a-SM-5KM49	Brain	male
GTEX-P44G-0011-R4A-SM-2I3FB	Brain	male
GTEX-13PDP-0011-R6b-SM-5O9D5	Brain	male
GTEX-NPJ8-0011-R1a-SM-2HMLC	Brain	male
GTEX-N7MS-0011-R7a-SM-2HMKN	Brain	male
GTEX-13SLW-0011-R2b-SM-5O9C6	Brain	male
GTEX-ZAJG-3026-SM-5HL92	Brain	female
GTEX-WHSE-0011-R5A-SM-3P5ZO	Brain	male
GTEX-11ZUS-0011-R9b-SM-5BC76	Brain	male
GTEX-RU72-2926-SM-2TF66	Brain	female
GTEX-Q2AG-0011-R6A-SM-2HML7	Brain	female
GTEX-11EI6-2926-SM-5985U	Brain	male
GTEX-R55F-0011-R5A-SM-2TF5L	Brain	male
GTEX-13FXS-0011-R10a-SM-5J2MA	Brain	male
GTEX-13O3Q-0011-R4a-SM-5P9H2	Brain	male
GTEX-132Q8-2926-SM-5IFFP	Brain	male
GTEX-NL3H-0011-R5a-SM-2I3GB	Brain	male
GTEX-1399T-0011-R11a-SM-5J2O1	Brain	male
GTEX-ZAB4-2926-SM-57WCV	Brain	male
GTEX-13N1W-0011-R9b-SM-5MR4R	Brain	male
GTEX-13OVL-0011-R9a-SM-5P9GX	Brain	male
GTEX-13FXS-0011-R8a-SM-5J1MN	Brain	male
GTEX-ZAB4-0011-R9a-SM-4SOKG	Brain	male
GTEX-S7SE-0011-R2A-SM-2XCDC	Brain	male
GTEX-139TT-0011-R1a-SM-5LZVD	Brain	male
GTEX-12696-2926-SM-5FQTG	Brain	male
GTEX-N7MT-0011-R10A-SM-2I3E1	Brain	female
GTEX-13NYS-0011-R10a-SM-5MR4S	Brain	male
GTEX-11NV4-0011-R5a-SM-5NQ88	Brain	male
GTEX-13CF2-0011-R3b-SM-5LZZ6	Brain	male
GTEX-ZVZQ-0011-R4b-SM-57WCZ	Brain	female
GTEX-13RTJ-0011-R4b-SM-5PNX1	Brain	male
GTEX-13NYS-0011-R11b-SM-5MR4P	Brain	male
GTEX-T6MN-0011-R10A-SM-32QP7	Brain	male
GTEX-NPJ8-0011-R1a-SM-33HCB	Brain	male
GTEX-13SLW-0011-R4b-SM-5S2W2	Brain	male
GTEX-PVOW-2526-SM-2XCF7	Brain	male
GTEX-OHPN-0011-R10A-SM-5S2U3	Brain	female
GTEX-13FHP-0011-R5b-SM-5LZY2	Brain	male
GTEX-139T8-0011-R3b-SM-5HL4R	Brain	male
GTEX-ZE7O-0011-R11a-SM-57WBC	Brain	female
GTEX-N7MT-0011-R11A-SM-2I3DZ	Brain	female
GTEX-NL4W-0011-R5a-SM-2I3GD	Brain	male
GTEX-147GR-0011-R10b-SM-5S2UM	Brain	male
GTEX-ZVZQ-0011-R8a-SM-51MR5	Brain	female
GTEX-13CIG-0011-R3b-SM-5K7XF	Brain	male
GTEX-13SLX-0011-R5a-SM-5O9BV	Brain	female
GTEX-13PVQ-0011-R5b-SM-5O9DI	Brain	male
GTEX-RU72-0011-R11A-SM-5SI8G	Brain	female
GTEX-S7SE-0011-R6A-SM-2XCD9	Brain	male
GTEX-12WSA-0011-R4a-SM-57WB7	Brain	male
GTEX-12WSH-0011-R1a-SM-5GU5V	Brain	male
GTEX-145MI-0011-R11a-SM-5P9JZ	Brain	female
GTEX-12WSF-0011-R5a-SM-5HL8K	Brain	male
GTEX-PVOW-0011-R3A-SM-32PKX	Brain	male
GTEX-145LS-3126-SM-5Q5BY	Brain	female
GTEX-QVJO-0011-R6A-SM-2S1QN	Brain	female
GTEX-145LS-0011-R8b-SM-5PNXA	Brain	female
GTEX-13OW8-2926-SM-5L3FV	Brain	male
GTEX-ZVT3-0011-R7a-SM-57WCO	Brain	female
GTEX-QMR6-0011-R4A-SM-32PKU	Brain	male
GTEX-P44H-0011-R6A-SM-2XCF3	Brain	male
GTEX-P44G-0011-R7A-SM-2I3F9	Brain	male
GTEX-R55F-0011-R6A-SM-2TF4L	Brain	male
GTEX-YJ89-0011-R8b-SM-4SOK8	Brain	male
GTEX-TSE9-0011-R1A-SM-3DB7E	Brain	female
GTEX-12ZZW-0011-R6a-SM-5DUVZ	Brain	male
GTEX-N7MS-0011-R1a-SM-2HMJG	Brain	male
GTEX-Q2AG-0011-R3A-SM-2HMJ9	Brain	female
GTEX-T6MN-0011-R6A-SM-5CHQD	Brain	male
GTEX-12WSB-3026-SM-59HKM	Brain	female
GTEX-Z93S-2826-SM-57WBL	Brain	male
GTEX-ZE9C-3026-SM-4WKHB	Brain	male
GTEX-ZF28-0011-R3a-SM-4WWDA	Brain	male
GTEX-13SLX-0011-R6a-SM-5PNX4	Brain	female
GTEX-13N1W-0011-R3a-SM-5MR5E	Brain	male
GTEX-XOTO-0011-R3A-SM-4B64W	Brain	male
GTEX-ZV68-0011-R10a-SM-51MT7	Brain	female
GTEX-13SLX-0011-R4a-SM-5O9BJ	Brain	female
GTEX-147F4-0011-R10b-SM-5S2WC	Brain	male
GTEX-WZTO-0011-R7B-SM-4E3IS	Brain	male
GTEX-WHSE-3026-SM-3P5ZH	Brain	male
GTEX-WZTO-0011-R10B-SM-4E3KB	Brain	male
GTEX-145MI-0011-R10a-SM-5PNZD	Brain	female
GTEX-13NYB-0011-R2a-SM-5MR3C	Brain	male
GTEX-ZUA1-0011-R1a-SM-4YCE2	Brain	male
GTEX-12ZZZ-0011-R3b-SM-5DUXK	Brain	male
GTEX-13O3O-0011-R7b-SM-5P9GZ	Brain	female
GTEX-WVLH-0011-R8A-SM-3MJFC	Brain	male
GTEX-131XH-0011-R4b-SM-5DUWB	Brain	male
GTEX-147GR-0011-R9a-SM-5S2UY	Brain	male
GTEX-13O3Q-3026-SM-5IJGD	Brain	male
GTEX-ZVT3-0011-R6a-SM-51MSU	Brain	female
GTEX-X4EP-0011-R8B-SM-4QASL	Brain	female
GTEX-YJ89-2926-SM-5P9IT	Brain	male
GTEX-ZAK1-2926-SM-5HL9S	Brain	female
GTEX-11TUW-3126-SM-5GU4Y	Brain	male
GTEX-XLM4-0011-R11A-SM-4AT46	Brain	male
GTEX-T5JC-0011-R1A-SM-32PM6	Brain	male
GTEX-13QIC-0011-R4a-SM-5PNX8	Brain	female
GTEX-13CF2-0011-R2a-SM-5L3DC	Brain	male
GTEX-N7MS-0011-R5a-SM-2HMK8	Brain	male
GTEX-ZDXO-0011-R2b-SM-4WKFG	Brain	male
GTEX-13G51-0011-R7b-SM-5LZXG	Brain	male
GTEX-X585-0011-R3B-SM-46MVG	Brain	male
GTEX-13FLV-0011-R5a-SM-5LZWT	Brain	male
GTEX-13FHP-2926-SM-5IJG9	Brain	male
GTEX-12WSC-0011-R3a-SM-5P9F1	Brain	male
GTEX-12WSA-0011-R10b-SM-5P9ET	Brain	male
GTEX-11O72-2826-SM-5HL6W	Brain	male
GTEX-11EI6-3026-SM-5GZZO	Brain	male
GTEX-148VJ-0011-R9b-SM-5SI77	Brain	male
GTEX-N7MT-1226-SM-2D7W4	Brain	female
GTEX-T6MN-0011-R10A-SM-5CHQC	Brain	male
GTEX-11WQK-0011-R11a-SM-5BC6W	Brain	male
GTEX-12WSC-0011-R7b-SM-5LU9L	Brain	male
GTEX-12WSH-3026-SM-5CVNI	Brain	male
GTEX-XLM4-0011-R4B-SM-4AT5C	Brain	male
GTEX-13OVJ-0011-R8b-SM-5L3FS	Brain	female
GTEX-13OW5-0011-R8a-SM-5L3GQ	Brain	male
GTEX-X4XX-0011-R10B-SM-46MWO	Brain	male
GTEX-145MG-3126-SM-5Q5D3	Brain	male
GTEX-13NZ8-0011-R8b-SM-5KM48	Brain	female
GTEX-12WSH-0011-R2a-SM-5GU68	Brain	male
GTEX-131YS-0011-R3b-SM-5DUXB	Brain	female
GTEX-12ZZZ-3026-SM-5BC67	Brain	male
GTEX-XMD1-0011-R8A-SM-4AT48	Brain	male
GTEX-QDT8-0011-R11A-SM-32PKD	Brain	female
GTEX-145LS-0011-R6b-SM-5PNWL	Brain	female
GTEX-11OF3-0011-R8b-SM-57WCS	Brain	male
GTEX-PVOW-0011-R1A-SM-32PL6	Brain	male
GTEX-QVJO-0011-R8A-SM-447C7	Brain	female
GTEX-QVJO-0011-R5A-SM-2S1QM	Brain	female
GTEX-WZTO-0011-R6B-SM-4E3J6	Brain	male
GTEX-13O3O-3026-SM-5KM42	Brain	female
GTEX-13X6J-0011-R6a-SM-5PNUB	Brain	male
GTEX-ZYFD-3026-SM-5E44C	Brain	male
GTEX-13QIC-0011-R3a-SM-5P9HT	Brain	female
GTEX-13NZ8-0011-R1b-SM-5KM3V	Brain	female
GTEX-14BMV-3026-SM-5S2PQ	Brain	male
GTEX-13NYS-0011-R6b-SM-5MR3R	Brain	male
GTEX-13OW8-0011-R11a-SM-5L3GT	Brain	male
GTEX-139TS-3126-SM-5LZWX	Brain	male
GTEX-XOTO-0011-R6B-SM-4B65X	Brain	male
GTEX-RNOR-0011-R7A-SM-2TF4V	Brain	female
GTEX-X4XX-0011-R6B-SM-46MWP	Brain	male
GTEX-13O3Q-0011-R11b-SM-5KM2W	Brain	male
GTEX-145MH-0011-R1b-SM-5PNWY	Brain	male
GTEX-ZE7O-3126-SM-5HL5X	Brain	female
GTEX-13G51-3126-SM-5IJG7	Brain	male
GTEX-1477Z-0011-R5b-SM-5PNUO	Brain	male
GTEX-RVPV-0011-R3A-SM-2TF63	Brain	male
GTEX-13FXS-3026-SM-5LZYO	Brain	male
GTEX-ZDXO-0011-R10a-SM-4WWD8	Brain	male
GTEX-144GO-0011-R6b-SM-5S2V7	Brain	male
GTEX-13PLJ-0011-R3a-SM-5O9DT	Brain	female
GTEX-13QIC-2926-SM-5J2NF	Brain	female
GTEX-145MI-0011-R8b-SM-5PNZ9	Brain	female
GTEX-12ZZX-0011-R7b-SM-5DUVV	Brain	female
GTEX-111FC-3326-SM-5GZYV	Brain	male
GTEX-Z93S-0011-R10a-SM-4RGNM	Brain	male
GTEX-YFC4-0011-R6b-SM-4V6E1	Brain	female
GTEX-13OW7-0011-R11a-SM-5O9DY	Brain	male
GTEX-T2IS-0011-R11A-SM-32QPC	Brain	female
GTEX-XOTO-0011-R5A-SM-4B657	Brain	male
GTEX-139T4-0011-R9b-SM-5HL6S	Brain	female
GTEX-13VXU-0011-R11b-SM-5O9DJ	Brain	male
GTEX-139TS-0011-R5b-SM-5J2MZ	Brain	male
GTEX-11OF3-0011-R5a-SM-57WB4	Brain	male
GTEX-Q2AG-0011-R7A-SM-2HMJP	Brain	female
GTEX-13X6K-2826-SM-5O9DS	Brain	female
GTEX-1399T-0011-R1b-SM-5DUWN	Brain	male
GTEX-XLM4-2926-SM-4AT59	Brain	male
GTEX-131XH-0011-R3b-SM-5DUWM	Brain	male
GTEX-1192X-3226-SM-5987D	Brain	male
GTEX-ZVZQ-0011-R5b-SM-57WDC	Brain	female
GTEX-13X6K-0011-R8b-SM-5PNZ4	Brain	female
GTEX-12ZZZ-0011-R6b-SM-5EQ5B	Brain	male
GTEX-13G51-0011-R6b-SM-5LZX4	Brain	male
GTEX-YFC4-0011-R10a-SM-4SOK5	Brain	female
GTEX-13112-0011-R4b-SM-5DUXL	Brain	male
GTEX-1313W-0011-R1b-SM-5EQ4A	Brain	female
GTEX-Q2AG-2826-SM-2HMJQ	Brain	female

## Sheet: S2
Table-S2: Grouping (training group and testing group) files before construction of the prognostic model
id	futime	fustat	AC087741.2	AC099792.1	AC006042.1	MYLK-AS1	AC009005.1	AC107294.2	AC008608.2	FAM181A-AS1	AL133353.1	AC007114.1	AC046143.1	TAF1A-AS1	AP003774.1	AC026356.1	AC069257.2	H19	TMEM9B-AS1	AL355974.2	HOTAIRM1	MIR181A2HG	LINC01563	AL391069.2	AL445524.1	LINC00654	LINC01569	AC244517.1	AL512598.1	AC020915.2	AC005618.1	AC138207.5	LINC00853	AL355338.1	AC010531.6	AP000802.1	LINC00339	NCK1-DT	COA6-AS1	AC016747.1	AC021739.2	SOCS2-AS1	PCED1B-AS1	AC093726.1	AC064875.1	AC092958.1	LINC01023	AC108449.2	AC093673.1
TCGA-06-0878-01A	218	0	3.49199	1.38957	1.93776	1.46362	1.3802	2.62419	1.13982	1.7681	0.968824	1.85286	0.774921	1.77357	1.8201	2.32293	1.41326	2.75282	2.05615	7.13492	2.05764	1.45084	2.8074	2.65969	1.41541	1.61759	1.02737	0.245866	1.06446	1.1261	0.599245	2.98948	1.09015	2.83203	0.975724	2.16819	3.62847	1.88916	2.68818	2.72077	2.34422	2.86121	2.71574	3.26789	2.3151	1.37263	2.23036	1.88195	5.78116
TCGA-26-5135-01A	270	1	1.98986	0.837301	1.38968	1.70851	0.881649	1.48006	2.13371	1.46937	0.682845	0.928081	0.794878	1.44733	1.65709	1.07009	1.43142	6.82313	1.34443	4.12196	3.33827	1.25228	3.4557	3.42633	2.00259	1.3543	0.917687	2.60817	1.49126	1.34324	1.40106	3.32031	0.288849	2.35566	1.58505	1.09458	3.71631	1.67108	2.58623	2.10796	2.96567	2.4097	3.03487	2.03146	2.62808	1.3853	3.10473	1.27405	5.9381
TCGA-06-5859-01A	139	0	2.30646	1.66102	0.0662134	1.18138	2.96594	1.2043	1.83264	1.82504	1.05999	2.51838	0.432956	2.14669	1.95008	1.25036	0.507388	0.2282	2.9989	6.32837	3.92543	0.551941	4.16073	3.82136	1.55579	2.26536	1.2689	0.759295	2.04512	0.692388	1.22903	1.99575	1.11594	2.20358	0.584549	2.39077	3.77003	2.13772	3.08866	3.62293	2.8722	0.844468	2.3867	4.37939	0.300805	1.42156	3.61409	1.77866	3.99345
TCGA-06-2563-01A	932	0	2.09577	1.24555	1.16018	2.23533	2.46906	1.76965	1.52782	2.37963	0.28595	1.30893	0.766263	2.03861	1.15839	1.68091	0.794765	0.148153	1.54841	6.44037	1.62472	1.50492	0.746312	3.40309	1.61603	1.0311	0.789089	0.731334	0.885101	1.26115	1.38856	2.35838	0.752151	2.92663	1.16713	1.50291	3.45724	1.35644	2.7933	2.49466	2.29964	4.02732	2.17414	3.05087	3.94361	4.14934	2.65167	1.91137	6.39165
TCGA-41-2571-01A	26	1	3.11031	1.65733	0.586829	2.81589	0.427392	1.9281	2.48503	0.558591	1.73965	2.39101	0.714496	2.54944	1.49221	0.971258	1.75771	7.78047	2.18086	3.23239	4.34834	0.836757	3.5303	3.39941	1.95008	0.940641	2.04071	0.27435	1.40279	1.82259	0.737083	2.18172	0.163248	2.49357	2.78773	1.77727	4.33953	1.78583	3.5706	2.97733	1.51766	1.23004	1.95096	0.510909	0.976499	0.682091	3.45974	2.18037	5.74599
TCGA-28-5207-01A	343	1	2.33469	2.02023	0.62177	1.7603	1.83706	1.46513	1.0934	1.6747	0.413482	1.58251	1.02926	2.12679	0.811642	1.00288	0.920388	0.226703	1.91218	5.05181	4.82873	1.85758	3.39003	3.60311	1.21504	1.64607	1.15448	0.735057	1.67313	0.549487	1.07618	1.86994	0.810014	3.12861	1.57446	1.33469	3.74191	1.2596	2.49329	2.4704	1.57037	1.438	2.24371	3.46554	1.45534	3.36434	2.31323	1.41841	4.64751
TCGA-14-0871-01A	880	1	1.39541	1.57249	1.84861	1.02088	0.572016	2.5266	0.90315	0.219781	0	0.723844	1.86853	2.51391	0.396654	1.18138	1.50782	9.12984	0.275995	2.70821	1.86124	3.03414	1.54683	2.34479	2.80868	1.68811	0.541316	0.0339043	1.33184	2.13686	0.14286	0	0.135008	3.10787	0.615835	0.753908	2.86009	0.695507	0.87267	1.90264	0.353588	3.31553	0.371952	2.65857	3.58631	0.56466	1.58376	0.675689	4.28946
TCGA-16-1045-01B	883	1	2.21217	1.88099	1.67243	1.75453	2.08531	1.96655	1.15315	1.5334	0.0649726	1.85946	0.505044	1.58881	1.24903	0.971047	1.89979	0.868177	2.00772	3.4733	3.26749	0.542866	3.30519	2.57463	1.61649	1.50216	1.60419	0.34879	1.40966	0.923322	0.331652	3.96475	0.650201	2.4116	0.813376	1.09513	3.85753	2.13772	2.86743	3.08785	0.870837	1.51669	3.20941	3.20969	2.03384	0.717786	3.78568	2.68075	4.89883
TCGA-32-2632-01A	269	1	3.21056	0.149931	0.161296	2.05317	2.80952	1.64243	3.44028	1.38062	0.226659	2.52603	0.885251	2.15047	2.63111	0.728418	1.3037	0.306037	1.97186	5.05181	4.31697	1.19473	2.86296	3.15858	2.07783	1.24605	1.00801	0.201165	4.43801	0.498304	1.55774	2.92357	2.45805	2.39467	3.03805	1.64465	3.75305	1.86359	4.50696	3.15687	1.65656	5.71241	2.88966	3.05318	1.7178	0.266416	5.36477	1.58151	5.06289
TCGA-28-2514-01A	160	0	2.17041	0.689411	1.23601	1.48359	1.57818	1.43142	1.88284	2.27002	0.210322	1.04486	0.597974	1.29504	1.22383	1.61836	0.922528	1.30801	1.38133	5.99526	1.2604	0.87394	3.12317	3.00691	1.27165	1.64089	0.382799	1.90453	0.880808	1.45121	1.04039	1.78372	0.232487	2.17897	1.16375	1.67243	2.73769	1.05486	3.11047	2.28653	1.7428	1.17519	1.427	1.68077	3.10445	0.10823	3.38518	1.83807	5.0635
TCGA-06-0141-01A	313	1	2.16729	1.41867	1.48064	1.5655	1.95622	1.98249	1.19122	1.2592	1.16565	2.48171	0.855644	2.07596	1.0344	1.66198	1.30533	0.465797	1.04601	5.81461	3.38426	1.47125	3.86746	3.15774	2.20329	0.732699	1.1063	0.522743	1.68091	0.838381	0.372439	3.97168	1.70413	3.28944	1.42788	1.75061	4.23728	2.35208	3.33976	3.16788	1.58097	1.14034	3.73754	3.33016	1.75848	1.84013	3.24915	0.835837	4.99811
TCGA-06-2569-01A	13	0	1.73866	0.522209	1.16156	0.713402	2.04822	2.77711	0.771831	0.0515266	0.129991	0.614	2.83481	1.58151	0.111491	0.255218	2.71767	0.0186388	0.513498	0.765177	2.36738	2.70518	0.217303	1.60547	1.95458	1.23663	1.12978	0.296281	1.53604	1.07769	0.5249	0.984845	0.0234298	2.83232	0.49099	1.15053	3.06888	0.753638	1.29973	2.41104	1.4135	0.136763	0.244602	1.46589	3.84705	0.0270822	1.37448	2.65802	2.71347
TCGA-02-2485-01A	470	0	2.87647	1.85286	0.744601	1.49755	1.64607	1.3853	1.01094	2.51312	0.921185	1.21504	0.872069	1.86626	0.716289	0.886752	2.0143	1.95675	1.70239	4.76821	5.0561	0.978373	4.09465	3.56949	1.72916	0.755877	1.27673	0.989479	0.679233	0.885251	0.836603	1.46962	0.160946	1.75927	1.33561	2.57737	3.26185	1.26912	3.13385	2.46025	3.46127	3.22099	0.80238	2.11598	1.56382	3.83219	3.30251	1.42203	4.85674
TCGA-06-0138-01A	737	1	3.3646	2.82754	1.15315	2.67527	0.911139	1.67936	2.96028	1.60083	1.73602	2.72468	0.371064	2.72213	1.3177	0.70669	0.517401	3.93961	2.06603	6.08185	5.45237	2.74079	4.27293	4.4235	1.88727	1.25444	1.1233	0.542797	1.9143	0.863605	0.975927	3.73924	0.34911	3.26362	2.57238	2.47097	4.79802	2.53255	4.54211	3.40096	4.00754	2.11519	3.69511	3.22622	2.98836	3.04148	3.77241	0.677685	5.56054
TCGA-06-2564-01A	181	0	1.74095	1.75274	1.11274	1.65684	1.72901	2.14255	0.839909	2.28846	0.562471	1.38856	0.976075	1.79408	0.894807	1.7809	2.05374	3.86571	2.34397	6.14333	4.58653	0.956669	2.39101	2.75002	1.39074	1.90693	1.16806	1.23896	1.04586	1.24605	0.600259	2.7199	0.35748	2.24642	1.30244	1.95119	3.39669	1.90032	2.24668	2.23833	3.26484	3.46218	2.40832	3.60277	2.3333	3.20734	1.79099	2.76928	5.9001
TCGA-16-0846-01A	119	1	2.23163	1.67808	0.718995	1.33387	0.899585	2.07171	1.65997	1.17789	1.12568	1.89629	0.434542	1.53431	1.68602	1.38502	0.144141	0.700275	1.3507	3.96363	4.24672	1.23875	3.17912	3.68283	1.68453	1.07954	0.667187	1.0201	1.64352	1.27907	1.26954	3.10227	1.08385	3.03118	0.652779	1.32608	3.27393	2.07302	2.86998	2.43622	1.98587	0.888658	2.4176	3.66595	0.525841	1.95967	2.96594	0.940914	4.47754
TCGA-76-4928-01B	94	1	1.96887	0.907326	0.89797	1.52853	2.16067	1.37421	1.52227	1.21762	0.899012	1.13159	4.01687	1.33723	0.818029	1.70963	0.947583	6.48657	1.73504	6.61999	3.94398	0.737891	3.49539	2.55335	2.58157	1.39001	0.931687	0.00616605	0.752734	0.15988	0.331119	3.00919	1.14306	4.76666	1.33149	1.64866	3.79983	1.93552	2.36574	2.158	2.12224	0.499505	3.07149	2.67164	2.82447	4.4235	2.65915	1.03613	6.30173
TCGA-76-4931-01A	279	1	1.95675	1.60623	1.10493	1.65398	2.43814	2.5614	1.61247	1.4927	0.663736	1.28104	0.839063	1.90719	1.18971	1.36121	1.73839	4.23973	1.90822	5.1684	4.65042	1.41266	2.85146	2.89927	1.20057	1.3799	1.52699	1.66544	0.484264	1.28028	0.505907	1.48579	0.387628	2.28407	0.828476	1.88647	3.68679	1.3869	2.45097	2.09918	3.85583	1.11399	1.60269	2.89701	2.6813	4.14077	2.34126	1.93028	5.24788
TCGA-14-0817-01A	164	1	3.25031	1.83288	0.557967	2.771	1.85022	1.33953	3.23508	1.90483	0.849935	2.49135	0.905788	1.85415	2.21107	0.603887	1.05597	3.01692	1.74464	5.29048	3.79705	2.30969	2.19246	3.99527	2.19085	0.824701	1.44684	0.0127713	1.37539	0.474896	1.13751	3.38064	0.663431	3.43654	2.84187	1.81342	4.75571	3.07575	3.3529	3.58697	1.86971	3.19948	4.11617	1.91137	2.38453	3.32045	4.4588	0.585137	5.33419
TCGA-19-2620-01A	148	1	2.60093	1.69382	0.377222	1.45675	2.00956	1.46024	1.3604	1.45884	0.697864	2.12591	0.218382	1.97792	1.88831	0.972653	1.04201	2.18463	2.85066	4.92925	0.987628	1.7301	2.74386	2.76544	1.28645	0.689711	0.919753	0.846537	0.917244	0.766343	1.73212	1.96655	1.28574	2.06018	1.0963	1.98057	3.32119	1.38831	2.6425	1.12701	1.49722	1.15227	2.31595	3.46308	1.86223	3.35953	2.99917	1.75402	4.75007
TCGA-26-5132-01A	286	0	2.03173	1.79516	0.566256	1.42448	2.80637	2.5857	2.45343	1.77801	0.398377	2.13094	0.482853	1.9435	2.19649	1.40952	1.84943	0.319632	2.66332	7.79191	2.66889	0.560704	3.42051	3.14076	1.66173	1.61912	1.90663	0.71283	1.59399	1.27525	1.08755	2.65688	0.101141	2.29881	1.13952	2.32681	4.07011	1.26115	2.47012	3.10959	1.4584	2.39159	1.82579	3.02292	0.661075	2.46877	3.04029	1.86886	5.58483
TCGA-06-0125-02A	1448	1	2.01843	0.479392	1.04461	0.927205	0.965493	1.82449	1.54412	1.85152	0.209678	1.33275	0.82487	1.30982	1.82259	1.47356	0.466228	3.96036	2.1361	5.21151	1.27096	0.247856	1.69485	2.06797	1.33759	2.17041	1.05723	0.100242	0.390956	1.09304	1.99093	2.29036	0.492887	2.08394	0.144834	1.71535	3.34899	1.62346	1.33605	2.84127	1.10796	1.51766	2.12811	2.64972	1.93654	0.980982	2.23374	3.43032	4.89602
TCGA-06-2558-01A	380	1	2.3706	2.03146	0.790221	2.19108	0.00333171	1.99678	1.66829	1.79382	0.11537	1.65149	0.923322	2.31482	1.78868	1.23419	0.918233	2.46575	1.89186	4.71845	3.4095	1.33173	3.78502	4.02732	1.83393	2.02904	1.06772	0.944651	1.93603	0.937814	1.73991	2.56521	0.775802	2.28515	1.39337	1.88647	3.9916	2.02691	3.03373	3.15858	2.10933	0.422161	2.62197	2.37909	1.30511	0.911139	3.44119	2.21186	4.76768
TCGA-06-5414-01A	273	0	1.74723	1.16209	0.687661	1.73476	1.77512	1.68273	1.84548	2.48641	0.856432	1.18042	1.44684	1.53928	1.35044	1.46838	0.764828	2.94842	1.87806	6.28558	3.11589	1.29086	2.20972	2.93648	1.75742	1.76137	0.747825	0.0270432	0.993149	1.05723	1.31864	2.67357	0.249592	2.22344	0.861577	2.03548	3.77345	1.68733	2.48559	1.20013	2.05192	3.80121	2.91199	2.86296	2.93422	4.36047	3.26925	2.43293	6.01029
TCGA-26-5133-01A	452	0	2.39481	1.57284	0.739359	2.38698	2.19676	2.10719	1.92017	0.698926	0.924414	2.19572	0.532678	1.71996	0.524776	1.53124	0.404023	0.241875	1.80691	7.27642	1.27766	2.51007	3.28434	3.02662	1.94801	0.124184	0.773843	1.23966	1.86574	1.15647	1.2751	2.00826	0.209418	3.64524	2.3731	2.14797	3.93343	2.12651	2.34639	2.93256	2.65167	1.52829	1.71138	1.91298	2.66415	1.92627	3.28405	2.43661	4.92982
TCGA-32-4213-01A	604	0	2.06709	1.01607	0.565383	1.82449	1.19473	2.45125	2.95688	1.75088	1.32052	1.97479	1.14412	2.19901	1.22797	1.73528	0	5.36477	2.01068	6.14473	2.39407	0.676191	3.46962	4.09811	2.43045	1.15673	1.04079	0.378882	1.25129	0.392736	0.853364	2.82447	0.319676	2.18354	1.19867	1.59446	4.31244	2.35208	2.2332	2.33526	2.0337	2.04423	3.34423	2.0938	1.96017	1.86467	4.18715	1.13559	5.02844
TCGA-06-0210-01A	225	1	2.85344	0.926373	0.379581	1.38039	1.32348	2.38996	1.63478	1.72616	0.510015	1.08313	1.55148	1.73685	0.433098	2.00318	0.831124	2.88744	2.27626	7.24012	3.87353	0.778584	3.13033	2.85705	1.59976	1.51034	1.46912	1.83053	1.07358	0.615344	0.566694	2.83932	1.26353	2.65194	0.371299	1.54387	4.22036	1.71864	2.51063	1.84368	3.20558	2.06394	3.10069	3.12774	2.09808	4.48386	2.59313	1.59518	6.43131
TCGA-41-2572-01A	406	1	2.16145	1.50911	1.76732	1.91966	1.07901	2.08047	1.95037	2.55942	0.351471	1.31741	0.896953	1.65867	2.17296	1.12978	1.9811	0.869074	1.37744	8.10075	3.35953	0.430571	1.71112	3.61764	2.01041	0.873165	1.10245	0.696439	0.998946	1.68602	0.518391	3.1957	1.09833	3.01834	0.802081	1.42019	3.58631	1.42963	2.62392	2.3867	2.19378	2.46987	2.5365	3.44028	2.71459	1.25587	3.54008	1.87595	6.30173
TCGA-06-5417-01A	155	0	3.28824	1.98648	0.57171	1.64198	1.91798	2.14075	1.16741	1.34084	1.26019	1.47409	0	1.77613	0.553132	1.20683	1.23886	1.66625	1.47283	5.85676	0.529039	1.48798	4.00565	4.31451	2.20618	0.310935	0.521478	0.153955	1.92442	1.2229	2.08559	2.15815	0.274786	1.77022	1.38072	1.98777	3.63438	2.14476	2.50115	1.89025	3.64992	1.39561	1.81524	1.71644	0.672475	0.751799	2.88577	3.70716	4.08697
TCGA-19-2624-01A	5	1	2.46961	2.94047	3.16385	2.37797	0.522906	2.19194	1.62759	0.938497	0.705361	1.28406	0.851622	1.76286	0.79775	1.40644	1.8715	6.47731	1.85675	5.04993	5.83772	1.67965	4.70282	4.12315	1.46146	1.59185	0.829163	2.65662	0.943471	2.13759	1.1902	1.54841	0.175033	1.81081	1.31911	1.54796	3.58404	1.17144	3.22362	1.86247	3.00691	3.02006	0.701601	1.95328	3.75436	1.58251	2.52082	0.935144	5.15297
TCGA-14-1823-01A	543	1	2.98152	2.05058	0.882909	1.50241	2.71574	1.70735	1.76336	3.43217	1.90183	2.72826	0.48158	3.23299	2.06965	1.67482	1.68545	0.546095	1.2376	5.72447	3.34216	1.59587	4.03185	3.7028	2.28006	0.892043	1.19132	0	1.13695	0.291043	0.624304	3.66107	2.54336	3.48076	0.839309	1.82235	5.31846	2.09466	2.96172	3.64722	2.33985	3.5001	4.25772	3.96655	1.94374	2.80058	3.47418	0.289949	5.0493
TCGA-02-0055-01A	76	1	2.81548	0.0018163	0.390774	1.86547	1.94319	1.10308	2.33142	0.277076	0.493926	1.25804	1.02301	1.68062	0.0831382	1.27287	0.374782	4.52363	1.45006	3.08294	2.90325	0.690104	2.65136	1.78558	2.94671	0.747825	1.3037	0.360221	2.04713	0.24521	0.313583	2.84157	0.691663	2.67912	1.90745	0.865765	4.29236	1.72932	2.77548	2.4622	0.565383	0.843601	3.219	1.88208	0.586423	0.987628	3.36146	1.54743	5.59766
TCGA-32-1982-01A	142	1	2.38619	0.51471	1.55426	1.22506	1.55067	0.930603	2.5752	0.659162	0.405651	1.66569	1.06264	1.10815	0.866936	0.771934	1.22352	1.72985	1.3683	5.96028	2.5948	1.07163	2.80809	2.19703	1.71504	0.514606	0.808921	0.0166052	1.35093	1.42466	1.13684	3.14507	0.584397	3.01665	0.817143	1.82677	4.35528	2.44165	3.29624	2.58543	2.03009	2.53842	3.62878	2.4283	2.60957	1.0072	3.83644	0.831288	5.02479
TCGA-06-2570-01A	958	0	2.36333	2.40693	2.26941	1.55345	1.06426	1.31836	1.74218	1.57549	1.00049	1.46962	0.685056	1.24344	1.53819	0.773253	1.62631	4.07355	1.3149	4.03071	3.10959	1.53503	3.83859	3.86746	1.83901	0.963146	0.530109	0.828554	1.26561	1.26009	1.41968	2.64613	0.249347	2.38016	1.37448	1.5512	3.73857	2.11929	3.38726	1.91374	3.52716	0.29929	2.8492	1.12309	0.376583	0.811642	2.96512	1.80746	3.97315
TCGA-06-0745-01A	239	1	3.51252	1.98777	0.772422	2.42884	0.400178	3.33432	2.72133	1.81186	2.35236	2.07111	0.748204	2.06899	1.4122	1.36554	0.732097	1.82967	1.82734	8.11472	3.62325	1.50747	2.26727	3.87207	2.4766	1.77434	1.50636	0.520097	2.06074	0.583056	1.94504	3.44382	1.00219	3.57469	2.33667	2.7126	4.05943	2.74358	3.68119	3.24947	2.85619	3.27247	3.27516	1.83561	2.97987	2.3901	3.86853	1.00569	6.47367
TCGA-14-1402-02A	975	1	3.77105	2.30369	0.144101	2.97392	3.04512	1.4079	2.83665	3.28111	1.83745	2.33497	0.873559	2.93027	1.36249	0.683544	0.402516	1.24409	1.4646	7.98035	3.14873	3.16846	4.10844	3.78062	1.81186	0.234821	1.26912	0.242723	1.96068	0.724374	2.2237	2.5365	1.73902	3.48949	1.29294	2.34716	4.79013	2.70459	3.31849	3.67558	2.42745	3.54869	2.80088	2.86242	3.15173	4.10309	3.92186	0.526104	5.26866
TCGA-14-0781-01B	29	1	2.25533	0.398377	1.16298	1.34358	1.60306	2.10987	1.25338	1.87651	0.903621	1.87572	1.15981	1.98533	0.6169	2.39323	0.666457	4.62913	1.79154	5.72963	3.67357	0.663736	3.24561	3.36912	2.20888	1.84943	0.881924	0.355416	1.68965	0.905356	1.10535	3.39124	1.83264	3.26007	1.46985	1.37142	3.99638	1.55654	2.48531	2.43101	2.86914	1.72486	3.49074	3.69845	1.87519	3.03173	2.62307	1.32242	5.88279
TCGA-32-5222-01A	585	1	2.04232	1.48189	0.550801	2.06235	2.02584	1.44863	1.11186	2.2335	1.10319	1.71945	1.14614	2.69906	1.20585	1.11517	1.02367	4.11388	1.0616	6.39696	1.25319	2.07111	2.93591	3.97278	2.08339	0.742038	0.594986	0.469859	1.57095	0.0676181	1.06876	1.8544	0.608202	3.407	1.0484	1.83471	3.85053	2.57791	2.98978	2.50044	2.67439	2.17576	3.16932	2.1472	3.82628	3.51833	3.04629	1.14639	5.95297
TCGA-28-5204-01A	454	1	1.77838	1.22604	0.752632	2.02366	1.9448	2.70987	1.67171	2.39573	0.904203	1.77197	1.4145	2.46629	1.94291	1.06426	1.04359	4.77501	2.01457	6.45673	3.49321	2.63301	2.42442	3.47387	2.14344	1.65537	0.861651	0.63984	1.33705	0.249867	0.914543	1.914	2.13237	3.63699	1.19906	2.29581	3.55094	1.89447	2.82021	2.1806	2.90945	2.47201	2.17095	2.94159	3.36614	4.59082	2.79386	0.917931	5.93571
TCGA-06-5410-01A	108	1	1.34944	0.0627633	0.77563	1.22024	1.39753	1.95306	1.30775	1.94584	1.08656	2.03091	0.779913	1.85704	0.697054	1.58251	0.353994	0.49377	2.28543	6.58675	2.21762	0.282567	2.6999	2.96367	2.75477	1.15252	1.38934	0.0302472	1.79594	0.11537	0.555691	4.07581	1.19076	2.88518	0.690828	1.53351	4.05604	2.62142	1.5403	3.31199	1.28645	0.460827	4.9321	2.88549	1.56305	1.70774	2.70874	1.62759	4.98163
TCGA-14-1829-01A	218	0	3.18698	2.32408	0.791952	3.34482	2.19926	2.91478	2.91199	3.58631	1.61771	3.37277	1.19386	3.67887	1.89899	0.862894	1.26444	1.58218	1.9292	5.62346	3.11072	2.98041	4.38067	3.57792	3.02145	1.44538	1.70748	0.40289	2.06394	0.754482	2.11574	3.30697	1.6199	3.87174	2.38016	2.66611	4.80962	3.37032	3.76592	4.06402	1.80518	2.69104	4.0602	3.1829	3.8315	3.49982	3.97132	0.751886	5.14632
TCGA-02-0047-01A	448	1	2.98438	1.49984	0.903423	2.28653	1.0393	2.03701	1.51615	1.85918	0.882348	2.73879	0.525522	1.34486	1.62222	1.22046	1.3692	5.32892	1.04486	4.94066	0.746449	1.45184	3.07516	3.219	1.35793	1.73913	0.797579	1.71266	1.66774	1.04919	1.54262	2.8469	1.59954	2.12026	0.947583	1.46336	3.00863	1.27834	2.32323	1.85864	2.79977	1.0248	2.78131	2.555	1.65733	1.7522	3.02458	2.74614	4.19986
TCGA-15-0742-01A	419	1	2.97903	1.62731	1.1861	2.35104	3.24471	2.54199	2.60957	2.31621	1.96208	1.56703	1.78347	2.73634	1.25804	2.04548	1.82994	7.65224	2.13638	4.70184	3.32448	1.41652	2.44846	4.41394	1.98754	1.57716	1.90137	1.67808	1.15354	1.82837	1.94614	2.76794	0.23985	2.37534	1.38785	2.34368	4.16509	1.8557	4.21154	3.16875	3.30429	3.28853	1.93237	2.5683	3.38183	4.67405	4.10844	1.0375	6.60171
TCGA-19-2619-01A	294	0	2.39467	1.11768	0.154128	1.83525	2.5962	1.80616	1.67843	1.74987	0.126243	1.4374	1.1033	1.53911	1.54526	1.83758	1.33363	5.02238	1.9077	4.02958	4.02099	0.93505	3.16498	3.32059	1.38905	1.75634	1.11503	0.908777	1.07618	1.09961	1.48415	1.24076	0.812251	2.59592	0.794455	1.93158	2.4195	1.37843	2.37143	2.19947	2.27545	0.681764	1.38405	3.09455	2.46082	3.09697	2.62364	2.27287	5.41237
TCGA-06-0168-01A	598	1	2.45515	0.561999	0.542028	1.24218	2.3216	1.33247	2.01166	2.00905	0	1.30214	0.388824	1.54317	1.84738	1.49637	0	1.66463	1.61504	5.82006	1.51163	0.430516	2.5197	3.10384	2.53426	1.53911	0.460002	0.851831	1.49056	1.26009	0.633962	2.69488	0.848482	2.67748	1.1168	1.92389	3.35142	1.40028	1.21489	2.65218	1.3862	0.858499	3.62616	2.92286	0.634767	1.02574	3.24707	0.992985	4.24999
TCGA-19-1390-01A	772	1	2.65817	2.3165	0.862204	2.37286	1.61295	2.53369	1.60293	0.123522	0.245921	1.29973	0.491062	1.15448	0.522677	1.14936	1.01738	7.3732	2.20411	3.90923	0.778493	1.92522	1.48189	2.57654	1.41892	1.78636	1.52466	2.57294	1.28171	1.63921	1.81453	1.83182	0.0109138	2.01382	1.83076	1.19793	3.61734	1.42952	2.29066	1.35518	1.59697	2.55722	0.802666	2.79174	3.09266	2.76121	2.37909	2.73518	5.46144
TCGA-41-4097-01A	6	1	2.55513	0.896401	0.617351	1.05402	1.19906	1.27956	1.63937	1.04757	0.522463	2.05641	1.56752	1.87126	0.897738	2.09148	1.81524	2.4239	2.44385	4.16782	2.91537	0.194761	3.57632	3.63239	1.60986	0.275895	1.19546	0.812769	0.820727	1.3348	0.669476	3.21056	0.99914	2.20592	2.02981	1.0995	4.10157	1.82156	2.52575	2.75224	1.33801	0.354294	2.64722	2.82137	2.05404	2.51944	4.0835	1.5224	4.46634
TCGA-06-0649-01B	64	1	2.97449	1.83525	0.50629	3.06605	1.62838	2.35025	1.92096	0.984845	0.868778	3.40657	0.246213	2.30427	2.36164	1.12418	1.66313	0.673017	3.32571	5.13191	4.69961	1.47811	4.05639	2.64165	1.62986	0.862894	1.58177	1.24807	1.80371	0.657663	2.43455	3.60435	1.34509	2.65167	2.63775	2.22888	4.59601	2.81575	3.96985	3.80744	1.32508	0.491877	3.42236	4.04427	0.518391	1.55853	3.99087	1.25182	4.89548
TCGA-27-2526-01A	87	1	1.60547	1.34649	0.0926309	2.15829	1.28596	2.70682	2.09406	2.81122	1.45489	2.59704	0.781941	3.1269	1.61959	1.35474	0.890117	0.739503	2.14932	6.56394	2.70243	1.09145	4.23404	3.90565	2.35131	1.26165	1.52952	0.0141032	3.07459	0.383562	0.340526	1.90483	2.78798	3.8586	2.49218	3.59725	3.87067	2.43787	2.49794	3.47825	2.05081	2.26888	2.30318	3.48667	2.08795	3.89024	3.26095	1.13462	6.23206
TCGA-27-2523-01A	489	1	2.02505	0.0749719	0.596613	1.91621	2.03275	2.22318	2.39546	2.3456	1.12874	1.59319	0.75824	2.36443	1.72472	2.34686	0	5.07987	2.61398	5.58036	2.1806	1.36706	3.16325	3.30071	2.10158	2.32032	1.30917	1.29453	1.07313	0.626241	0.75563	2.01281	0.580173	2.63803	1.48147	2.3401	3.36313	1.77151	2.19703	3.12541	2.81211	2.36193	2.41267	2.4428	3.483	2.0559	3.11274	1.77702	6.50787
TCGA-06-5412-01A	138	1	1.82449	0.430774	0.433904	1.92761	2.25589	1.4851	2.59764	0.575439	1.18587	1.99065	0.790221	2.1577	1.01823	1.32681	0.125023	0.388824	1.09231	5.22331	2.8663	1.38809	3.63767	3.68415	2.39519	1.24366	1.17301	0.302591	2.83481	0.456985	1.08656	3.07065	1.91991	3.25918	1.56752	1.50009	3.97461	2.65194	3.91177	2.74971	1.85704	0.305965	4.50834	3.32718	3.0623	3.7758	4.61941	1.21489	6.99777
TCGA-19-4065-01A	214	0	2.72043	1.29335	0.672475	2.36306	1.37744	2.00161	1.93083	1.0538	1.54342	2.11954	0.95761	2.03384	0.267519	1.94078	1.35888	0.852007	2.38316	6.41125	3.2152	2.30318	3.48888	3.0729	1.93316	1.3666	1.98504	0.244676	1.91811	1.25129	0.878233	3.72944	1.31444	3.23831	2.30646	2.16637	4.77867	2.30616	2.90608	2.61262	1.72411	0.747119	4.21437	3.01806	2.69961	5.39886	2.81522	1.73097	6.58675
TCGA-06-0644-01A	384	1	1.22927	0.24386	0.276197	1.39291	1.87438	1.24301	1.79542	0.565548	0.365715	1.4565	1.6605	2.10081	0.475502	2.3461	0.226513	1.98559	2.46333	4.20224	2.29503	1.46386	2.85259	2.46133	2.12224	0.203654	0.991913	0.0538265	1.72719	0.662039	0.446843	2.9688	0.813122	3.44367	1.47176	0.858236	3.97938	1.81843	1.7454	2.88995	1.3014	0.677071	2.96284	2.65027	2.64944	2.9191	2.77829	1.35113	5.82227
TCGA-12-0821-01A	323	1	3.04775	2.26314	0.441727	1.16722	2.11787	1.72384	1.85543	1.42156	0.604227	1.18952	0.805705	1.73853	0.830929	1.68169	1.21664	5.70039	2.03146	4.66912	3.90744	1.24076	3.73247	3.95345	1.47163	1.14283	0.918846	1.48359	1.58724	0.198043	1.43824	2.50343	0.426989	2.66442	1.27564	2.13341	3.81961	1.58833	2.54365	2.17177	2.1077	2.3238	1.88446	3.25087	1.48787	3.55219	3.10841	1.06731	5.59489
TCGA-28-1753-01A	37	0	1.76464	0.815111	1.20985	1.43067	1.6765	1.64243	1.11409	1.25759	0.276638	0.952222	1.02088	1.49734	0.581921	1.17789	1.73097	5.00839	1.99172	4.81588	2.08483	1.73589	2.18643	3.1934	1.72901	1.23292	0.577788	1.32793	0.316394	0.805191	1.67722	3.39457	0.330369	2.18949	0.325098	1.08404	3.34837	1.41005	2.65081	2.21968	2.73688	2.1308	2.33036	2.36247	2.59954	2.2637	2.22454	1.4023	4.35654
TCGA-12-0619-01A	1062	1	3.02145	0.875303	0.764262	1.78064	1.90693	2.41678	1.48383	1.17385	0.23775	2.21635	0.711578	1.25338	0.861577	1.20658	2.36218	0.779447	1.99788	5.78006	2.1507	0.966958	2.6647	2.23422	3.13093	1.90158	1.50911	0.602688	1.93184	1.24616	1.24923	2.78798	0.358176	2.66389	1.65733	1.45795	4.39492	1.55067	2.22295	2.20222	1.09065	1.00219	3.03663	2.9631	0.587257	0.198436	3.15858	2.24198	5.49659
TCGA-14-0789-01A	342	1	1.99628	0.293531	1.23004	0.685998	1.85889	1.46513	1.4769	2.34859	0.114688	1.26709	1.21655	1.3553	0.671372	1.55579	0.838814	4.42439	2.06823	5.747	1.65656	0.10129	1.84623	2.49552	1.82104	1.01563	0.742663	0.862015	0.318962	1.36027	0.506015	2.88577	0.738156	2.36899	0.326297	1.74464	3.81889	1.70383	1.9106	2.97449	1.95458	1.15469	3.48795	2.91881	2.30563	3.02544	2.37367	2.86092	5.26866
TCGA-32-2634-01A	693	0	2.73879	1.66173	0.456888	1.62759	1.78844	1.08142	1.20295	1.73424	1.09822	1.23875	1.30533	2.16988	1.23016	1.76518	1.29363	4.2561	2.79918	2.92971	1.95809	0.982719	3.50483	3.73382	1.27237	2.22295	1.32052	2.10319	1.06282	1.14148	2.55335	1.82208	0.636626	1.87938	1.9106	1.95306	3.20941	1.35839	3.07775	2.39899	1.38582	0.380469	1.33339	1.50636	0.430189	2.19152	3.78775	1.80437	4.17287
TCGA-06-0158-01A	329	1	2.62969	2.00373	1.33417	1.4427	1.44113	2.02103	1.36567	2.43372	0.811922	1.27741	0.644974	1.3876	1.88337	1.58275	0.795632	3.26776	1.90508	4.92758	2.34746	1.22659	2.05525	3.39277	1.16565	1.48862	0.841279	1.76324	0.888008	0.91422	1.73398	2.566	0.337737	1.76108	0.724255	1.64607	3.33551	1.31305	3.33705	2.40557	2.68104	2.4017	2.37988	2.85784	2.32111	2.76651	3.54711	2.39874	4.55133
TCGA-06-0152-02A	375	1	1.7431	1.14257	0.867388	1.30191	1.6899	1.8584	0.872798	1.95381	0.194181	1.08507	0.721521	1.62244	1.61411	1.6605	1.37581	5.63477	2.51037	5.53686	2.42526	1.12701	1.04986	2.74614	1.50721	1.49587	0.950696	1.06326	0.688545	0.272025	1.95572	2.55608	0.169283	2.53092	0.332357	1.80385	3.22772	1.75402	1.52079	1.79931	2.68741	2.24371	2.74727	2.77043	2.16959	3.04973	1.65897	2.13454	5.71635
TCGA-12-0618-01A	395	1	2.34368	2.20488	1.80895	2.4239	0.286557	1.85492	1.36509	1.19473	0.146783	1.13844	0.607283	1.63606	1.53686	0.78252	1.67832	4.99753	1.97806	5.76258	4.9822	1.89629	3.53975	2.92912	2.14797	2.12054	0.656141	1.98986	1.10113	1.59474	1.61603	1.14502	0.263242	1.83313	0.51922	1.80746	3.18436	1.31931	2.4748	1.77586	1.7522	1.24807	0.905096	1.71017	0.630312	1.21359	2.36333	1.90453	4.88436
TCGA-26-5139-01A	48	0	2.53398	0.979744	1.27248	1.09376	1.17877	2.04822	1.51525	1.83313	0.468774	1.52366	0.827294	1.50033	1.25102	1.73965	1.3812	5.69043	2.38538	5.20186	2.14848	0.941204	2.09043	2.86972	1.3923	1.29086	0.655636	2.52462	0.522037	0.89744	1.20372	2.37797	0.183981	2.4655	0.829599	2.24294	3.67062	1.27564	2.7416	2.56249	2.59424	2.87647	2.71401	3.23538	2.60567	2.852	2.88036	1.29034	5.63664
TCGA-06-0747-01A	82	1	2.30067	1.57236	1.10716	1.53732	1.90453	2.00396	1.4023	2.93591	0.469015	1.11594	1.06894	1.41944	1.11833	1.30872	1.644	6.82597	2.42962	3.94655	1.40002	0.726572	2.35293	2.65244	1.32368	0.128391	1.28889	1.33085	1.00676	2.14243	1.65607	1.62346	0.266878	2.20888	0.876895	1.49661	3.80657	1.33299	2.70489	2.39467	2.2537	1.82285	1.51989	3.39941	3.15716	2.18842	2.61754	1.82891	5.2875
TCGA-32-2616-01A	224	1	1.72985	1.2376	0.106153	1.76965	2.42416	1.54458	2.38397	0.969942	1.55799	2.70016	0.596479	1.63275	2.14744	2.52629	0.935902	2.69214	1.94883	6.46604	3.17597	0.918037	3.92078	3.28853	2.51668	1.32536	1.54077	0.244937	2.81037	0.775802	1.41713	2.74246	0.195184	2.86296	2.09779	1.36313	3.99969	1.64011	2.67085	0.582782	1.36993	0.960938	2.07647	3.15774	1.49963	0.37494	3.64457	2.07858	6.81451
TCGA-06-0129-01A	1024	1	2.89136	2.17874	2.19194	1.91034	1.23443	1.56599	1.28805	1.27564	0.493926	1.60243	0.436039	1.59209	1.02829	0.695012	2.06259	0.054187	1.93874	2.43728	2.8281	1.67752	3.48855	3.63503	0.963146	0.815111	0.956438	1.68037	1.12809	1.99093	1.90901	2.27981	0.246398	1.61809	1.32726	1.64216	3.60923	2.01068	3.11358	1.01989	2.80115	0.0668083	1.99733	1.01296	0.0139142	0.163358	2.27246	2.66067	2.98015
TCGA-06-0125-01A	1448	1	2.32488	1.42865	2.3333	1.53855	1.51539	2.06978	1.34443	1.41107	0	1.20389	0.871471	1.1593	1.12276	1.29605	1.08841	1.8987	1.80329	4.96917	1.99279	0.984845	0.963317	2.34916	1.36313	1.56575	0.923322	0.109453	0.507126	1.98831	1.22317	2.24561	0.328283	2.62252	0.518534	2.03625	3.39547	1.36968	2.03438	2.47068	2.42775	2.27246	1.6556	2.60515	3.1829	1.3215	2.89394	1.80771	6.06674
TCGA-06-0157-01A	97	1	2.69159	1.6304	0.485889	1.76759	0.700275	2.30397	1.22683	2.00855	0.50378	1.5252	0.948441	2.38568	2.22915	1.04329	1.06007	2.1308	1.70413	5.71138	4.56591	1.81235	3.41105	3.82434	1.62863	0.320937	0.648145	2.13025	1.38072	0.998517	1.66829	2.77744	0.651588	2.57131	1.33247	2.01788	3.58888	1.99307	2.83678	3.0735	3.25622	1.22703	2.46987	2.88549	3.01237	1.51669	3.44984	1.64996	5.23229
TCGA-28-5220-01A	388	1	3.35621	1.90508	1.06228	2.20915	2.53485	2.58185	2.64494	2.11813	2.07434	3.81266	0.343968	3.36823	2.51063	0.86487	0.860762	0.586691	2.03756	4.95453	4.49928	1.21694	3.77719	4.33705	1.86276	0.207809	1.92356	0.0424369	2.38969	0.297437	0.62329	2.0011	3.35981	3.31288	2.15365	2.8138	4.42001	2.43594	3.919	3.54394	4.40094	2.60289	2.97817	4.15529	2.31536	1.48086	4.61408	0.744003	4.64703
TCGA-12-5295-01A	454	1	2.49987	0.625864	0.0864572	2.16554	3.29923	1.69485	3.09095	1.7621	1.93412	1.71372	1.25477	2.79932	1.343	1.60157	0	4.7656	1.50891	7.35176	1.677	1.18503	2.46304	3.99345	3.18059	0.865979	1.65537	0.0557769	1.98274	0.686571	1.27673	1.50166	0.158693	3.54233	1.16043	2.99457	4.89827	2.24465	3.04556	2.97903	3.23123	3.97714	3.03916	2.28192	2.63971	3.89521	4.16705	0.68448	6.22897
TCGA-06-0645-01A	175	1	2.4977	1.26561	1.27938	1.15239	1.94883	1.48064	1.44749	1.88942	0.981254	1.00389	0.903224	1.38646	1.62935	1.37448	0.615704	5.39021	1.9793	5.46813	0.657551	0.950099	2.19623	3.07892	2.08531	1.51461	0.825198	0.0477454	1.06069	1.13581	1.44436	4.14231	0.835561	2.55056	0.387286	1.24967	3.4898	2.38753	1.9077	2.36711	1.90901	2.55086	4.19432	2.46575	1.45702	1.32726	2.82164	1.45215	5.3117
TCGA-76-4929-01A	111	1	3.07635	1.37356	0.913677	1.70879	0.356139	1.30853	2.40118	2.08825	2.22834	3.00145	0.478374	2.79358	2.18922	1.16366	1.57981	2.33226	2.87647	3.06199	3.65347	0.547628	2.66389	4.1181	1.285	2.10026	3.12804	0.607474	2.10237	0.746933	0.727724	1.8286	2.36193	1.83547	2.39187	3.02176	4.41219	1.83053	2.94615	2.97364	2.2416	0.905973	1.96123	2.92887	0.226614	0.370149	3.5001	1.58606	5.43521
TCGA-32-2615-01A	485	1	2.95123	1.23419	1.26069	1.7532	1.83288	2.32463	1.35252	1.77562	0.955757	1.37893	0.56792	1.91673	1.7324	1.41338	2.42554	1.87265	3.08323	4.09119	1.69485	0.314573	3.51174	2.60459	1.30917	0.692945	1.63195	0.778783	0.930518	1.60678	2.0067	2.75731	0.189494	2.98492	0.987492	1.40905	4.17881	1.71632	2.84466	3.02776	3.57725	1.91855	2.99546	2.58942	2.08609	1.77749	2.99204	1.6556	4.62721
TCGA-32-1980-01A	36	1	2.02876	0.457884	1.0715	1.23886	1.12911	0.959042	1.0764	1.6065	0.558088	1.61285	1.09939	1.46288	1.29504	0.745442	0.622937	0.924414	1.34626	4.71589	1.22279	0.6939	3.09839	2.61809	1.79259	1.42009	0.934898	0.181169	1.74669	0.615101	0.418732	3.44211	1.45489	2.78157	0.541045	0.894464	3.56567	2.0415	2.59788	2.77856	1.52952	0.792239	3.53471	2.0011	2.0706	1.69998	1.95458	1.25129	4.36943
TCGA-26-1442-01A	953	0	2.98438	2.41267	2.01815	1.94825	1.19887	1.80691	1.52829	0.0549937	0.826619	1.95229	0.385245	1.13886	1.06216	0.683944	1.44142	0.377398	2.35566	4.8788	0.443715	1.55171	3.54615	2.99972	1.10839	0.444737	1.20033	2.10642	0.909696	1.38147	1.30533	2.12622	1.43891	2.52355	1.33561	1.6304	3.69144	2.15312	2.69559	0.671029	4.11155	1.0744	1.97665	1.43456	0.0747291	1.14838	2.71808	2.18922	4.20954
TCGA-06-0187-01A	828	1	3.06402	1.55345	0.648632	1.95572	1.57189	2.12143	1.54784	2.56191	0.500885	1.59599	0.886865	1.50009	1.23248	1.99014	1.086	2.40693	2.35951	6.31829	3.36009	1.37692	2.7986	3.14887	1.58151	1.89339	1.38451	0.0632022	1.17987	0.95535	1.10153	2.42002	1.35005	2.78773	1.02926	2.38643	3.82032	1.94584	2.2743	2.60988	2.76848	1.48006	2.75282	3.13932	2.12811	1.98559	2.29475	2.14615	5.13127
TCGA-14-0790-01B	419	1	2.25574	2.11025	1.81946	1.67519	1.26468	2.12114	1.8544	2.43293	1.03315	1.64596	0.694324	2.14159	1.15004	1.85206	0.547477	0.768731	1.14453	6.58675	3.43	2.20276	3.17538	4.21675	1.43705	1.26165	0.481804	1.0616	1.54695	1.39064	1.54893	0.973636	1.10355	3.3093	0.991499	1.99249	3.80953	1.40327	3.58824	2.94101	3.83894	3.77205	1.23561	3.70683	3.49884	2.15631	3.63471	1.25467	4.92479
TCGA-14-2554-01A	532	1	2.12407	1.06069	0.282806	1.50941	2.4985	2.0647	2.18301	3.60052	1.77022	2.09839	0.599158	2.39243	2.42991	1.47213	0.595132	4.60979	2.36388	4.80539	1.68838	1.16842	3.6525	3.52591	2.07085	0.783066	0.917687	0.00377911	1.53431	0.558088	0.792239	2.69324	0.319323	2.99289	0.612661	2.47937	4.26837	2.02797	2.66528	2.7416	2.54808	3.74191	3.3776	3.4557	2.33199	2.55304	3.99382	1.05475	5.37551
TCGA-06-2565-01A	506	1	2.58813	2.06899	2.4124	1.55813	1.50313	2.86121	2.0393	1.58151	0.0834093	1.19462	0.570045	1.54109	0.825415	1.10927	1.38548	0.843417	1.44983	5.32371	2.0285	1.67072	2.1806	2.90411	1.08292	1.65251	0.591735	0.0644062	0.828113	1.78317	2.4507	2.3698	0.939869	2.63549	0.98756	1.30729	3.16558	1.34001	2.98041	2.2711	3.63832	2.82049	1.26378	2.95434	2.99404	5.03092	3.14391	2.48145	5.34868
TCGA-06-0156-01A	178	1	2.11147	2.11464	1.5084	1.76965	1.95229	2.2749	1.42865	2.03861	0.703545	2.07542	0.935422	1.80543	1.19971	1.07324	1.8536	4.45923	2.30998	6.25848	3.26126	1.68838	3.80223	3.11274	2.45998	1.09719	1.95755	0.434337	1.4584	1.06708	1.66408	2.53734	0.72724	2.44846	1.19317	1.84814	4.56452	1.62889	2.18144	3.05289	3.28521	1.47434	2.93674	2.41377	1.46642	1.24506	2.64547	1.98727	4.73933
TCGA-14-1825-01A	232	1	1.53262	1.58655	0.875857	2.78824	1.35568	2.53093	2.36821	1.12954	1.65344	1.82024	1.1893	2.44631	0.96726	1.47634	1.34198	1.05144	2.34686	3.72435	3.48702	2.2537	2.92859	4.46855	1.25155	1.97665	0.383763	1.27983	1.62208	1.27825	1.7311	2.12299	0.580433	2.77406	2.14823	2.20833	3.61604	1.71972	2.88886	2.2708	3.08636	0.29892	1.78115	1.13559	1.16783	1.64216	3.41136	1.68321	4.51249
TCGA-12-1597-01B	675	1	2.29503	1.55092	0.638971	2.25182	2.18329	1.4798	2.22642	1.04624	0.355066	1.90508	1.07722	2.2191	1.31005	0.631095	0.911355	1.35826	1.14725	5.92481	1.66023	1.95572	3.98681	3.97825	2.12492	1.7056	0.787073	2.17712	1.19828	0.397742	1.34443	2.02664	0.504985	2.11929	1.47775	1.34465	3.93377	1.47509	3.08785	2.97194	2.34448	0.956669	2.35621	1.32444	2.29092	1.50813	3.62914	1.3042	4.44069
TCGA-19-4065-02A	214	0	2.33822	0.124328	1.09555	1.21546	0.641723	1.07901	1.70117	0.385748	0.896296	2.7721	0.939174	1.13844	0.309982	1.7428	0.528887	2.38369	1.88702	3.20007	3.19452	2.06657	2.76372	1.86099	1.77151	1.14237	1.21634	0.297507	1.46691	0.599883	0.642028	3.35651	0.62663	2.95036	2.47097	0.271123	4.13136	1.1794	2.22612	2.29937	1.12679	0.316701	2.5589	2.10407	0.28447	2.19761	1.97342	1.78488	5.5086
TCGA-41-3915-01A	360	1	1.97677	1.00389	0.923018	1.77254	1.78945	1.56434	2.09306	2.38316	1.09719	2.22532	0.697264	1.49198	1.08934	1.48731	1.56863	7.08837	1.98504	5.45972	1.46925	1.60106	3.25798	2.78212	2.21506	1.3683	1.05803	0.662821	1.26297	0.887913	1.70261	3.26157	0.521768	1.72434	1.93503	1.19317	4.4889	1.49432	3.02064	3.02234	1.77801	0.485119	3.01498	2.09869	0.84491	1.46336	4.12781	1.63975	5.2665
TCGA-06-2561-01A	537	1	2.12069	1.33363	1.15647	1.19793	2.03996	1.51643	1.24576	1.69891	0.957064	2.42991	0.449277	1.87728	1.38785	3.19365	1.66974	1.73476	1.95381	5.47568	3.70617	0.191063	3.05404	2.74671	1.01963	1.0897	1.34255	0.00427677	0.964088	0.958733	0.317664	2.73688	1.64939	3.40765	0.983443	2.43372	3.16001	2.06446	2.17874	2.98522	3.00403	1.03049	2.46987	3.66661	2.52493	1.65202	2.32488	1.65425	4.97094
TCGA-19-1787-01B	385	1	1.55148	0.607914	0.538373	1.17589	2.18873	2.16578	1.15693	0.732569	0.789699	2.56382	1.11568	1.88208	0.698299	1.89131	1.42068	0.405485	1.18907	6.10105	1.13414	0.944203	3.35109	2.57131	1.61931	0.302435	1.6863	0.65095	2.49606	0.698926	1.35865	2.51312	0.856979	3.50294	1.7522	2.30776	4.12118	1.3993	2.02876	2.58786	1.44465	1.78583	1.96628	1.37376	0.740749	0.645826	2.77238	1.34206	4.23811
TCGA-27-1830-01A	154	1	2.11654	2.05291	1.14639	1.22437	0.539021	2.14643	1.25071	1.4971	0.703157	1.71398	0.33291	1.75167	1.56251	1.31791	1.0351	0.144947	1.7796	4.3673	3.36404	1.16954	3.05002	2.80447	1.84764	1.7379	1.55875	0.395392	1.32358	1.10815	1.89339	2.89898	0.715792	2.00586	0.816755	1.52424	3.87529	1.84151	2.61703	1.52875	2.54858	1.59011	2.96937	3.32391	0.830636	1.28645	2.87979	2.52273	5.67969
TCGA-28-1747-01C	77	1	1.24752	1.60187	0.836603	1.46336	1.48485	1.64813	1.50021	2.01093	0.743349	1.59504	0.999249	1.76914	1.77022	1.41688	1.52926	1.12921	1.1857	4.83943	3.5155	1.27907	3.37244	3.84349	1.40373	1.14639	0.797025	1.3782	1.0576	1.09052	1.11549	2.63637	0.731165	2.2375	0.853614	2.79695	3.70918	2.03202	2.12622	2.81211	2.99034	1.69485	2.49688	3.30343	1.50456	1.64089	2.36711	1.79594	4.50151
TCGA-14-1034-02B	485	1	3.82522	0.148456	0.696708	1.88859	2.57238	2.13638	2.57463	2.24371	0.38441	1.81475	0.89424	1.86124	1.22156	1.38548	1.61109	0.689076	2.4809	7.66743	0.120958	1.12798	2.58473	2.16594	1.39879	2.33822	1.96911	1.44413	1.29253	1.95939	1.56305	1.40858	0.945716	1.86574	2.76513	1.34844	4.45834	1.4798	3.29124	3.24119	2.53093	0.193285	0.894464	3.21405	2.22021	3.37322	4.02548	1.97792	5.09437
TCGA-28-2499-01A	95	1	2.88886	1.88312	0.924225	1.53697	2.3829	2.55804	2.69879	2.91227	1.51111	1.97259	0.633962	2.57294	2.60904	1.11399	1.7603	0.353801	1.60777	4.09159	3.47825	0.76791	1.9272	2.8905	1.70774	1.532	1.57398	0	2.25804	0.506157	1.02776	2.52904	1.14748	3.57632	1.65897	1.85648	4.42569	1.94666	3.73585	3.14712	1.56516	2.5749	1.94801	3.80121	4.00714	1.56173	4.26632	1.45577	5.27297
TCGA-06-2567-01A	133	1	2.00561	1.36945	0.343257	1.34393	1.83885	2.39101	1.64518	3.03145	1.23292	2.51888	0.464832	2.05641	3.1336	1.36872	1.73528	0.132623	3.03631	4.74601	1.83677	1.29748	4.15211	3.01498	1.33062	1.21892	1.72664	0.688127	1.46192	1.19793	2.27163	2.97164	1.197	2.14314	0.856979	2.44472	4.35871	1.78446	2.59929	3.19889	2.78773	1.03128	2.95007	3.57948	0.0589735	1.47112	3.32718	1.84861	4.3544
TCGA-06-0686-01A	432	1	2.45371	1.95381	1.19971	2.57851	1.06504	1.88727	2.22383	0.958262	0.929517	1.88942	0.590417	1.40525	0.95992	0.837811	0.619691	6.95279	1.96412	3.89343	4.89602	2.74023	3.67197	3.55446	2.20972	0.917931	0.853197	0.143734	1.51274	1.27651	1.16384	2.36003	0.787427	2.72108	1.13174	1.71318	3.52367	1.30729	2.7126	2.28273	2.22532	0.495751	1.80408	1.8987	0.970834	2.20194	3.00773	0.933809	4.9124
TCGA-27-2528-01A	480	1	2.48225	0.838197	1.16667	1.68321	2.72852	1.89525	1.68401	1.79202	0.956858	1.55017	1.12394	1.95911	1.01337	1.5999	1.00792	4.5375	1.58881	5.99267	1.87863	0.624452	1.80926	3.23123	1.55298	1.15736	0.532462	0.89797	1.02301	0.367895	1.31305	1.95546	0.895154	2.95799	1.45032	2.27355	3.18318	1.45995	2.41458	2.98296	2.566	1.74748	1.29112	2.64054	2.43814	2.90124	2.86772	1.65358	4.73933
TCGA-06-0184-01A	2126	1	2.12236	0.899795	0.395392	1.77129	1.49562	2.29092	2.37225	1.40254	0.283777	1.93028	1.08507	2.5051	0.978904	1.73398	0.591387	0.344189	1.69508	5.57756	4.2837	2.06419	2.3401	2.84947	2.74475	0.901015	1.32657	0.600895	2.13189	0.965493	1.31706	3.96036	1.18729	2.67604	2.45044	1.83632	4.13755	2.3219	3.58697	3.03118	2.21107	0.462239	3.75372	3.83679	1.12394	3.27132	3.38578	1.70022	5.06969
TCGA-06-0744-01A	1426	1	3.48172	2.31703	1.16495	2.78019	1.23142	2.09808	1.79126	1.58739	0.973548	1.21984	0.662821	1.43214	0.871686	1.34486	2.07555	2.26668	1.76286	5.82227	2.33906	2.95548	1.28426	3.13471	1.84026	0.387935	0.79691	0.0216694	1.55853	3.03428	0.462673	3.37973	0.282143	2.5948	2.22752	2.53314	3.72502	1.70306	3.71307	2.07085	3.12261	3.08837	2.73663	1.75611	3.05541	3.09757	3.87955	1.15131	6.21528
TCGA-06-0171-02A	399	1	1.51372	0.0703272	1.18214	0.647307	1.1794	1.92224	0.944203	1.74014	0.541686	1.84151	0.407404	1.37409	1.47939	1.32773	0.326279	0.742663	2.82949	4.31202	1.53023	0.109147	1.94218	2.09869	2.01595	2.21804	1.20825	0.221721	0.498099	0.434337	1.03487	4.77292	0.443955	2.17495	0.46828	0.879024	3.46495	2.90861	1.77048	2.77406	1.41916	0.306825	4.24139	2.59508	0.362183	0.883069	2.62142	3.05916	4.72912
TCGA-14-0787-01A	68	1	2.6072	1.13331	0.522463	1.7714	3.62616	2.44136	2.20737	2.54999	1.2673	1.71017	2.10185	2.54695	1.90928	1.82449	0.847607	6.6886	2.74867	4.67652	3.67163	1.54539	3.14104	3.51927	2.19001	0.962355	1.05701	1.03527	2.17549	0.994942	1.14357	3.10902	1.01355	3.14944	0.45418	2.66108	4.10923	2.88772	2.68673	2.4403	3.35651	4.42788	2.86884	3.68913	3.22772	4.92811	3.56297	0.497313	6.61999
TCGA-06-0178-01A	2681	1	3.40523	3.0289	0.571571	4.23932	2.58755	1.83632	3.40613	3.38456	1.59319	3.22046	0.869688	2.79612	1.52079	0.637304	1.64011	1.39681	2.37503	4.19907	0.548206	3.61505	4.87935	4.99278	2.82896	1.34465	1.53145	1.05645	2.80585	1.20372	1.16978	3.64388	1.34626	3.12	2.31595	1.67778	4.41608	3.31759	3.08353	3.42051	3.91251	1.10388	3.94398	0.912004	0.264784	1.48006	4.09198	0.315941	4.59458
TCGA-06-2557-01A	33	1	2.11464	1.92224	1.04696	1.65997	1.59474	1.73293	1.63987	0.950964	0.789699	1.89447	0.699677	2.28144	1.41519	1.07917	1.66185	0.0596524	1.61295	4.21476	4.21112	0.501197	1.94584	3.74128	1.36484	1.30575	1.01801	0.0677535	1.24506	1.49405	0.760838	4.51203	0.893945	3.05857	0.854059	1.42068	3.87102	2.7503	3.77719	1.86276	2.20833	1.28689	2.95519	2.98128	3.28226	1.32557	2.68493	1.8192	4.66371
TCGA-06-0211-02A	360	1	1.6199	1.66359	0.728418	1.55827	2.29391	1.69973	1.73978	2.60619	1.04741	1.72536	1.53686	1.95381	1.36754	1.05879	1.09961	5.52214	1.35865	5.08178	1.19496	1.26602	2.78909	3.43278	2.21381	0.370319	0.580088	0.600118	0.587681	1.50664	1.57446	3.31288	0.208889	2.58322	1.01719	1.48217	3.46095	1.78446	1.76464	2.57763	1.99041	2.06128	3.61151	2.15658	2.55914	4.36003	2.62277	1.27012	5.67486
TCGA-06-0210-02A	225	1	2.31923	1.43091	1.12309	1.24628	0.958458	2.44739	1.02957	1.99495	0.574276	1.33889	0.946577	1.55601	1.26537	1.70464	0.904757	3.15831	2.452	6.10518	3.34305	0.38547	2.93789	3.07719	1.62498	1.34164	0.984232	1.25155	1.18981	1.09145	0.92174	3.82695	0.822439	2.63668	0.174563	1.53978	3.65514	1.98378	1.766	1.85388	2.56109	1.07108	3.74325	3.3535	0.62037	2.14932	2.14016	1.92017	5.01017
TCGA-76-4927-01A	535	1	2.08545	0.893472	0.887536	1.58558	1.67444	2.20568	1.52671	1.76655	0.896296	1.70413	1.0405	1.75047	2.11963	1.53928	0.524122	6.08599	2.53812	4.51203	3.15774	1.4062	1.4135	3.14914	1.59976	1.27139	1.17544	0.909696	0.443715	0.722515	0.998709	2.96255	0.489102	2.95605	0.696967	2.35335	3.96327	1.61504	2.01358	3.0026	2.75617	2.5359	3.27103	3.13122	2.14528	3.20095	2.60358	1.74515	5.49743
TCGA-06-5858-01A	187	0	2.8663	0.992537	0.54526	1.50092	1.77851	1.22075	1.06029	0.945323	1.57082	1.95151	0.757269	1.8839	2.09918	2.38941	1.0552	0.449145	2.14184	6.00906	3.11303	1.22339	3.10929	3.44581	1.84655	1.74122	1.38405	0.190648	2.28273	0.779447	1.3627	2.42002	0	1.8218	1.04986	2.1217	3.43749	1.57236	2.0045	2.56222	3.25121	2.71347	2.47123	3.11974	0.575905	2.68686	2.51391	1.79751	5.31993
TCGA-12-3653-01A	442	1	2.25479	0.293998	0.866254	1.33195	1.84971	1.20585	1.52466	1.04911	0.174648	1.02098	1.15829	1.92199	1.35644	0.693025	0.752365	1.86703	1.14811	6.4422	1.42828	0.705361	1.11468	3.72	1.79382	1.35865	1.06403	0.725995	2.04313	0.544755	0.977179	2.07959	0.707674	3.23915	1.87382	2.21025	3.95162	1.5325	2.46658	1.73602	3.06173	3.88916	1.69485	3.42327	3.51801	1.38978	2.56657	1.67353	5.79731
TCGA-12-3650-01A	333	1	2.08129	0.750068	0.29998	2.66875	2.03519	2.24668	2.73018	2.88685	0.357243	1.35044	1.39301	1.56627	0.95535	1.07917	0.347998	5.31243	1.343	5.00237	2.45097	2.88716	3.10787	4.29009	1.67546	1.24344	0.505613	0.248167	1.31694	1.00597	0.788763	1.85206	0.584397	1.85415	2.17468	1.23561	4.04767	1.38083	2.71659	2.48726	3.3761	2.28793	1.91483	0.996271	3.15972	3.43575	3.309	0.924509	5.22057
TCGA-32-2638-01A	766	1	2.10395	1.15498	1.08614	1.29687	1.28827	1.83393	1.56238	2.36844	0.393854	1.53855	0.785628	1.34486	2.04232	1.42963	1.12105	4.07011	2.14732	5.08931	2.3336	0.991735	1.10472	3.00745	1.51615	1.51669	0.798147	1.08358	0.928531	0.586144	2.1069	3.09498	0.63158	2.5197	0.723344	1.74669	3.31699	1.62244	2.18196	2.34746	2.31731	1.60419	2.79809	2.76177	2.72268	2.13562	2.8846	2.15259	5.71945
TCGA-12-3652-01A	1062	1	2.82754	1.65275	0.710438	3.4764	3.2808	1.80489	3.73824	2.55552	0.616342	0.932304	0.912689	2.31951	1.79882	0.964942	0.30037	4.51109	1.99222	6.32492	2.03861	1.17071	2.75591	3.70013	2.73823	0.947583	0.854668	0.243218	1.07588	0.511795	1.58655	1.53237	1.12744	3.20587	1.99524	2.20776	3.66367	1.6742	3.95999	2.90356	2.31159	3.08323	1.57851	2.54033	4.09501	3.6314	4.86446	0.754305	5.98372
TCGA-26-5134-01A	167	0	2.9171	1.42029	1.47583	1.663	1.55222	1.82916	1.65684	0.0366411	0.102703	1.50533	0.729838	1.32304	0.678216	0.577316	0.319796	7.61639	1.09354	3.93122	2.76011	1.3831	3.70617	3.32075	1.11123	1.50333	0.738308	0.858499	0.128539	1.09434	0.407867	3.20429	0	2.20384	1.45451	1.18546	3.97976	1.2592	2.45971	1.93739	2.2746	0.744372	1.93111	2.34944	2.61754	0.418085	2.92578	2.56741	4.25526
TCGA-27-2524-01A	231	1	1.3543	0.629073	0.305215	2.2335	2.81066	1.77151	2.81942	2.6352	0.890593	1.1654	1.7173	1.50954	0.915013	1.58985	1.15094	1.79957	1.02597	5.39175	3.07093	1.7824	3.046	3.44458	2.37143	1.41031	0.711045	0.790639	1.57108	0.716152	0.331407	3.19191	1.73628	3.55125	1.09255	1.25853	3.85407	2.1238	2.00476	2.99233	1.20226	2.20111	3.58984	2.54253	2.56521	2.16578	3.61151	0.584206	5.90238
TCGA-06-5856-01A	114	1	3.29624	1.63012	0.704541	2.48225	1.44436	1.0887	2.23562	0.735984	0.755877	1.9764	0.477451	2.31081	1.72825	1.5214	0.73907	4.40831	1.85918	6.70834	4.64072	1.97259	3.65907	3.00947	1.98957	0.900666	2.21404	1.46614	1.08794	1.08057	0.862731	2.8849	0.904757	2.31296	2.31054	1.45251	4.20307	1.86223	3.94655	2.75673	1.42156	1.52991	2.61531	2.93985	2.46658	2.77365	4.0728	1.98403	5.747
TCGA-06-1804-01A	414	1	2.96114	2.76402	0.939406	0.70702	0.802955	4.08079	1.97714	1.31791	0.366216	2.08483	0.733007	1.2043	2.49033	0.876052	1.88493	0.150589	3.32	4.42656	5.0139	2.2324	3.50798	2.35514	1.03794	1.86886	2.75417	0.782889	2.18657	1.78558	1.63398	2.25048	1.32103	1.32657	1.30191	1.70991	4.57761	1.71833	2.88317	3.12146	3.69747	0.180875	1.58788	3.71701	1.44289	3.29773	2.80868	2.57851	3.8379
TCGA-26-5136-01B	577	1	5.15498	1.82396	0.668601	1.59185	2.50622	2.72383	2.2749	2.19572	0.564039	3.16412	0.625578	1.83449	2.58957	1.57794	2.39874	2.04448	2.39051	3.68815	4.40179	1.65867	4.12703	3.49915	1.54077	0.988415	2.46133	0.134654	2.12837	0.723748	1.6463	3.93783	0.943604	2.1665	2.15884	2.45915	4.38886	2.2335	3.66895	1.68295	2.89107	0.230617	2.866	3.89098	0.189289	1.0339	2.81407	0.889518	4.97212
TCGA-06-0646-01A	175	1	2.52151	1.3037	1.44012	2.11275	1.28461	1.60573	1.89118	2.00032	0.182077	1.74177	0.418204	1.44314	1.7946	1.03315	1.61137	6.24754	2.31536	5.49743	1.63299	1.07599	3.29211	2.79665	1.36313	2.30646	1.27629	0.924939	1.19713	1.34683	0.611512	2.90009	0.918323	2.70601	1.24762	1.96809	3.80604	1.84395	2.54365	2.88288	2.73299	1.47138	2.99661	2.82922	2.20723	0.767292	3.16846	2.21055	5.09376
TCGA-28-5218-01A	157	1	0	0.0374517	1.25831	0.965787	1.25102	0.970192	0.476615	0.0547662	0	1.54387	2.77113	1.00987	0.528947	1.03869	0.975622	8.99047	2.03887	1.85816	2.3709	0.478735	0.418519	1.96863	2.53949	2.35075	1.13886	0.807373	1.07291	0.183652	0.0991311	2.68241	0.825792	2.83288	0.492937	0.16733	3.21549	1.59884	1.6649	2.53204	0.263174	0.397189	3.15199	2.43293	2.261	0.0836417	2.55086	1.67494	4.80962
TCGA-02-2483-01A	466	0	2.7978	1.83836	0.821855	1.65839	2.05168	1.61649	2.0418	0.694324	0.460062	1.84916	1.14481	1.95151	0.998327	1.30853	1.3204	0.307931	0.638501	3.64258	2.38369	4.47665	4.03712	4.56823	2.60542	0.252529	0.872464	1.37263	2.0575	1.10805	0.339803	2.67778	0.583857	2.58157	2.19486	2.41019	3.81998	2.292	2.91623	1.71112	1.97665	1.044	2.38969	1.11186	1.56676	2.4655	2.99058	1.00801	4.88765
TCGA-06-2562-01A	382	1	1.09395	0.834535	0.774671	0.843417	0.994766	1.48461	1.07901	2.09779	1.03688	1.06139	1.43605	1.06795	0.615884	2.60904	0.813122	3.04686	1.7156	6.61999	2.12492	1.12479	3.00117	2.86772	1.57369	2.72133	0.866156	0.383334	1.05412	1.0764	0.58711	2.67219	1.29733	3.33344	0.230977	1.43531	3.5989	1.78868	1.7866	3.13207	2.98636	1.80668	2.99034	3.219	2.45125	3.69544	2.10081	1.87863	6.61045
TCGA-27-1837-01A	427	1	1.46714	0.407137	1.5777	0.668972	1.75061	2.43181	1.8248	2.09752	0.153091	1.25853	1.0521	1.64363	1.56599	1.83547	0.770365	3.15805	1.50203	6.11912	3.1705	0.527518	3.28375	3.48516	1.05682	1.85333	0.81358	0.530802	1.20226	1.46798	1.45884	2.64944	0.234532	2.4028	0.741606	1.86147	3.20299	1.83632	1.80196	1.66855	3.32928	0.882543	2.85811	2.79386	2.54059	2.90891	2.34859	1.85074	5.28095
TCGA-06-2559-01A	150	1	2.00719	1.93683	0.815863	1.66514	1.14193	1.59723	1.83604	2.20052	0.74934	1.25587	0.868523	1.41968	1.38878	2.33822	1.58275	5.08682	1.95306	5.76258	2.8084	1.04975	3.84314	3.56246	1.69766	2.27949	0.584004	0.698389	1.52926	1.54366	0.598063	2.03836	0.0984871	1.51449	0.755562	1.57669	4.13755	1.46962	2.13287	2.21506	2.76873	1.53124	1.42228	2.02505	2.79474	1.00819	2.49907	2.93338	5.61881
TCGA-06-0221-02A	603	1	1.247	1.64243	0.632301	0.923322	0.767292	1.22836	0.943797	1.46168	0.365294	0.797366	0.526438	0.911732	0.636526	0.859238	1.34045	0.338712	1.8126	1.03333	1.9448	1.18483	3.31538	3.07635	1.39255	0.906913	0.547239	1.26537	1.35967	2.10667	1.5224	1.73813	0.043514	1.45739	0.520834	0.896191	3.05887	1.23365	1.68194	1.46812	2.63578	0.219742	0.798781	1.42228	0.176915	0.300566	2.036	3.27393	3.09325
TCGA-06-0211-01A	360	1	1.66801	1.64888	1.3287	1.65122	2.67164	1.95487	1.59042	2.11973	0.533444	0.976312	1.04887	1.66102	0.960806	1.59474	1.69101	4.55841	1.73321	4.78389	1.17119	0.587627	1.7532	2.61619	1.86415	0.332357	0.683201	0.856544	0.34622	1.78292	1.532	2.80637	0.273644	2.64023	0.566992	1.57882	3.17653	1.40431	2.11135	2.37198	2.2942	2.3804	2.77909	2.5775	2.54833	4.28989	2.68903	2.10796	6.23051
TCGA-06-5416-01A	204	0	1.46985	1.17119	1.10653	1.09185	2.35184	2.42907	2.87979	0.304718	0.836395	2.33385	0.717476	2.1669	1.1936	0.552957	0.380514	3.33285	2.51693	4.95864	0.174768	2.00537	2.76544	2.47698	2.05428	2.62392	2.15658	0.34622	1.85087	0.808773	1.2075	0.851014	0.51705	2.05915	1.47064	2.98269	3.9971	1.96655	2.61531	3.27928	2.82021	1.11891	0.960135	1.58923	1.93111	0.468832	4.02061	1.3653	6.45853
TCGA-06-0238-01A	405	1	2.99262	2.0447	1.21997	2.55608	0.939869	1.40716	1.92627	1.08404	0.945145	2.32085	0.887808	1.91483	1.39781	1.08507	1.0606	3.35321	1.3823	4.80483	4.68987	2.96197	3.89024	4.30952	2.34286	1.43914	0.721521	0.727163	1.54366	1.33561	0.960456	3.52778	0.692206	2.66833	1.15335	1.64962	4.31286	2.88601	3.05626	3.01554	1.97398	0.705937	3.28314	2.51283	0.503551	1.37356	2.96623	0.56411	4.26511
TCGA-14-1034-01A	485	1	2.94386	0.681901	0.42534	1.00232	2.58543	1.79202	2.10395	2.37367	0.54519	2.18117	0.34414	1.72874	2.00956	2.6719	0.359305	0.238028	1.95911	6.51188	0.518259	0.938986	2.34313	3.4668	1.63713	1.60318	0.857682	1.41739	1.12874	0.755326	1.24386	3.04003	0.892498	2.66861	1.94584	2.18437	4.46543	1.70991	2.01512	3.35048	0.907732	1.1893	2.81463	4.07694	0.846075	1.38348	3.63897	1.57108	5.01139
TCGA-19-2629-01A	737	1	1.91895	1.74095	1.07387	2.09327	0.262271	1.97665	1.56752	0.395541	0.860529	2.43455	0.297652	1.87806	1.20556	1.7311	0.588358	0.516205	1.47787	5.42865	2.51007	1.77254	3.21376	4.10923	1.88068	1.3239	1.15425	0.673417	1.89807	0.607474	1.53408	2.30043	1.16741	2.55086	0.977093	2.581	3.65612	2.28625	2.14908	3.37698	2.94273	2.15285	2.76681	2.3426	0.164738	0.924414	3.10929	1.677	4.42087
TCGA-19-2625-01A	124	1	4.09081	1.47531	1.14123	1.37744	2.38508	2.19327	3.15	2.62695	0.946482	2.16872	0.706026	2.32569	0.797579	2.39927	1.17895	0.430291	2.90773	7.01399	2.28089	1.05314	3.4381	3.58729	2.84805	1.42725	2.3913	0.569594	1.81496	1.30012	1.46668	3.18405	1.98754	1.97766	1.8113	2.24997	4.26472	1.17095	4.05375	3.06061	2.12679	1.47856	2.2953	2.31951	1.13247	1.54719	4.41869	1.54458	5.82334
TCGA-06-5413-01A	268	0	2.23422	1.67907	0.449751	2.83481	1.6605	2.38508	1.84586	2.97281	0.821275	1.96863	1.29034	2.16663	2.04498	0.685218	0.454859	4.80855	1.13834	6.06538	3.40552	2.02076	3.43529	4.35306	1.98424	1.64117	1.06426	0.0345539	1.56836	0.635343	1.48437	2.53369	0.853545	2.84383	1.56173	2.18248	4.16588	1.96068	2.35158	3.09179	2.59678	0.898886	3.10329	2.79358	2.35263	2.40039	2.65701	0.858586	4.89213
TCGA-12-5299-01A	98	1	2.2749	0.536469	0.352844	2.25939	2.68661	2.24371	1.70684	2.41186	0.597974	1.1254	1.1593	2.52221	1.72985	1.44113	0.479156	6.40759	1.89922	3.81475	2.37689	2.3227	1.42448	3.41042	1.79751	0.837301	1.58739	0.394592	1.3147	0.648236	1.19592	2.18409	0.556142	2.34859	1.82606	2.55804	3.59529	1.81008	2.34313	2.23374	1.86493	2.06286	2.99457	3.26095	2.81942	4.13877	2.64828	1.51937	6.3468
TCGA-06-0882-01A	632	1	2.14372	1.47661	1.22247	1.82024	1.24923	2.20358	1.77486	2.96114	0.908867	1.9955	0.426989	2.17444	1.25759	1.70851	1.23404	3.23447	2.88062	5.88398	0.296674	0.416926	3.09469	2.92018	1.48359	1.8468	0.910075	1.03333	1.58631	0.560293	1.23921	3.46032	0.963146	3.04804	0.915201	1.53086	3.45694	2.17495	2.01788	2.41377	2.728	0.89876	3.40127	3.68084	2.10104	1.42055	2.16312	1.63739	5.14239
TCGA-06-0130-01A	394	1	1.80568	0.00364942	1.11989	1.75191	1.65275	1.34059	1.36706	0.0258391	0.40491	1.24773	1.02864	2.20833	1.24555	1.04522	1.43544	4.31782	1.55298	1.90719	2.63888	1.42009	2.81676	2.65688	1.83142	0.847432	1.97452	0.082704	2.28806	1.14662	0.900666	4.8218	0.629537	2.49578	1.66901	0.604027	4.79228	3.20326	2.68632	3.15315	2.13638	4.16627	3.75065	2.42309	2.32217	0.752817	2.62695	1.39173	5.82227
TCGA-76-4925-01A	146	1	3.34751	1.65064	0.984028	1.94397	2.05428	1.9793	1.92495	2.04313	1.46146	2.20941	0.679818	2.39874	1.44479	2.17897	1.55319	4.25203	2.60648	6.33335	0.725317	1.34981	1.41841	3.46554	2.15178	0.652523	1.07679	1.64709	1.55853	0.643027	1.87016	1.95989	1.84711	3.42421	1.5655	2.24642	3.72877	2.02584	2.36628	1.66223	2.87869	1.29177	1.68965	2.88801	3.27603	3.84672	2.87952	2.5717	5.90592
TCGA-06-5418-01A	83	1	2.43293	1.21428	0.252961	1.583	2.08102	2.34397	1.63398	2.36711	1.22247	1.27351	0.890497	1.82625	1.41387	1.68194	2.17067	3.0672	2.59929	7.57203	4.14619	1.20909	3.1416	2.1577	2.53785	1.98135	1.40279	1.74437	1.2471	1.17703	0.765986	2.38073	1.1233	3.23007	0.269912	2.1653	4.39834	1.69914	2.44252	2.99806	2.3151	2.19085	3.04176	3.05514	1.8987	1.61327	2.99332	2.17495	6.46045
TCGA-06-0190-01A	317	1	1.7458	0.809862	0.188686	1.13542	0.202974	1.95675	1.62367	1.59446	0.375597	1.0223	1.42009	0.946037	0.444788	1.51384	1.69485	5.69539	1.5512	6.11631	2.38073	1.06116	2.57724	2.83731	1.8942	1.81342	0.789387	0.0315028	0.837201	0.922441	0.795207	3.11303	0.340114	2.47559	1.4008	1.29453	3.09555	1.73264	2.17629	2.78798	1.93158	1.49684	2.99691	2.90635	1.44684	2.78323	2.85146	1.4927	5.68156
TCGA-27-1835-01A	648	1	2.93789	1.33953	1.77408	1.64117	1.11098	2.5076	2.13025	1.67752	1.5584	2.59578	1.01083	2.14105	0.278135	1.86994	0.917809	0.37185	1.58683	6.83495	3.78912	2.28351	2.49033	3.42299	1.76993	0.751973	1.27629	0.00822307	2.09327	1.34032	1.22366	2.14894	0.722585	3.91685	2.39269	2.57737	3.72169	1.75372	3.56695	2.46468	3.57435	1.43671	1.0484	3.75738	3.71461	1.54719	2.79051	1.98799	4.95745
TCGA-28-5216-01A	415	0	2.02768	1.26468	0.524446	2.39651	2.00881	2.11384	2.24212	1.39707	1.14158	1.38185	0.704541	1.55171	1.52442	1.20658	0.664129	4.79013	1.22225	4.93324	1.57082	1.34888	3.5628	3.41423	2.24241	0.999959	0.8479	0.923169	0.863804	0.958001	1.31864	2.2599	0.228131	2.27054	1.58123	1.69945	3.69208	1.73212	3.71595	1.72229	1.79674	1.12437	2.46025	1.82942	1.44436	2.24371	3.59111	1.34759	4.83406
TCGA-06-5411-01A	254	1	2.42229	1.20498	0.650324	1.57418	0.874703	1.34747	1.67832	0.886752	1.32348	1.86886	1.44038	2.23803	0.708913	0.516205	1.12204	0.191922	1.07063	4.81017	1.13659	1.45227	3.31969	3.75134	1.55799	1.70212	0.594472	0.828263	1.54632	0.420946	0.933362	1.74964	0.947034	2.99375	1.23738	1.04975	4.25489	2.01536	2.20538	2.86493	1.95119	1.19558	2.07352	1.53351	3.20911	0.973232	2.63263	1.30801	4.9733
TCGA-27-2519-01A	550	1	2.77548	0.7028	0.880038	2.31703	2.16312	2.00956	1.4337	1.72411	1.34649	2.66389	1.11869	2.91881	2.56358	1.72719	1.19688	1.34509	1.88181	4.0781	1.17905	0.240287	3.49229	3.64921	1.89287	1.46784	2.01093	0.505803	2.41639	0.746792	1.3507	4.00714	1.08219	1.92785	1.33693	2.56278	3.9971	2.31621	2.71976	3.15059	1.38571	1.14639	3.79326	3.40096	0.673517	0.686074	3.11415	1.34059	5.37324
TCGA-28-5213-01A	951	1	2.93055	2.3461	0	2.2375	2.50212	2.90833	2.63111	3.29447	1.76095	2.96594	0.191831	3.18783	2.49083	1.40454	0.323095	1.41639	2.55472	6.23978	5.26937	1.45728	4.37894	4.17843	2.78883	1.02496	1.41841	0.455243	2.08247	0.266878	1.44314	3.09208	1.84039	3.75637	2.59592	2.36275	4.84922	2.94525	2.70296	4.04162	1.48888	1.247	4.53702	3.32448	0.379094	2.57103	3.94288	0.779603	4.6929
TCGA-28-5209-01A	442	0	2.36218	1.44933	0.246176	1.40404	2.52983	2.78883	1.40666	1.87176	0.336558	0.817425	0.897349	1.69539	1.11722	2.07302	1.12893	1.4122	1.72069	5.41319	2.28379	1.95151	1.75167	3.40156	1.55827	1.86247	1.04601	1.40476	0.378216	0.969535	1.71039	2.15205	0.847432	2.5752	0.761014	2.12943	3.15687	1.21247	1.91034	2.53897	1.61626	0.897349	1.92124	2.85287	2.4097	4.35007	2.73823	2.05525	6.17946
TCGA-76-4926-01B	138	1	2.28515	1.47811	0.902857	1.61027	1.63663	1.97611	1.27331	3.11446	0.82774	2.21968	0.654381	2.12541	0.712008	1.73733	1.55994	0.928641	3.0938	5.32371	1.13559	1.07599	3.9172	3.06775	1.16114	0.229157	0.758467	1.47013	1.61285	0.46453	1.39681	2.09589	0.902057	2.84646	0.784039	2.61423	4.02214	1.62914	2.05806	3.28732	3.23007	2.54171	2.04794	3.76491	1.51669	1.605	2.60064	1.88284	5.35244
TCGA-06-0219-01A	22	1	3.96073	1.12309	0.472216	3.64622	3.2018	1.70991	3.34454	2.79833	1.828	2.52546	0.902536	3.20941	0.889919	0.552166	0.883158	1.01171	1.83916	7.09519	3.95088	2.92357	4.68785	4.78494	2.91396	1.3473	1.73628	0.574215	2.96851	0.654583	2.35647	3.22887	1.31005	3.36881	3.13729	2.67409	4.64896	3.09013	3.90849	4.11425	3.3776	3.89736	3.57144	1.4337	3.64125	2.33745	4.58231	0.110904	5.13651
TCGA-02-2486-01A	618	1	3.67756	0.363851	0.351726	1.70436	1.90319	1.77932	2.0503	3.2213	1.89768	2.40641	0.469925	2.07516	1.35196	1.7686	1.44076	0.440689	2.08637	6.49617	2.73769	1.27165	3.4557	2.65579	3.06461	1.97977	1.15561	0.373657	1.41209	1.28387	1.19971	3.16031	0.634901	3.35142	0.92174	1.8126	4.50925	2.35458	2.38538	3.52306	3.83644	2.35025	3.33221	3.39124	1.11979	1.22726	3.09669	0.815023	5.859
TCGA-06-0190-02A	317	1	1.38968	0.10101	0.770018	1.10775	0.0346059	2.36738	1.68798	0.00924006	0.618486	0.697864	1.8489	0.511566	0.24113	1.64939	0.717644	2.87248	1.15186	2.3867	2.21534	1.0422	1.5793	1.68556	3.16904	1.45884	0.950696	0.0594995	1.27741	0.796151	0.407223	3.67723	0.190589	2.39269	0.894608	0.827213	3.07065	1.65344	1.67965	2.25048	1.23322	1.38427	3.07122	2.15448	1.27956	2.62969	1.99341	1.15141	4.50787
TCGA-06-0750-01A	28	1	3.55738	1.29733	1.63905	2.24533	1.21863	2.54944	2.4828	1.62838	1.12437	2.45944	1.28196	2.34957	2.51312	2.13166	0.815863	3.48638	1.81496	4.99515	4.74857	1.43306	3.06115	3.69077	1.71189	0.947193	1.91273	0.562471	1.15425	2.22008	0.434337	4.03598	1.07658	3.17538	1.09719	1.97505	4.49475	1.41541	3.56054	3.24034	2.57682	1.64762	3.12513	3.70617	2.00614	2.4176	3.83219	0.566992	5.68749
TCGA-15-1444-01A	1537	1	1.80196	1.52466	0.822198	1.79126	1.66801	1.88859	0.54519	0.747462	1.4062	2.0617	0.486655	1.86147	1.44564	0.992316	1.10235	0.12501	2.07541	3.93377	0.529249	1.07702	3.70954	4.36558	1.89264	0.55622	0.744899	1.01856	2.14134	1.06403	1.1459	2.03492	0.35498	2.21675	1.03535	2.34286	3.19599	2.22779	2.32599	2.51229	3.84952	0.960806	2.64494	1.7842	0.123656	0.914115	2.7298	2.64358	4.38024
TCGA-27-1832-01A	300	1	2.99375	0.392048	0.297036	1.85308	2.21968	2.55086	2.26668	1.78347	0.747912	2.81548	0.346614	2.1217	1.65094	1.98007	2.03202	0.938771	2.24024	5.09311	1.23419	0.536965	3.99345	3.69312	1.75656	0.0148837	2.73964	0.507557	1.6742	0.944651	0.591388	3.27188	1.4831	2.25967	1.79567	1.93818	4.54904	1.94721	3.6888	3.23181	1.59928	2.56884	3.12978	4.09465	0.750332	1.07807	4.15529	1.10191	5.33419
TCGA-19-0957-02A	666	1	2.49329	1.06327	0.475922	0.932728	0.801124	1.2689	1.81235	1.05682	0.348326	2.12084	0.354474	1.50033	0.997999	1.40279	0.723239	5.56946	2.2188	5.09181	1.89311	0.965155	3.45388	3.11472	1.6649	1.69615	1.04329	0.535516	1.71166	1.12911	1.55525	3.22246	0.828113	1.81008	1.15163	1.53594	3.51363	1.37581	2.62446	2.1472	1.60293	0.589276	1.54818	2.32628	0.429612	1.6199	2.80925	2.89279	4.58794
TCGA-06-0174-01A	98	1	2.11732	1.60106	0.79255	2.02437	1.42991	1.85022	1.78956	1.57691	0.699677	0.889518	0.633462	2.07463	1.05751	1.04118	1.18031	6.28402	1.2043	4.24834	3.49258	1.55396	3.32928	3.42143	1.81553	2.08664	0.8453	1.48235	1.02038	1.18537	2.1292	1.80796	0.261502	1.78736	1.26512	1.81627	3.45943	1.23713	2.04875	2.39573	2.29115	1.57851	1.60344	1.45613	2.93648	2.21724	3.08754	1.63838	4.65827
TCGA-12-0616-01A	448	1	1.95407	2.44496	0.454039	2.51944	1.54387	1.76544	2.04903	1.52291	0.94168	1.80593	0.960135	2.32814	0.981614	1.49637	1.41118	4.99695	1.53956	4.95864	4.56684	2.81661	3.57144	3.69412	1.93028	1.3147	0.729117	2.44439	0.76176	1.25155	0.626896	2.21804	0.273821	3.12261	1.50533	1.85516	4.0839	2.04205	2.4748	3.09179	3.17597	2.52768	2.47231	1.96412	3.91177	1.43891	3.14944	1.01391	5.02299
TCGA-27-1834-01A	1233	1	2.66719	1.70721	1.1794	2.30508	1.22604	2.76848	1.48286	2.04025	0.98106	2.32952	0.325426	2.20776	2.47231	1.73398	2.03173	0.463504	2.63549	4.40179	3.94872	0.734897	4.38279	3.02544	1.59621	1.87572	1.35888	0.11707	2.11248	0.824786	1.34346	2.35402	0.580991	2.17784	1.92017	1.74095	3.92543	2.18657	2.68547	2.68075	2.39955	0.694761	2.85171	3.62978	0.353422	1.46481	3.3985	2.5051	5.07602
TCGA-32-1970-01A	468	1	1.72874	2.03409	1.37356	1.1153	2.47948	2.158	1.35015	1.83525	0	1.65817	0.611568	2.06978	2.29664	0.909696	1.31018	0.310187	2.53458	6.03617	3.67822	1.29504	3.09039	2.61204	1.19155	1.43705	1.3366	0.331854	1.16209	2.20027	1.37192	2.44906	0.44426	2.7263	1.03638	1.91273	3.99087	1.38039	2.58404	2.68294	2.44252	2.7096	1.74095	3.98938	1.97957	1.51163	2.71767	1.86901	5.95907
TCGA-14-0736-02A	460	1	3.24768	2.17204	0	2.24694	1.84178	2.40197	2.70518	2.74416	1.74478	3.26601	0.300047	3.36313	2.37857	0.380308	0.876463	0.344491	2.07935	4.66766	2.52083	1.02421	4.49341	4.39014	2.77127	1.42256	1.56076	0.163797	2.55362	0.129734	1.34393	3.38975	2.67859	3.37793	0.902687	1.78812	5.20594	3.52687	3.10013	3.97425	1.43165	1.16366	4.12158	3.03601	0.82774	2.21068	4.34459	0.390427	4.90442
TCGA-28-5215-01A	335	1	1.20132	0.944006	1.04818	1.53928	1.44142	1.80796	1.14838	1.00288	0.884907	2.02393	0.530338	1.67243	1.62233	1.4218	0.814797	5.20866	2.20222	3.81855	2.05404	1.35205	3.36161	3.21202	1.66173	2.25616	0.815797	1.17364	1.13067	0.547523	0.687955	2.57599	0.451779	1.74335	1.11079	1.7337	3.69077	1.74464	2.29581	2.69961	2.15019	0.2282	2.66625	1.9143	0.964349	1.46362	2.58543	2.31436	4.41219
TCGA-06-0132-01A	771	1	2.08192	0.490037	0.78676	0.834701	1.3961	1.64477	1.17519	2.39467	0.638666	1.73038	0.456354	1.44516	1.35793	1.26468	0.402039	0.772752	1.37476	6.21528	2.01762	0.584119	2.81913	2.7306	2.12754	1.15121	0.964542	0.118684	1.73965	0.200743	0.802955	3.8137	1.17468	2.62474	0.642331	1.65786	4.12624	2.63289	1.86776	2.91822	1.40858	0.521131	4.19193	3.05087	0.980093	1.48912	2.37169	0.986454	4.53888
TCGA-06-5408-01A	357	1	3.15774	1.61576	0.805291	1.46124	2.6491	1.44863	2.03728	2.37727	0.922033	1.23989	0.916463	2.00956	1.45375	1.45032	1.36098	0.487935	1.45967	6.00279	1.65398	1.79335	2.20329	3.50075	1.63606	1.43705	0.84221	0.969799	1.11292	0.74251	1.35663	1.90556	0.895393	2.88833	1.46044	1.71681	3.76592	1.40373	2.51312	2.48559	1.63787	2.36524	2.07703	3.1983	3.26691	1.38646	3.10501	1.10607	5.82548
TCGA-28-5208-01A	544	1	1.55994	1.41266	0.333921	1.8171	2.61313	2.7185	1.63838	2.31187	0.580433	1.06624	1.15335	1.93979	0.927623	1.69307	0.568531	1.33387	1.99013	5.78006	1.87519	2.98836	2.97449	3.82833	1.88068	1.47531	0.643219	1.38348	0.818836	0.135905	1.74095	2.89982	0.843904	3.3586	0.584345	2.11519	3.55545	2.18221	1.79805	2.90356	2.07623	1.12831	3.02948	2.81323	2.97164	3.75538	2.87499	1.11999	5.73259
TCGA-06-0211-01B	360	1	2.14476	2.00058	0.642752	2.0722	2.81942	2.2324	1.52753	2.07491	0.155618	1.50063	1.27907	2.15205	1.14283	1.45604	1.62446	3.37581	1.57669	4.89044	0.967789	1.37843	2.31951	3.18349	1.66923	0.571884	0.735715	0.909335	0.706453	1.42725	1.50356	1.94825	0.18505	2.92216	1.09961	1.84764	3.34573	1.45622	2.50662	2.65915	2.4878	2.44767	2.22724	2.33226	3.31199	5.02422	2.65552	2.15604	6.52186
TCGA-28-2509-01A	145	0	2.27545	0.549065	0.0914945	2.1361	2.85539	1.6037	2.51365	2.42092	0.322714	1.87912	1.35957	2.29172	1.00456	2.09626	1.69177	0.501282	2.12622	7.19761	2.2678	0.562403	2.54307	2.75168	1.90822	1.17637	2.02482	0.552064	2.25102	0.220646	1.13581	1.75952	0.723979	2.70615	2.18895	2.06419	4.40484	1.30533	2.78645	2.6079	1.67215	0.946822	2.72575	2.74528	2.00537	3.08094	3.44491	1.19771	5.93693
TCGA-19-5960-01A	455	1	2.89474	2.87843	0.927205	2.11464	2.74416	2.74475	1.92522	1.75402	0.311085	2.18248	0.580578	1.87837	1.53647	1.25542	1.34255	0.238755	2.88259	4.51154	4.42001	2.02584	4.83782	4.21397	1.96039	1.904	1.99014	0.089235	1.09593	0.307621	1.20317	1.63373	0.44706	2.21702	1.54514	3.16992	3.96985	1.58205	3.68679	3.35563	3.04345	1.78608	1.11833	2.53734	0.912096	2.35131	3.57241	2.05374	5.65185
TCGA-41-5651-01A	460	1	2.32788	1.83264	1.98533	2.04903	1.35186	1.37718	1.61027	0.120809	0.371709	1.15811	0.3762	1.55949	1.0388	0.80806	0.89969	3.98793	1.76002	4.17805	2.98836	0.807243	2.77519	3.36491	1.75469	2.47559	1.29086	0.228357	0.416019	1.89287	1.34649	1.87302	0.334647	2.29691	0.347355	1.64117	3.41469	1.57369	2.01788	1.71632	1.69125	0.187291	1.22952	1.0576	0.619119	1.25735	2.08313	1.86801	3.84068
TCGA-27-2521-01A	510	1	3.53408	2.54113	1.45084	2.2746	2.68632	3.1004	2.70654	2.54695	1.83957	2.09355	0.22124	1.831	1.25542	0.634619	1.03774	3.93634	1.5612	5.84441	1.44906	1.87046	4.04238	4.55323	2.12114	0.800101	0.549352	0.904964	3.13122	0.908357	1.18214	1.67444	1.24506	2.99118	1.47856	2.09699	3.63962	1.72458	2.59776	2.80637	4.5144	1.27741	1.63534	1.47283	0.70147	0.941473	3.34867	1.51485	4.6716
TCGA-28-2513-01A	222	0	2.15631	0.608319	0.973346	1.63987	1.69891	2.31355	1.69914	2.08283	0.701096	2.07407	0.913269	2.16959	1.49984	2.10418	1.0705	1.05249	2.38595	6.24754	2.64443	0.884745	1.97742	3.11679	1.91881	1.19726	1.15561	0.729185	1.08656	0.454815	0.689076	2.62778	0.793672	2.70043	0.442604	1.73552	3.96439	1.64506	2.28247	3.10242	2.12943	0.899197	3.72203	2.99233	1.663	2.28049	3.41346	1.39291	6.18095
TCGA-06-0743-01A	803	1	3.0372	1.94584	2.47589	2.03887	1.21655	3.34036	2.34572	3.13552	0.744899	2.56235	0.46254	1.7306	1.46886	1.19618	1.68037	1.50313	1.68117	5.7688	4.43318	0.810191	3.20645	3.01947	1.32242	0.482026	0.790774	0.882431	1.64827	3.06173	1.20909	3.10587	1.52753	3.4092	1.98559	2.20488	4.0839	1.58251	3.9883	2.54999	3.93084	1.21133	2.8281	3.66628	1.69766	2.65027	3.61536	0.607075	5.87371
TCGA-76-4932-01A	1458	1	2.44576	1.37718	0.698389	1.97158	2.6719	2.15683	2.18261	1.68838	0.816675	1.4798	1.00288	1.88622	1.3571	1.67936	1.29616	2.72602	1.96608	7.05726	3.65907	0.950291	3.19249	3.70213	2.20027	0.617485	1.09684	0.539153	1.34405	0.777972	0.844701	2.25858	1.02064	2.75645	2.09068	2.7126	2.92749	1.9077	3.05318	2.566	2.55416	2.64828	2.51312	2.53122	2.8663	4.60268	2.86856	1.12128	5.94675
TCGA-08-0386-01A	548	1	2.71821	1.66801	0.383252	1.39255	2.38154	1.85259	1.50479	1.47958	0.365665	2.10185	0.281761	1.37334	1.88068	0.945323	0.983732	2.75337	3.28853	5.43272	2.43919	1.72791	3.14135	2.60749	1.41739	2.16743	1.96762	0.919639	1.37968	0.408163	1.77129	1.87806	1.0715	2.0928	1.68771	2.08071	4.17805	1.40454	2.50733	2.21534	1.64387	1.80461	1.37552	3.57076	0.0657907	0.909534	2.79303	2.27858	4.64896
TCGA-06-0749-01A	82	1	2.67275	2.02797	0.934812	2.39101	1.77048	2.75869	2.95688	2.84609	1.36421	2.5582	0.378035	1.6729	1.8113	0.802829	1.34346	0.293531	1.85889	4.73733	4.49567	0.67675	3.63173	3.10128	2.12868	0.764347	0.724585	0.160746	3.20095	1.66593	0.604684	3.12891	1.20727	3.2415	2.33469	1.73991	4.1368	2.15098	3.95345	2.33667	3.88987	0.872567	3.24177	3.15858	0.82643	2.17387	3.74663	0.545703	5.26064
TCGA-27-1831-01A	505	1	2.76121	2.23422	0.729048	3.43749	2.51037	2.5315	3.63438	2.89868	2.07754	3.12572	1.8706	3.25384	1.48286	2.28326	1.03869	0.537631	1.49198	5.59213	4.33408	3.14654	4.13755	4.58512	2.67164	0.483873	1.43406	0.211493	2.42526	0.536789	0.753831	4.08194	1.08909	4.22998	2.9759	2.45613	4.90164	3.44643	3.44801	3.97278	3.05059	4.11192	3.8523	3.70617	3.29181	5.31318	4.1458	0.279231	5.93442
TCGA-06-0139-01A	362	1	2.47974	0.143173	0.672397	1.50077	0.827294	1.3275	1.80616	1.80907	0.886658	2.20194	1.31075	1.71477	1.1921	1.31444	1.89287	1.48134	1.89339	4.11	2.43455	1.28781	2.54449	2.96226	3.33705	1.05803	1.7306	0.168695	0.983329	1.1249	0.335159	5.34717	1.28959	2.90069	0.658658	1.11931	4.87769	3.48795	2.62226	3.42514	2.21855	0.817143	5.18937	2.37033	0.747284	2.0195	3.63013	1.36542	5.2701
TCGA-19-1389-02A	141	1	2.52946	0.0914535	0.314095	0.922867	1.7978	1.52203	1.66569	0.915619	1.03638	1.27112	1.56342	1.72203	0.258339	3.56728	0.563416	0.272057	2.22071	6.1476	2.58813	0.660415	3.0729	2.44058	3.10615	1.00435	0.820317	0.829973	1.38185	0.957883	0.831667	4.03598	0.830482	3.74428	0.543219	1.4081	3.63273	1.59599	2.28351	2.69159	1.43091	1.54434	3.74931	3.06749	1.40056	1.00899	2.36095	1.45184	5.034
[truncated: 177 more columns]

## Sheet: S3
Table-S3: Clinical study documentation of GBM prognostic models.
id	Fustat	Age	Gender	R-therapy	C-therapy	IDH status	MGMT status	ATRX status	EGFR status
TCGA-06-2563-01A	Alive	>60	Female	YES	YES	wild	wild	wild	mutation
TCGA-41-2571-01A	Dead	>60	Male	NO	YES	wild	wild	wild	wild
TCGA-16-1045-01B	Dead	<=60	Female	YES	NO	wild	wild	wild	mutation
TCGA-02-2485-01A	Alive	<=60	Male	YES	NO	wild	wild	wild	mutation
TCGA-06-2564-01A	Alive	<=60	Male	YES	YES	wild	wild	wild	wild
TCGA-16-0846-01A	Dead	>60	Male	NO	NO	wild	wild	wild	wild
TCGA-76-4928-01B	Dead	>60	Female	YES	NO	wild	wild	wild	wild
TCGA-76-4931-01A	Dead	>60	Female	YES	NO	wild	wild	wild	mutation
TCGA-06-0125-02A	Dead	>60	Female	YES	YES	wild	wild	wild	mutation
TCGA-06-5414-01A	Alive	>60	Male	YES	YES	wild	wild	wild	wild
TCGA-26-5133-01A	Alive	<=60	Male	YES	NO	wild	wild	wild	wild
TCGA-32-4213-01A	Alive	<=60	Female	YES	NO	wild	wild	wild	wild
TCGA-41-2572-01A	Dead	>60	Male	YES	YES	wild	wild	wild	wild
TCGA-06-5417-01A	Alive	<=60	Female	YES	YES	mutation	wild	mutation	wild
TCGA-19-2624-01A	Dead	<=60	Male	NO	NO	wild	wild	wild	wild
TCGA-32-1982-01A	Dead	>60	Female	unknow	YES	wild	wild	wild	mutation
TCGA-28-5204-01A	Dead	>60	Male	YES	YES	wild	wild	wild	wild
TCGA-14-1829-01A	Alive	<=60	Male	YES	YES	wild	wild	wild	mutation
TCGA-02-0047-01A	Dead	>60	Male	YES	NO	wild	wild	wild	wild
TCGA-15-0742-01A	Dead	>60	Male	YES	YES	wild	wild	wild	mutation
TCGA-19-2619-01A	Alive	<=60	Female	YES	YES	wild	wild	wild	wild
TCGA-06-0168-01A	Dead	<=60	Female	YES	YES	wild	wild	wild	wild
TCGA-19-1390-01A	Dead	>60	Female	NO	YES	wild	wild	wild	wild
TCGA-41-4097-01A	Dead	>60	Female	NO	NO	wild	wild	wild	wild
TCGA-06-0649-01B	Dead	>60	Female	NO	YES	wild	wild	wild	wild
TCGA-27-2523-01A	Dead	>60	Male	YES	YES	wild	wild	wild	wild
TCGA-06-5412-01A	Dead	>60	Female	YES	YES	wild	wild	wild	wild
TCGA-19-4065-01A	Alive	<=60	Male	YES	NO	wild	wild	wild	wild
TCGA-12-0821-01A	Dead	>60	Male	YES	YES	wild	wild	wild	wild
TCGA-14-0789-01A	Dead	<=60	Male	YES	YES	wild	wild	wild	wild
TCGA-12-0618-01A	Dead	<=60	Male	YES	YES	wild	wild	wild	wild
TCGA-06-0747-01A	Dead	<=60	Male	YES	YES	wild	mutation	wild	mutation
TCGA-32-2616-01A	Dead	<=60	Female	YES	YES	wild	wild	mutation	wild
TCGA-06-0125-01A	Dead	>60	Female	YES	YES	wild	wild	wild	mutation
TCGA-28-5220-01A	Dead	>60	Male	YES	NO	wild	wild	wild	wild
TCGA-32-2615-01A	Dead	>60	Male	YES	YES	wild	wild	wild	wild
TCGA-32-1980-01A	Dead	>60	Male	NO	NO	wild	wild	wild	wild
TCGA-14-0790-01B	Dead	>60	Female	YES	YES	wild	wild	wild	mutation
TCGA-14-2554-01A	Dead	<=60	Female	YES	YES	wild	wild	wild	mutation
TCGA-14-1825-01A	Dead	>60	Male	YES	YES	wild	wild	wild	wild
TCGA-12-1597-01B	Dead	>60	Female	YES	YES	wild	wild	wild	wild
TCGA-41-3915-01A	Dead	<=60	Male	YES	YES	wild	wild	wild	wild
TCGA-14-1034-02B	Dead	<=60	Female	YES	YES	wild	wild	wild	mutation
TCGA-28-2499-01A	Dead	<=60	Male	unknow	NO	wild	wild	wild	wild
TCGA-06-2567-01A	Dead	>60	Male	YES	YES	wild	wild	wild	wild
TCGA-06-0744-01A	Dead	>60	Male	YES	YES	wild	wild	wild	wild
TCGA-14-0787-01A	Dead	>60	Male	NO	YES	wild	wild	wild	wild
TCGA-76-4927-01A	Dead	<=60	Male	unknow	NO	wild	wild	wild	mutation
TCGA-06-5858-01A	Alive	<=60	Female	YES	YES	wild	wild	mutation	wild
TCGA-12-3650-01A	Dead	<=60	Male	YES	YES	wild	wild	wild	mutation
TCGA-26-5134-01A	Alive	>60	Male	YES	YES	wild	wild	wild	wild
TCGA-27-2524-01A	Dead	<=60	Male	YES	YES	wild	wild	wild	wild
TCGA-06-5856-01A	Dead	<=60	Male	NO	NO	wild	wild	wild	mutation
TCGA-06-1804-01A	Dead	>60	Female	NO	NO	wild	wild	wild	mutation
TCGA-26-5136-01B	Dead	>60	Female	unknow	NO	wild	wild	wild	wild
TCGA-06-2559-01A	Dead	>60	Male	YES	YES	wild	wild	wild	wild
TCGA-06-0221-02A	Dead	<=60	Male	YES	YES	mutation	wild	mutation	wild
TCGA-06-0211-01A	Dead	<=60	Male	YES	YES	wild	wild	wild	wild
TCGA-06-5416-01A	Alive	<=60	Female	YES	YES	mutation	wild	mutation	mutation
TCGA-06-0238-01A	Dead	<=60	Male	YES	YES	wild	wild	wild	wild
TCGA-14-1034-01A	Dead	<=60	Female	YES	YES	wild	wild	wild	mutation
TCGA-19-2629-01A	Dead	<=60	Male	YES	NO	mutation	wild	mutation	wild
TCGA-12-5299-01A	Dead	<=60	Female	YES	YES	wild	wild	wild	wild
TCGA-06-0882-01A	Dead	<=60	Male	YES	YES	wild	wild	wild	wild
TCGA-76-4925-01A	Dead	>60	Male	YES	YES	wild	wild	wild	wild
TCGA-06-5418-01A	Dead	>60	Female	NO	YES	wild	wild	wild	wild
TCGA-27-1835-01A	Dead	<=60	Female	YES	YES	wild	wild	wild	wild
TCGA-06-5411-01A	Dead	<=60	Male	YES	YES	wild	wild	wild	wild
TCGA-27-2519-01A	Dead	<=60	Male	YES	YES	wild	wild	wild	wild
TCGA-76-4926-01B	Dead	>60	Male	YES	NO	wild	wild	wild	wild
TCGA-19-0957-02A	Dead	<=60	Female	YES	YES	wild	wild	wild	wild
TCGA-27-1834-01A	Dead	<=60	Male	YES	YES	wild	wild	wild	wild
TCGA-14-0736-02A	Dead	<=60	Male	YES	YES	wild	wild	wild	wild
TCGA-28-5208-01A	Dead	<=60	Male	YES	YES	wild	wild	wild	wild
TCGA-06-0211-01B	Dead	<=60	Male	YES	YES	wild	wild	wild	wild
TCGA-28-2509-01A	Alive	>60	Female	YES	YES	wild	wild	wild	wild
TCGA-41-5651-01A	Dead	<=60	Female	YES	YES	wild	wild	wild	wild
TCGA-28-2513-01A	Alive	>60	Female	YES	YES	wild	wild	wild	wild
TCGA-08-0386-01A	Dead	>60	Male	YES	YES	wild	wild	wild	wild
TCGA-27-1831-01A	Dead	>60	Male	YES	YES	wild	wild	wild	mutation
TCGA-19-1389-02A	Dead	<=60	Male	YES	YES	wild	wild	wild	wild

## Sheet: S4
Table-S4: The corresponding genes of cell surface markers (CellMarker database) for identifying cell types of the 8 cell clusters.
Astrocyte	ALDH1L1	WIF1	NTSR2	GFAP	SOX9	CD40	CD80	CD86	ABCA1	NFIA	S100B	C5AR1	ACSL6	ADCYAP1R1	AGT	ALDOC	ANLN	APOE	ARHGEF26	ATF3	ATP13A4	ATP1B2	BBOX1	BTG2	C1orf61	CA12	CASQ1	CBS	CDC42EP4	CHST9	CLU	CPE	CPNE5	CPVL	CRYAB	CST3	DAND5	DGKG	DKK3	DNJB1	DNASE2	DOK5	DTNA	EDNRB	EEPD1	EFEMP1	EGLN3	EPAS1	EZR
Oligodendrocyte	MBP	OPALIN	RTN4	CSPG4	PDGFRA	OLIG2	ACAT2	ADAMTS4	LHFPL3	ACTG1	AFAP1L2	AMOTL2	ANGPTL2	APOD	ARL4A	ASIC1	ATCAY	ATP5F1E	BIN1	LRRC75A	C2orf27A	CDH13	CDHR1	CNP	COX7C	CRB1	CXADR	DHCR24	DHCR7	DLL1	DLL3	EBP	EEF1B2	EEF2	EIF3E	EIF3L	EPN2	FA2H	FABP7	FAU	FDPS	FERMT1	FGFBP3	FXYD6	GAP43	RACK1	GPR17	GPR37L1	GRIA2
Neuron	L1CAM	DCLK3	RBFOX3	GFAP	MAP2	NES	MARK4	ENO2	SYP	ARMH4	CDO1	CNTN4	COBL	DCN	DLX1	DLX2	DLX5	DLX6	DPYSL5	KDR	GLRA2	GRIA3	KCNK1	KIAA1324	LNX1	LRRTM3	NELL1	NFASC	NXPH1	PNOC	RELN	SLC10A4	SLITRK1	SST	TMEM130
Glialcell	GFAP	S100family
GBMstemcell(GSC)	PROM1	CADM1	CLCC1	HMOX1	SCAMP3	SLC16A1	FUT4	CDH5	NANOG	NES	SOX2	THY1	MSI1	CD133	CD15	L1CAM	CD90	A2B5	POU3F2	OLIG2	SALL2
GBMcell	PARP1	MBTPS2	CD44
Endothelialcell	PECAM1	CDH5	VWF	VCAM1	A2M	APOLD1	FLT1	TM4SF1
Bcell	MS4A1	CD19	CD79A
Tcell(general)	CD3D	CD3E	CD3G	CD2
RegulatoryT(Treg)cell	IL2RA	CD4	FOXP3	CCR8	STAT5B	TGFB1
Thelper-1(Th1)cell	CCR6	CXCR3	TBX21	STAT4	STAT1	IFNG	TNF
Thelper-2(Th2)cell	GATA3	STAT6	STAT5A	IL13	CCR6	CXCR3	TNFRSF8
Thelper-17(Th17)cell	STAT3	IL17A	CCR6	CXCR3
Tumor-associatedmacrophage(TAM)	CD68	CCL2	IL10	AIF1	ARG2	BHLHE40	CD74	CD93	CIB1	CIITA	CREM	CYBB	CYTH1	DOK3	DSE	EMB	FAM49A	FGR	FOSL2	FPR3	FXYD5	GPR132	GPR65	HLA-DMB	HLA-DQA1	HLA-DRB5	IFITM2	IL1RN	IQGAP1	ITGA4	KYNU	LYZ	METRNL	MS4A6A	MS4A7	MXD1	NFIL3	PDE4B	PIM1	PLAC8	PLBD1	PLTP	PQLC3	PTPN7	S100A11	SAMHD1	SH3BGRL	SPINT2	SYNGR2
M1macrophage	TSPO	IRF5	PTGS2	NOS2
M2macrophage	CD163	VSIG4	MS4A4A
Monocyte	CD86	CSF1R
Neutrophil	MPO	CEACAM8	ITGAM	CCR7
Naturalkiller(NK)ce	KIR2DL1	KIR2DL3	KIR2DL4	KIR3DL1	KIR3DL2	KIR3DL3	KIR2DS4
Dendriticcell(DC)	HLA-DPB1	HLA-DQB1	HLA-DRA	HLA-DPA1	CD1C	NRP1	ITGAX
[truncated: 119 more columns]

## Sheet: S5
Table-S5: Sequences of primers used for qRT-PCR
KRT8	forward (5'-3')	CGAGGATATTGCCAACCGCAG
	reverse (5'-3')	CCTCAATCTCAGCCTGGAGCC
NGFR	forward (5'-3')	CCTCATCCCTGTCTATTGCTCC
	reverse (5'-3')	GTTGGCTCCTTGCTTGTTCTGC
TCEA3	forward (5'-3')	GAGTTGAGGAATGCCATGACC
	reverse (5'-3')	TGATGAACTGAGGGAGTTGAG
β-Actin	forward (5'-3')	AATCGTGCGTGACATTAAGGAG
	reverse (5'-3')	ACTGTGTTGGCGTACAGGTCTT

## Sheet: S6
Table-S6: Primary antibodies used in the present study
Antigens	Manufacturer	Catalogue numbers	Application
KRT8	Proteintech	17514-1-AP	1:1000 for WB
NGFR	Proteintech	55014-1-AP	1:1000 for WB
TCEA3	Proteintech	17158-1-AP	1:1000 for WB
β-Actin	Zsbio Store	PR-0255	1:1000 for WB

## Sheet: S7
Table-S7: Differential expression lncRNAs
ID	conMean	treatMean	logFC	pValue	fdr
LINC02587	0.153589	2.9482	4.26269	2.9973e-85	2.05365e-84
AL133415.1	0.184752	3.07643	4.05759	4.60555e-100	5.74311e-97
AC138207.5	0.240472	2.66896	3.47234	9.55524e-99	7.94359e-96
AL035446.1	0.264313	2.61179	3.30472	1.3825e-90	1.34686e-89
AL354892.2	0.410895	2.66071	2.69497	1.1037e-96	6.71375e-95
AC092809.3	0.369924	2.15462	2.54213	5.16389e-105	1.28787e-101
AL355974.2	0.986697	5.24827	2.41116	1.40161e-93	1.94201e-92
TGFB2-AS1	0.476741	2.498	2.3895	4.84002e-93	6.25441e-92
AC068535.1	0.492918	2.5428	2.367	4.10438e-82	2.43143e-81
NFIA-AS2	0.549829	2.79759	2.34713	3.72275e-90	3.43872e-89
AC019069.1	0.42176	2.12275	2.33144	9.35971e-95	1.74202e-93
AP000759.1	0.391318	1.86964	2.25635	2.67126e-94	4.47123e-93
ZNF236-DT	0.399888	1.89948	2.24793	2.34639e-96	1.06398e-94
LINC01116	0.469491	2.22472	2.24445	3.60836e-45	8.14412e-45
LINC02381	0.820807	3.84614	2.2283	3.82442e-87	2.84719e-86
HOTAIRM1	0.582443	2.72579	2.22648	4.63943e-71	1.80793e-70
LINC01235	0.359187	1.64206	2.1927	1.67042e-71	6.59181e-71
AC108134.4	0.34759	1.56848	2.1739	5.1073e-81	2.81183e-80
MIRLET7A1HG	0.353206	1.57277	2.15473	2.51202e-84	1.67512e-83
HAS2-AS1	0.370922	1.6176	2.12466	5.95771e-88	4.54389e-87
AC092687.3	0.356768	1.54339	2.11304	6.40413e-84	4.20313e-83
AC005586.1	0.367131	1.57688	2.10271	6.35745e-90	5.78668e-89
AC138207.2	0.58376	2.47736	2.08536	4.03292e-96	1.62227e-94
CARD8-AS1	0.508737	2.06715	2.02265	8.60931e-96	2.65082e-94
MID1IP1-AS1	0.365616	1.45932	1.99689	1.04854e-70	4.01081e-70
AC004067.1	0.416172	1.64173	1.97997	1.37721e-83	8.85249e-83
AC008760.2	0.374708	1.44539	1.94762	2.29034e-59	6.84906e-59
AC011451.1	0.641046	2.39699	1.90272	5.54031e-97	5.84445e-95
AC064875.1	0.533848	1.95409	1.87199	3.055e-54	8.36352e-54
AC018755.4	0.470035	1.69143	1.84741	1.56386e-60	4.8092e-60
KBTBD11-OT1	0.64511	2.31732	1.84484	1.74243e-77	8.48755e-77
AC099792.1	0.382928	1.3604	1.82888	6.80506e-60	2.05969e-59
MIR181A2HG	0.39013	1.38304	1.82581	6.11351e-68	2.19699e-67
AL391422.4	0.721052	2.5495	1.82204	1.11469e-93	1.60696e-92
AL121603.2	0.431929	1.5188	1.81406	2.90437e-91	2.98087e-90
AC021188.1	0.479445	1.67885	1.80804	4.43965e-81	2.46055e-80
PDCD4-AS1	0.60536	2.0831	1.78287	9.47885e-97	6.57275e-95
AC026356.1	0.422044	1.41	1.74023	1.94896e-85	1.35019e-84
AL365181.3	0.486103	1.58045	1.701	2.32896e-88	1.86766e-87
MACORIS	0.955519	3.10483	1.70016	8.47639e-83	5.21156e-82
AC021242.3	0.491058	1.59457	1.6992	1.52859e-51	3.94647e-51
LINC00324	0.414418	1.34567	1.69917	2.50062e-88	1.99889e-87
AC008438.1	0.487847	1.55835	1.67552	2.66211e-88	2.12119e-87
AP006621.2	0.481078	1.53196	1.67103	4.83059e-57	1.38159e-56
AC012442.2	0.503464	1.58821	1.65744	3.49459e-74	1.55357e-73
AC009005.1	0.555595	1.74367	1.65002	1.21467e-70	4.62503e-70
AL161421.1	0.43195	1.34469	1.63833	1.87435e-83	1.19862e-82
AC025171.1	0.593452	1.84743	1.63832	1.75291e-93	2.41534e-92
AC002398.1	0.642312	1.97858	1.62312	4.55135e-90	4.18858e-89
AC015922.2	0.958906	2.91383	1.60345	2.01172e-81	1.15074e-80
AC012073.1	0.46787	1.38369	1.56434	6.20034e-89	5.18914e-88
AC008525.1	0.446512	1.31267	1.55573	2.50539e-34	4.66302e-34
AL513165.1	1.24401	3.64602	1.55132	7.59068e-96	2.39635e-94
AC026401.3	1.27028	3.69114	1.53892	8.59322e-92	9.61054e-91
SNHG25	0.814502	2.35643	1.53261	9.05013e-71	3.47247e-70
AL031186.1	0.436683	1.25757	1.52598	1.4835e-65	5.00657e-65
LPP-AS2	0.607832	1.74669	1.52288	2.13208e-89	1.82729e-88
AL133304.3	0.40749	1.15839	1.50728	7.44139e-37	1.44539e-36
AL391069.2	1.15881	3.27463	1.49869	3.00873e-95	6.76017e-94
AC022613.1	0.42664	1.18461	1.47332	3.1779e-48	7.70232e-48
AL109741.1	0.443857	1.22733	1.46736	1.72089e-57	4.9446e-57
FOXG1-AS1	0.467529	1.28501	1.45865	7.69481e-48	1.85419e-47
AL117332.1	0.667559	1.82748	1.45288	3.72815e-91	3.7951e-90
LINC02328	0.521979	1.42658	1.4505	9.75443e-70	3.63641e-69
AGBL5-IT1	0.550546	1.50216	1.44811	7.44063e-76	3.45938e-75
AC010883.1	0.466304	1.2692	1.44458	1.9155e-64	6.30244e-64
AC015912.3	0.475405	1.29061	1.44083	2.02932e-55	5.64227e-55
ST7-AS1	0.784903	2.12183	1.43472	7.94605e-87	5.82866e-86
AC087501.4	0.445748	1.20444	1.43406	6.36323e-89	5.28997e-88
AC098484.1	0.771637	2.05141	1.41062	5.52192e-92	6.28844e-91
AC115618.2	1.54914	4.11076	1.40794	3.6367e-97	5.68708e-95
EPB41L4A-DT	0.440598	1.16826	1.40682	1.73756e-72	7.24661e-72
AC107294.2	0.749097	1.97078	1.39554	1.24215e-89	1.09468e-88
LINC01736	1.39503	3.64271	1.38472	4.15497e-68	1.49531e-67
FAM111A-DT	0.62844	1.6375	1.38165	6.88617e-87	5.0811e-86
AL604028.1	1.12605	2.88796	1.35878	3.0622e-97	5.68708e-95
AC008946.1	0.843169	2.1494	1.35004	6.99676e-81	3.81836e-80
AL122010.1	0.70299	1.78997	1.34836	2.19382e-91	2.27974e-90
AC064807.4	0.447586	1.138	1.34627	4.45283e-65	1.49265e-64
AC090617.5	0.880926	2.23354	1.34224	4.92986e-86	3.49292e-85
AC073896.3	0.782677	1.98118	1.33987	5.84835e-83	3.65559e-82
AC021739.2	0.935948	2.36791	1.33911	3.24529e-74	1.44531e-73
IGFBP7-AS1	0.718548	1.81457	1.33647	4.75308e-42	1.01059e-41
AC009299.2	0.720815	1.81812	1.33475	1.93689e-72	8.06446e-72
AP000802.1	0.733267	1.84617	1.33212	5.06789e-79	2.60068e-78
AL162411.1	0.813969	2.03901	1.32482	1.81925e-63	5.89248e-63
AL365434.2	0.600193	1.49956	1.32104	2.07207e-39	4.20827e-39
AGAP2-AS1	1.51113	3.75017	1.31133	2.27358e-77	1.10317e-76
AC080038.2	0.757936	1.86608	1.29986	8.22783e-54	2.23775e-53
GAS5-AS1	0.734486	1.78912	1.28444	6.15605e-95	1.24823e-93
MED14OS	0.631499	1.53443	1.28085	3.24652e-81	1.81951e-80
AC010761.2	0.668492	1.62179	1.2786	1.88162e-82	1.13352e-81
DCST1-AS1	0.515944	1.24193	1.2673	1.58303e-58	4.65026e-58
LINC01715	0.453395	1.08754	1.26223	1.62104e-59	4.85338e-59
HCP5	1.25493	3.00687	1.26065	4.86835e-72	1.98393e-71
AL513550.1	0.628654	1.50471	1.25914	1.46807e-77	7.16511e-77
AC009902.2	0.907305	2.15905	1.25074	2.95199e-58	8.61082e-58
AC138696.2	0.889676	2.11521	1.24945	2.24315e-69	8.28802e-69
AC090204.1	0.996685	2.36107	1.24423	5.16553e-51	1.31592e-50
AP003390.1	0.431553	1.0209	1.24223	1.35399e-34	2.53708e-34
AC015849.3	0.509211	1.20346	1.24085	3.21006e-42	6.84263e-42
AC027307.2	1.31693	3.11093	1.24017	4.17773e-91	4.21832e-90
LINC02283	0.916551	2.16209	1.23814	9.83357e-16	1.37241e-15
LINC01152	0.755797	1.7805	1.23622	4.53045e-73	1.92486e-72
AC024075.1	0.815456	1.9179	1.23385	7.73268e-76	3.57798e-75
AC083799.1	1.26836	2.96642	1.22576	7.89972e-93	9.70537e-92
AC108479.1	0.474398	1.10364	1.2181	9.92491e-60	2.98585e-59
AL035587.1	0.778431	1.79237	1.20323	6.08579e-93	7.66564e-92
ZKSCAN7-AS1	0.585007	1.34687	1.20308	5.05435e-71	1.96654e-70
AC091932.1	0.458593	1.05576	1.20299	6.36106e-21	9.70898e-21
AC090589.3	0.489797	1.12316	1.19731	3.92385e-53	1.05227e-52
AC022150.2	0.601746	1.37662	1.19391	3.29113e-72	1.35447e-71
ELN-AS1	0.588587	1.34325	1.1904	3.88686e-46	9.00078e-46
AP003392.4	0.450378	1.02753	1.18996	1.19545e-62	3.83714e-62
LINC01546	0.689954	1.56681	1.18326	3.61919e-30	6.35205e-30
AC006001.2	0.728071	1.65256	1.18255	5.46883e-46	1.26173e-45
ATP2A1-AS1	0.91316	2.05457	1.1699	1.21381e-71	4.82043e-71
AC005229.4	0.947733	2.13148	1.1693	3.24504e-96	1.39537e-94
AC090114.2	1.06047	2.38498	1.16928	5.43656e-93	6.95322e-92
AC010319.4	0.628402	1.41082	1.16678	9.94067e-72	3.98586e-71
AC004943.2	0.553483	1.2376	1.16093	1.05404e-78	5.35394e-78
HCG22	0.458476	1.02316	1.15811	4.18839e-16	5.86845e-16
AL355338.1	1.204	2.68478	1.15697	3.8688e-94	6.14573e-93
AL139393.2	1.42147	3.16815	1.15625	1.23305e-82	7.48229e-82
LINC01137	0.944001	2.10357	1.15598	2.14025e-77	1.0405e-76
TAF1A-AS1	0.867654	1.9205	1.14629	2.87087e-84	1.90932e-83
LINC01579	0.921219	2.03762	1.14527	1.10307e-42	2.37159e-42
AC092919.2	1.11479	2.46093	1.14242	1.13248e-74	5.08901e-74
AC092718.4	1.45739	3.20783	1.13821	1.25106e-91	1.34488e-90
AC136475.2	1.01018	2.22159	1.13699	2.99211e-68	1.08149e-67
AL355001.2	1.08922	2.38531	1.13089	4.95627e-81	2.73472e-80
AC099343.3	0.801589	1.75239	1.12839	9.10278e-73	3.82839e-72
LAMA5-AS1	0.51248	1.1199	1.1278	5.94406e-33	1.08208e-32
PRRT3-AS1	0.66188	1.44503	1.12646	3.64373e-46	8.45346e-46
LINC01023	1.43241	3.10096	1.11427	9.84611e-89	8.10436e-88
AC011477.3	1.12263	2.42771	1.11271	2.30317e-75	1.05396e-74
AC026471.4	1.15192	2.4813	1.10705	5.2832e-81	2.90227e-80
AC007996.1	0.476204	1.02523	1.10629	6.99287e-73	2.95097e-72
AC008764.2	1.30447	2.80667	1.10539	6.46892e-91	6.40218e-90
AL355916.2	0.610242	1.31231	1.10465	5.18146e-21	7.93282e-21
AP003392.1	0.551691	1.1848	1.10271	1.40165e-39	2.86299e-39
AC018647.2	1.4571	3.12324	1.09994	5.29888e-96	1.86132e-94
UBL7-AS1	0.678359	1.44425	1.0902	1.0635e-82	6.46919e-82
SOCS2-AS1	0.799705	1.70233	1.08997	2.23931e-31	3.99488e-31
RARA-AS1	0.713396	1.51619	1.08768	2.24074e-75	1.02728e-74
AC093673.1	2.47191	5.23566	1.08274	7.55773e-96	2.39635e-94
LINC01560	1.11089	2.34978	1.08082	1.3095e-86	9.46638e-86
RTCA-AS1	0.987051	2.08314	1.07756	6.60769e-78	3.27626e-77
AL137779.2	0.469011	0.98853	1.07566	1.0825e-43	2.37655e-43
SENCR	0.46538	0.979127	1.07309	5.48611e-50	1.37235e-49
AL023803.1	0.516026	1.07905	1.06425	1.75501e-27	2.96947e-27
AC005911.1	0.477576	0.998347	1.06381	7.20245e-47	1.70913e-46
AC092958.1	1.04338	2.17968	1.06286	6.94754e-34	1.28349e-33
AC117498.2	0.491156	1.02253	1.05789	9.30214e-37	1.80401e-36
LINC01094	1.79352	3.73009	1.05641	1.35872e-64	4.50619e-64
AC011472.1	0.578959	1.2024	1.05439	7.60557e-52	1.98206e-51
AC040977.1	1.36256	2.81859	1.04865	1.41771e-88	1.15548e-87
NCK1-DT	0.909737	1.87811	1.04576	4.13035e-70	1.55137e-69
UGDH-AS1	0.653198	1.34193	1.03872	2.09009e-83	1.32976e-82
AC016590.3	0.828437	1.69328	1.03136	6.12892e-55	1.69463e-54
AC008759.3	0.473751	0.956526	1.01367	2.60104e-22	4.07987e-22
AC015908.3	0.582027	1.17442	1.01279	3.22725e-35	6.11608e-35
AP001453.2	0.929767	1.87143	1.0092	1.68645e-44	3.76207e-44
AC009902.3	0.8284	1.66444	1.00663	1.40925e-40	2.93623e-40
AC127024.4	0.600619	1.20427	1.00364	5.2333e-38	1.04248e-37
AC022509.3	0.509462	1.02096	1.00289	6.03836e-35	1.13658e-34
AC125494.2	0.752551	1.50774	1.00253	3.32033e-56	9.31486e-56
AC002456.1	1.26729	2.53417	0.999767	1.82755e-57	5.24501e-57
ZBTB11-AS1	0.530301	1.05998	0.999152	3.80543e-84	2.51078e-83
LINC01770	0.67243	1.34349	0.998526	1.19225e-40	2.48826e-40
AF127577.4	0.476744	0.949251	0.993573	9.89717e-51	2.50849e-50
AL133342.1	0.692099	1.3762	0.991638	5.64709e-39	1.13855e-38
SOX21-AS1	1.38477	2.74714	0.988285	4.44266e-73	1.89078e-72
KDM7A-DT	1.08501	2.15227	0.988148	1.05723e-79	5.52775e-79
LINC00654	0.654899	1.29648	0.985256	7.18491e-47	1.70659e-46
H19	1.39008	2.74903	0.983754	4.64891e-08	5.67517e-08
AC021087.1	0.792552	1.55952	0.976524	1.73506e-39	3.53532e-39
AP000894.4	0.666854	1.3108	0.975009	8.30206e-50	2.07261e-49
AL358472.2	0.988063	1.93758	0.971581	2.73148e-91	2.815e-90
BAALC-AS2	1.5464	3.02788	0.969398	1.17339e-57	3.38317e-57
FP671120.5	1.3964	2.73077	0.967599	3.17796e-42	6.78e-42
LINC01563	1.54348	3.01089	0.964002	1.01431e-63	3.30246e-63
LINC01144	0.736303	1.43489	0.962572	6.76817e-70	2.52692e-69
AC093726.1	1.39327	2.71176	0.960759	1.08825e-66	3.77483e-66
AC104695.3	0.477181	0.9273	0.958498	1.3582e-20	2.06043e-20
AL162231.2	0.950452	1.8406	0.953488	1.7278e-44	3.85088e-44
WEE2-AS1	0.858809	1.66245	0.952906	5.7631e-60	1.75069e-59
AC005197.1	0.751626	1.45345	0.951395	2.53958e-33	4.6469e-33
MAFG-DT	1.00483	1.93997	0.949086	1.03583e-79	5.43781e-79
AL590666.2	1.06049	2.04253	0.945618	2.92439e-54	8.01475e-54
TMEM44-AS1	1.5271	2.93961	0.944833	2.03854e-80	1.08403e-79
AC078846.1	0.566711	1.08717	0.939886	9.23295e-74	4.01167e-73
AC025857.2	0.911859	1.74455	0.93597	4.92905e-35	9.31293e-35
AC135048.3	0.566603	1.08231	0.933701	4.54543e-35	8.59462e-35
FAM181A-AS1	0.923624	1.75856	0.929012	4.83377e-36	9.28054e-36
AC016747.1	1.38418	2.63273	0.927528	2.89727e-76	1.36852e-75
UBE2D3-AS1	1.09765	2.07718	0.920201	1.28459e-86	9.3133e-86
SNHG18	1.24832	2.35437	0.915355	7.12947e-38	1.41343e-37
YTHDF3-AS1	1.04272	1.96523	0.914347	7.3554e-60	2.22087e-59
AC012181.2	0.538884	1.00905	0.904956	5.42036e-38	1.07802e-37
AC123912.4	0.572676	1.07218	0.904756	8.21487e-18	1.18564e-17
AC009570.1	0.684952	1.28201	0.904331	2.29658e-46	5.36801e-46
MPPED2-AS1	0.479244	0.896561	0.903641	2.26764e-14	3.07197e-14
USP12-AS2	0.612529	1.13989	0.896046	5.67311e-22	8.83192e-22
AL450311.1	0.452961	0.840501	0.891863	9.26232e-22	1.43837e-21
UBAC2-AS1	0.567371	1.05262	0.891618	8.92865e-44	1.96714e-43
MIR503HG	0.82325	1.52715	0.89144	8.45142e-34	1.56017e-33
AC020916.1	1.47501	2.72699	0.886582	6.65578e-50	1.66328e-49
CIRBP-AS1	0.799714	1.47821	0.886291	1.78717e-49	4.42182e-49
BX537318.1	0.632339	1.16823	0.885552	1.99559e-44	4.43584e-44
AC069257.2	0.616545	1.13881	0.885252	1.47576e-26	2.47348e-26
LINC01816	1.18425	2.18713	0.885064	2.73489e-59	8.13939e-59
AC026356.2	0.482806	0.889471	0.881504	4.2324e-39	8.56091e-39
TMEM9B-AS1	1.04865	1.92807	0.878621	1.29455e-60	3.99088e-60
AC068620.1	0.516918	0.949203	0.876782	5.88518e-36	1.12732e-35
AC013391.3	1.0756	1.97143	0.874101	2.04003e-32	3.68684e-32
LINC00237	0.876472	1.59728	0.865837	4.70657e-17	6.70371e-17
AC020765.2	0.911306	1.65128	0.857581	5.49391e-38	1.09178e-37
LINC01063	0.88534	1.6023	0.855841	6.67839e-41	1.39731e-40
PINK1-AS	0.818044	1.47831	0.853699	1.22923e-77	6.02301e-77
BX322234.1	0.567799	1.02606	0.853664	1.06848e-34	2.00814e-34
AC002470.1	0.88004	1.58687	0.850547	4.29532e-46	9.919e-46
TBX2-AS1	1.2146	2.18828	0.849319	7.52876e-47	1.78486e-46
AC108047.1	0.783506	1.40831	0.84595	1.38209e-46	3.24264e-46
AC010733.1	0.461024	0.828474	0.845613	4.89172e-30	8.56739e-30
AC009812.4	0.782682	1.40259	0.841595	9.02191e-54	2.45105e-53
AC079015.1	0.619116	1.10803	0.839714	7.52291e-23	1.18823e-22
LINC01338	0.967655	1.72801	0.836548	2.02773e-15	2.80641e-15
IQCH-AS1	0.651593	1.16191	0.834452	1.27581e-72	5.34767e-72
AL450998.2	1.36329	2.42997	0.833846	3.09224e-85	2.11289e-84
DGUOK-AS1	0.657891	1.17123	0.832099	5.17309e-45	1.16231e-44
MAP3K2-DT	0.829006	1.47326	0.829555	8.8175e-34	1.62654e-33
KMT2E-AS1	1.67327	2.96457	0.825152	9.04872e-52	2.34834e-51
LINC00853	0.477769	0.838405	0.811334	2.63638e-16	3.70639e-16
AC073842.2	0.582826	1.02258	0.811081	4.08474e-26	6.80064e-26
AC107294.3	1.00567	1.76353	0.810311	4.33954e-48	1.04974e-47
AC105206.2	0.840479	1.47366	0.81012	9.01866e-44	1.98522e-43
AP001462.1	0.55828	0.974381	0.803498	1.4301e-36	2.76486e-36
AL121894.2	1.49127	2.59346	0.798333	1.45813e-33	2.68185e-33
LINC01410	0.874224	1.51911	0.797151	1.04428e-48	2.55338e-48
AC010531.6	0.770494	1.33528	0.79329	6.21847e-27	1.04578e-26
AC080013.4	0.613479	1.06208	0.791801	3.24918e-40	6.70817e-40
AL928654.1	0.712332	1.23222	0.790635	1.59835e-52	4.23172e-52
ST3GAL6-AS1	0.797156	1.37634	0.787908	7.667e-30	1.34092e-29
AC005288.1	2.22751	3.83963	0.785536	4.78116e-97	5.68708e-95
AC002059.1	0.532292	0.915343	0.782096	3.94409e-18	5.71893e-18
AL133353.1	0.487532	0.837532	0.780648	7.92143e-17	1.12378e-16
AC000123.1	0.644842	1.1068	0.779375	2.36575e-35	4.49709e-35
AC004221.1	0.672602	1.15357	0.778283	2.30445e-34	4.29544e-34
LINC00467	1.02439	1.75254	0.774687	1.35572e-46	3.18376e-46
ZNF674-AS1	1.4373	2.45786	0.774041	1.97383e-82	1.1862e-81
AC091729.3	1.6346	2.78278	0.767586	9.54646e-65	3.17875e-64
FOXN3-AS1	0.930342	1.5822	0.766102	1.29034e-45	2.93622e-45
AC093627.5	0.496993	0.843672	0.763457	1.64926e-39	3.36324e-39
AL157904.1	0.497887	0.844435	0.762168	5.30772e-17	7.55132e-17
NRAV	1.97143	3.32879	0.755753	1.0888e-80	5.85232e-80
AC090559.1	1.1971	2.01901	0.754106	3.04411e-38	6.07847e-38
LLPH-DT	0.480518	0.806515	0.74711	1.2066e-11	1.56814e-11
AC004540.2	2.09488	3.51371	0.74613	5.21474e-26	8.67616e-26
AC046143.1	0.533402	0.892243	0.742214	8.07786e-26	1.33773e-25
AC048341.1	0.554857	0.925671	0.738384	8.22659e-28	1.39858e-27
AC008608.2	1.10917	1.84753	0.736113	5.11067e-43	1.10355e-42
MIR4453HG	1.23982	2.06089	0.733136	3.83235e-54	1.04801e-53
NRSN2-AS1	1.53494	2.54746	0.730878	2.31374e-85	1.59405e-84
AF131215.5	1.20073	1.99148	0.729934	1.67618e-49	4.15134e-49
LINC01351	1.85908	3.08029	0.728478	5.29914e-43	1.14326e-42
PLCG1-AS1	0.796849	1.31746	0.725381	5.18605e-29	8.98819e-29
SERPINB9P1	0.718179	1.18709	0.725015	4.87052e-14	6.55889e-14
AL133243.2	0.859309	1.41927	0.723897	1.83008e-55	5.09399e-55
AC010326.3	1.47892	2.44151	0.723232	1.68446e-67	5.95898e-67
AC034228.1	0.786201	1.29529	0.720304	1.37612e-19	2.04898e-19
AL392172.1	1.67419	2.75778	0.720038	3.95013e-61	1.23145e-60
AP001160.1	0.615142	1.01271	0.719225	3.00661e-31	5.35606e-31
AC011477.2	1.38734	2.27859	0.715819	3.39299e-76	1.59062e-75
AC005618.1	0.718113	1.17615	0.711785	8.71598e-29	1.50434e-28
AC019080.5	0.781128	1.27831	0.710605	2.92936e-41	6.17567e-41
AC011477.1	0.985426	1.61032	0.708529	1.68239e-57	4.83955e-57
AC079610.2	0.847352	1.38278	0.706539	7.90696e-36	1.50995e-35
AC012313.5	1.07765	1.75477	0.703393	2.41808e-59	7.21374e-59
AC068473.5	1.76989	2.87855	0.701683	3.20418e-78	1.61113e-77
AC135178.5	0.796673	1.29395	0.699722	4.35205e-43	9.40555e-43
AL031118.1	0.575492	0.931275	0.694411	3.64311e-25	5.95018e-25
ATP6V0E2-AS1	1.53541	2.48018	0.691824	1.06907e-70	4.0831e-70
AC068870.2	1.37153	2.2143	0.691062	1.40035e-49	3.47164e-49
AC009237.14	1.22649	1.98008	0.691024	1.50091e-47	3.60276e-47
AC040970.1	0.627217	1.01104	0.688804	3.58324e-18	5.21389e-18
LINC01569	0.724643	1.16733	0.687867	2.60814e-34	4.85064e-34
LINC01003	2.38716	3.84158	0.686403	6.74723e-78	3.33881e-77
AC097468.3	0.971007	1.5595	0.683527	2.19738e-47	5.25938e-47
AC060780.1	1.31118	2.10333	0.681816	1.50306e-60	4.62795e-60
AC025181.2	1.66267	2.66039	0.678138	2.58195e-83	1.63852e-82
AC007114.1	1.13671	1.81771	0.677263	1.09111e-34	2.04911e-34
USP27X-AS1	0.725876	1.15916	0.675289	5.02093e-50	1.25725e-49
LINC01354	1.20946	1.93067	0.674745	2.78757e-23	4.43946e-23
AP000240.1	0.570708	0.910407	0.673759	3.09268e-21	4.74947e-21
AC087741.2	1.51763	2.41869	0.672401	3.34149e-25	5.46829e-25
AC112484.1	0.767652	1.21879	0.66693	1.92834e-35	3.67681e-35
AF001548.2	1.39094	2.20571	0.665181	2.14802e-35	4.08631e-35
AL136531.1	0.608656	0.959556	0.656741	4.93316e-22	7.69919e-22
AC020915.2	0.637722	1.00292	0.653208	3.10971e-19	4.61095e-19
USP46-AS1	0.868794	1.36507	0.651892	2.91231e-46	6.77546e-46
AC008915.2	1.1539	1.80974	0.649265	6.63056e-41	1.38847e-40
LINC00404	0.819419	1.2831	0.646959	1.811e-06	2.15385e-06
AC020907.4	0.646736	1.0125	0.646677	5.64881e-17	8.02742e-17
MYLK-AS1	1.14073	1.78473	0.645745	6.50758e-45	1.45952e-44
AC020915.3	1.22231	1.90485	0.640073	3.42778e-75	1.56573e-74
PAXIP1-AS2	1.44632	2.25188	0.638743	4.55181e-44	1.00909e-43
AL162171.2	0.864417	1.34536	0.638194	3.96331e-33	7.23609e-33
AC079385.3	0.532709	0.829014	0.63805	5.86303e-21	8.96529e-21
ANKRD10-IT1	1.74646	2.71593	0.637012	8.67612e-46	1.99064e-45
AL358472.3	0.843159	1.31106	0.636861	5.50624e-36	1.05554e-35
AP003352.1	1.24776	1.93957	0.63639	1.29011e-53	3.49352e-53
AL445524.1	1.21445	1.8874	0.636096	1.19614e-36	2.31613e-36
AC083880.1	0.982366	1.52526	0.634719	6.39391e-35	1.2026e-34
AC022364.1	0.53272	0.826292	0.633274	2.20004e-25	3.61218e-25
AC133552.5	1.79794	2.77193	0.624543	9.06234e-56	2.53096e-55
INE1	0.930903	1.4344	0.623743	1.11279e-33	2.0497e-33
AC010761.1	0.824444	1.26728	0.620238	1.50091e-47	3.60276e-47
AC110792.3	0.679258	1.04245	0.617951	4.70136e-12	6.18744e-12
RNASEH1-AS1	2.45318	3.76325	0.617325	5.40941e-66	1.84053e-65
SCAMP1-AS1	2.14591	3.29116	0.617002	8.23437e-75	3.70695e-74
PSMB8-AS1	2.01964	3.09501	0.615842	1.55852e-50	3.93815e-50
AC104117.3	0.701446	1.07334	0.613703	5.61836e-26	9.33524e-26
EMC1-AS1	1.29722	1.98352	0.612641	5.83085e-45	1.30892e-44
AL512329.2	1.19019	1.81661	0.610053	7.54582e-12	9.88927e-12
SOS1-IT1	0.931188	1.42081	0.609565	4.3472e-47	1.0375e-46
AL354920.1	1.38148	2.10723	0.609128	3.33621e-52	8.78618e-52
AC142472.1	0.744361	1.13495	0.608553	2.72629e-43	5.92797e-43
ZNF32-AS1	0.49672	0.757285	0.608404	1.52889e-16	2.16037e-16
AC107959.1	0.487568	0.743291	0.608325	4.141e-15	5.69645e-15
RNF157-AS1	1.14167	1.73912	0.607212	6.26887e-36	1.19989e-35
AC005034.4	0.555325	0.845359	0.606231	4.31567e-14	5.82113e-14
AL136366.1	1.7875	2.7163	0.603695	3.96805e-29	6.88201e-29
AC079834.2	0.497366	0.754143	0.60053	1.93272e-17	2.77183e-17
AC244517.1	0.497647	0.753772	0.599005	0.000177881	0.000201195
ZFHX4-AS1	1.40535	2.12178	0.594341	9.58027e-18	1.38111e-17
AC005674.2	0.621227	0.9365	0.592159	2.74361e-25	4.49873e-25
AC026369.2	0.794371	1.19585	0.590154	4.15711e-16	5.8279e-16
AL133520.1	1.37784	2.07404	0.590039	5.5154e-61	1.71087e-60
AC105942.1	2.81761	4.23795	0.588897	7.02454e-74	3.08437e-73
LINC00339	2.57468	3.86887	0.58752	7.41641e-92	8.36947e-91
PANTR1	3.96855	5.95937	0.58655	3.30594e-76	1.55274e-75
AC006042.1	0.603833	0.906313	0.58586	8.51698e-15	1.16583e-14
AC008393.1	1.1136	1.66898	0.583728	4.58265e-53	1.2263e-52
AC118553.1	0.734803	1.101	0.58338	1.67281e-28	2.87524e-28
AL357079.1	0.864452	1.29488	0.582958	1.38192e-37	2.73099e-37
SLCO4A1-AS1	0.594705	0.889495	0.580811	0.00144136	0.0015913
AC004771.3	0.724056	1.08068	0.577772	4.34555e-23	6.89866e-23
AC073508.3	1.49991	2.23488	0.575324	3.62228e-67	1.26881e-66
AC012184.3	0.55258	0.820967	0.571141	4.35098e-23	6.90288e-23
AP003774.1	0.913322	1.3569	0.571115	1.08491e-24	1.76042e-24
CNNM3-DT	0.734461	1.08844	0.567509	1.41671e-20	2.14789e-20
AC104653.1	0.611233	0.905055	0.566283	5.03682e-11	6.46518e-11
TRAM2-AS1	2.08876	3.09192	0.565861	6.06075e-64	1.98366e-63
AC145343.1	0.474098	0.70103	0.564291	8.37247e-12	1.09496e-11
ZNF32-AS2	0.718631	1.06244	0.564055	5.95595e-21	9.1018e-21
COA6-AS1	1.81969	2.6897	0.563752	4.35398e-47	1.03813e-46
MKLN1-AS	1.03896	1.53116	0.559491	1.26624e-51	3.27515e-51
AL122035.1	1.27874	1.87583	0.552812	9.18471e-46	2.10346e-45
LINC02611	0.519689	0.761911	0.551973	1.1005e-14	1.50227e-14
AC068338.2	0.713917	1.0446	0.549126	9.01745e-32	1.61563e-31
AC012510.1	1.14355	1.67322	0.5491	4.0998e-43	8.87579e-43
CRNDE	1.85185	2.70312	0.545663	1.14696e-19	1.70879e-19
AC004854.2	0.711177	1.03364	0.53945	1.23765e-17	1.78216e-17
AC005476.2	0.901933	1.31083	0.539392	2.30726e-21	3.55204e-21
AC073896.2	1.55932	2.26238	0.536922	3.8548e-34	7.15318e-34
AC010834.3	0.717134	1.03909	0.535007	2.57028e-22	4.03416e-22
AC007405.3	1.9537	2.83045	0.534823	2.19001e-46	5.12372e-46
AC026471.1	0.75143	1.08751	0.533315	2.06613e-33	3.78891e-33
STX17-AS1	0.863518	1.24951	0.533069	9.4e-18	1.35591e-17
AP001453.4	0.965936	1.39708	0.532418	1.10556e-31	1.97796e-31
AC006213.5	1.2452	1.79991	0.531547	2.90047e-35	5.50096e-35
PCED1B-AS1	1.80823	2.61059	0.529796	2.05035e-21	3.16042e-21
C1orf229	0.586674	0.846435	0.528842	5.71765e-20	8.57475e-20
AC009549.1	1.88928	2.721	0.526302	2.10691e-24	3.40326e-24
AC004812.2	1.60273	2.30818	0.526229	3.81544e-60	1.16187e-59
LINC02604	1.35025	1.94021	0.522991	7.61798e-25	1.23854e-24
AC108449.2	1.11799	1.60508	0.521743	2.11726e-21	3.26155e-21
DLG5-AS1	1.05567	1.51484	0.520999	1.05897e-25	1.75138e-25
AC145207.5	1.1212	1.60691	0.51924	1.98293e-39	4.0305e-39
URB1-AS1	2.6465	3.78576	0.516498	2.78108e-72	1.14835e-71
LINC01549	0.888586	1.26903	0.514139	4.9033e-15	6.73024e-15
BX649601.1	0.488322	0.697337	0.514024	1.00188e-08	1.24066e-08
EXOC3-AS1	1.79031	2.55467	0.512926	6.24879e-51	1.59025e-50
AL592148.3	0.689663	0.983476	0.511997	9.1921e-31	1.62474e-30
SP2-AS1	0.885266	1.26156	0.511029	2.63391e-40	5.46049e-40
AC002310.1	0.679006	0.966927	0.509983	1.61473e-26	2.70278e-26
AL354696.1	0.591548	0.841051	0.507699	2.28052e-17	3.26499e-17
AC087289.1	3.99784	5.67816	0.506203	3.78391e-73	1.61871e-72
STARD7-AS1	1.20529	1.71082	0.505309	4.68272e-72	1.91454e-71
ASB16-AS1	1.83086	2.5975	0.504607	7.79184e-58	2.25178e-57
AC092279.1	0.697797	0.98968	0.504154	7.79747e-24	1.2474e-23
AC243960.1	0.480327	0.681197	0.504054	1.5764e-10	2.00487e-10
AL512598.1	1.0312	1.46141	0.503041	3.84488e-15	5.29202e-15
AC020910.5	1.23422	1.74877	0.502737	2.19738e-54	6.04218e-54
AL031963.3	0.644022	0.912161	0.502177	1.56279e-14	2.12984e-14
LINC01011	2.12338	1.50034	-0.501078	3.07484e-53	8.26363e-53
RAD51-AS1	2.61827	1.84796	-0.502675	2.09713e-42	4.48562e-42
PTPRG-AS1	1.07252	0.755477	-0.505547	1.68353e-15	2.33392e-15
AC016705.2	1.89438	1.3327	-0.507376	1.13264e-37	2.24368e-37
AC055764.2	0.548395	0.385551	-0.508292	3.5401e-16	4.97129e-16
KCNIP2-AS1	0.711113	0.499922	-0.508375	1.05553e-08	1.3058e-08
SRP14-AS1	3.00882	2.11475	-0.508709	5.99385e-32	1.07699e-31
ZNF436-AS1	3.17509	2.23111	-0.509034	5.19189e-71	2.01691e-70
CCDC13-AS1	1.22603	0.860354	-0.51099	1.68492e-20	2.54987e-20
AC124319.1	3.6436	2.5555	-0.511757	9.31303e-63	2.99313e-62
AC009118.3	2.43356	1.70601	-0.512441	2.44172e-25	4.00636e-25
PRR7-AS1	0.788207	0.552051	-0.513773	2.45622e-18	3.58654e-18
AC079148.1	0.743345	0.520117	-0.515196	5.34117e-16	7.47105e-16
ENTPD3-AS1	2.36986	1.65704	-0.516194	1.59939e-43	3.49902e-43
AC122129.1	1.12082	0.783367	-0.516791	3.68899e-17	5.25734e-17
AC010761.5	0.535456	0.374218	-0.516889	2.49661e-07	3.01966e-07
LINC00115	1.42329	0.993	-0.51936	1.20186e-20	1.82548e-20
AC018638.6	1.95175	1.3608	-0.520311	1.84419e-34	3.44525e-34
AC012146.1	3.5455	2.47085	-0.520981	1.00172e-51	2.59697e-51
LINC00663	1.99447	1.38839	-0.522593	1.79314e-55	4.99674e-55
AL512625.1	1.2425	0.86409	-0.523993	5.05491e-21	7.74383e-21
AC004223.4	0.811532	0.564098	-0.524703	2.26673e-08	2.79171e-08
AC074138.1	0.614222	0.425171	-0.530717	1.4014e-15	1.94605e-15
OTUD6B-AS1	4.00994	2.7743	-0.531457	1.3245e-91	1.40566e-90
AP002907.1	0.634894	0.438849	-0.532792	5.40272e-23	8.5606e-23
THAP7-AS1	1.44345	0.997679	-0.532868	5.30067e-35	1.00075e-34
AC010463.3	0.773986	0.534308	-0.534636	5.55942e-11	7.12864e-11
LINC02256	0.96914	0.667892	-0.53709	2.67697e-17	3.82819e-17
LINC00342	3.64341	2.50494	-0.540511	1.79135e-52	4.73767e-52
LINC01184	3.74028	2.57005	-0.541352	2.72742e-90	2.54764e-89
DBH-AS1	1.12885	0.775547	-0.541573	9.61455e-20	1.43585e-19
AC022382.1	1.04584	0.718115	-0.542382	1.33159e-09	1.67388e-09
IER3-AS1	1.35922	0.932154	-0.544143	3.52228e-21	5.40588e-21
DLX6-AS1	1.17667	0.806462	-0.545037	1.53988e-06	1.83491e-06
AC083843.3	0.570469	0.390301	-0.54756	1.20432e-21	1.86557e-21
AC015813.1	3.07241	2.09752	-0.550686	4.42564e-36	8.50351e-36
AC007666.1	0.774845	0.528695	-0.55147	1.80482e-08	2.22722e-08
CCDC18-AS1	2.85982	1.94921	-0.553033	3.28911e-51	8.41338e-51
CTBP1-AS	0.760441	0.51801	-0.553855	1.19349e-11	1.55191e-11
AC004233.3	1.65789	1.12893	-0.554389	5.24212e-18	7.57465e-18
Z97832.2	0.726358	0.494196	-0.555598	1.75007e-24	2.8342e-24
GRIK1-AS1	0.865958	0.58905	-0.555908	1.11205e-16	1.57315e-16
EIF1B-AS1	0.559273	0.37969	-0.558731	1.59616e-29	2.78185e-29
AL591848.4	1.06926	0.72475	-0.561056	1.34684e-25	2.22304e-25
AC104083.1	2.46619	1.66297	-0.568519	9.62258e-23	1.51699e-22
FEZF1-AS1	0.888747	0.598337	-0.570816	1.26909e-06	1.51441e-06
AC120036.4	1.82725	1.22904	-0.572143	7.40907e-43	1.59432e-42
LINC01535	2.20331	1.48166	-0.572455	4.28117e-23	6.80079e-23
COX10-AS1	1.90251	1.27826	-0.573722	3.57499e-73	1.53196e-72
AL158151.1	0.57569	0.386759	-0.573855	2.63551e-14	3.56645e-14
ATP2B1-AS1	1.76079	1.18152	-0.575578	7.80722e-28	1.32819e-27
AC245100.7	1.29567	0.869226	-0.575897	8.28669e-21	1.26249e-20
AC090825.1	0.642534	0.43067	-0.577191	8.34355e-12	1.09175e-11
AL158212.3	2.18992	1.46577	-0.579225	1.43183e-66	4.95971e-66
PRR34-AS1	3.02447	2.02343	-0.57988	4.17487e-41	8.77919e-41
LINC01727	0.794446	0.531271	-0.580501	6.33221e-06	7.42828e-06
AL353796.1	1.13254	0.757056	-0.581091	9.37982e-45	2.09805e-44
AC090948.1	0.797251	0.5319	-0.583878	2.0476e-19	3.03972e-19
AC118754.1	4.37788	2.92003	-0.584248	3.24151e-60	9.90728e-60
AL117379.1	1.287	0.85827	-0.584513	1.97525e-28	3.39042e-28
AC104785.1	0.73464	0.489359	-0.586143	7.97887e-13	1.063e-12
AC019080.1	1.01217	0.673809	-0.58704	2.48304e-47	5.9374e-47
DNAH10OS	1.478	0.983157	-0.588154	3.4868e-26	5.81678e-26
AC097505.1	0.606403	0.403355	-0.588229	7.24235e-19	1.06375e-18
AC084824.4	1.84129	1.22191	-0.591577	2.35102e-50	5.9167e-50
AF186192.1	0.590243	0.391554	-0.592099	1.41293e-12	1.8714e-12
AC079174.2	1.3291	0.881482	-0.592452	3.02206e-31	5.37974e-31
KCNJ2-AS1	0.788451	0.521602	-0.596073	3.24296e-08	3.97833e-08
AL596244.1	2.67123	1.76684	-0.596336	1.34589e-52	3.5709e-52
MIR193BHG	1.15095	0.759986	-0.598779	5.16291e-12	6.7913e-12
ARHGEF26-AS1	2.94236	1.94257	-0.599003	5.24683e-41	1.10056e-40
HHIP-AS1	1.6736	1.10451	-0.599554	5.78992e-28	9.85669e-28
ZKSCAN2-DT	1.21986	0.8049	-0.599831	1.34817e-31	2.41028e-31
AL391834.1	1.9221	1.26653	-0.601804	1.54926e-39	3.16192e-39
AL591845.1	2.7773	1.82945	-0.602273	4.25571e-43	9.20533e-43
KCTD21-AS1	0.940899	0.61919	-0.603659	6.55031e-27	1.10084e-26
AC027307.1	0.773211	0.508657	-0.604168	1.53444e-13	2.05416e-13
AC006213.2	0.676522	0.444492	-0.605978	3.80461e-34	7.06529e-34
LINC01772	1.17946	0.772754	-0.610041	4.67964e-18	6.76974e-18
LINC01678	0.534741	0.349969	-0.611611	7.29143e-15	9.99166e-15
WARS2-AS1	2.04366	1.33642	-0.612781	3.10613e-67	1.09262e-66
LINC01102	1.94119	1.26817	-0.614189	5.29531e-22	8.25923e-22
AP002884.1	2.45287	1.60239	-0.614248	1.1217e-39	2.29871e-39
AC009126.1	1.18818	0.776104	-0.614438	2.57696e-46	6.00648e-46
AC027281.1	0.770778	0.503141	-0.615352	2.63563e-08	3.24125e-08
LINC01160	0.631859	0.411587	-0.618406	6.62487e-21	1.01055e-20
AC087239.1	0.632282	0.411848	-0.618455	1.16151e-18	1.701e-18
AC010245.2	1.19189	0.775954	-0.619211	1.76324e-30	3.10311e-30
WDR11-AS1	0.859854	0.559646	-0.619577	3.70634e-29	6.43257e-29
AL731566.2	1.18685	0.771732	-0.620967	6.62737e-10	8.36471e-10
MCCC1-AS1	0.980851	0.637753	-0.621036	2.10728e-25	3.46444e-25
CDC37L1-DT	2.0502	1.32732	-0.627249	4.48503e-33	8.17666e-33
AC010809.1	0.706004	0.456977	-0.627555	3.63918e-06	4.28523e-06
AC104964.1	1.42636	0.92188	-0.629688	0.000123075	0.00013984
TRAF3IP2-AS1	3.14479	2.03232	-0.629838	1.64693e-82	9.96955e-82
AC067852.3	0.835691	0.54005	-0.629878	1.19027e-22	1.87407e-22
FUT8-AS1	0.562475	0.363237	-0.630879	5.49283e-21	8.40437e-21
AC025175.1	0.760697	0.491204	-0.631	7.89063e-21	1.20289e-20
AC018638.7	1.19098	0.767878	-0.633199	6.78402e-15	9.30146e-15
AC006116.10	1.03459	0.666815	-0.633701	1.78821e-20	2.70454e-20
AC004908.3	0.71958	0.463518	-0.634531	2.09657e-17	3.00508e-17
AL592424.1	0.701866	0.452059	-0.634685	1.11887e-15	1.55717e-15
MAPT-AS1	1.30529	0.839875	-0.636127	2.06751e-24	3.34178e-24
AC008556.1	0.581224	0.373955	-0.636229	6.17088e-10	7.79645e-10
AC079322.1	0.587711	0.377879	-0.637182	6.68056e-20	1.00068e-19
AC137630.1	1.08036	0.694234	-0.638024	1.82863e-28	3.14092e-28
POT1-AS1	0.751129	0.482573	-0.638314	1.05506e-18	1.54601e-18
AC135050.3	1.94737	1.25033	-0.639221	1.49564e-28	2.57428e-28
AC095057.3	1.82817	1.17286	-0.640366	1.38372e-32	2.50983e-32
MBNL1-AS1	0.668992	0.427942	-0.644575	1.07777e-26	1.80763e-26
AC103691.1	1.57988	1.01051	-0.644732	2.01606e-28	3.45808e-28
ZNF213-AS1	3.36915	2.15326	-0.645865	4.8261e-79	2.48171e-78
MALAT1	6.83667	4.3608	-0.648703	5.6929e-82	3.34073e-81
AC005393.1	1.91325	1.21928	-0.650002	1.80225e-39	3.66924e-39
HORMAD2-AS1	0.800126	0.50989	-0.65004	9.92791e-16	1.38416e-15
AC009065.4	1.93756	1.23333	-0.651681	1.67636e-50	4.23161e-50
AP000487.1	0.916335	0.583203	-0.651877	1.16419e-42	2.49869e-42
ZBED3-AS1	1.40455	0.893719	-0.652213	2.58344e-35	4.90343e-35
AC008969.1	2.56282	1.62781	-0.6548	6.23854e-58	1.80498e-57
AC069209.1	1.69709	1.07776	-0.655022	1.23313e-27	2.09213e-27
AL121890.5	0.819534	0.518183	-0.661341	1.35853e-12	1.80031e-12
AL096865.1	0.62445	0.394768	-0.66158	5.22784e-17	7.44191e-17
AC092376.2	1.27443	0.805213	-0.662412	8.70034e-15	1.19027e-14
AC024075.3	2.80617	1.77292	-0.662477	1.78212e-67	6.29549e-67
AL158063.1	0.679686	0.428719	-0.664836	2.8991e-22	4.53883e-22
KDM4A-AS1	1.11198	0.701134	-0.665369	2.24325e-36	4.32688e-36
AC114488.2	0.679158	0.428173	-0.665555	4.83926e-23	7.67268e-23
AC114341.1	0.672691	0.423966	-0.665995	1.73187e-14	2.3564e-14
MIR222HG	1.26709	0.798585	-0.666005	6.11282e-19	8.98902e-19
AC092171.4	1.93331	1.2171	-0.667632	2.38829e-37	4.69746e-37
AC006213.3	1.17551	0.73952	-0.668627	3.55984e-26	5.93465e-26
AC067838.1	2.1444	1.34549	-0.672445	4.00531e-52	1.05039e-51
TMEM161B-AS1	4.47172	2.80373	-0.673483	7.34241e-90	6.6589e-89
AL590096.1	0.579771	0.363448	-0.673734	1.37788e-17	1.9818e-17
LINC00884	0.766762	0.480652	-0.673784	1.10715e-15	1.54172e-15
AL161729.4	1.45744	0.913193	-0.674446	1.64612e-20	2.49266e-20
AC009404.1	0.978286	0.611886	-0.676994	6.16209e-46	1.41774e-45
AC010864.1	0.698247	0.436716	-0.677043	6.51767e-31	1.15366e-30
AL109811.2	4.43615	2.77404	-0.677322	9.84346e-77	4.71201e-76
AL117336.2	1.79643	1.12258	-0.678312	3.46556e-56	9.71136e-56
MAGI2-AS3	4.27547	2.66925	-0.679646	3.88543e-89	3.28483e-88
AP000688.2	0.851397	0.530715	-0.681895	4.51117e-20	6.78581e-20
A2M-AS1	0.892764	0.55611	-0.682907	1.25015e-29	2.18033e-29
AC044839.1	1.64511	1.02464	-0.683074	9.74779e-19	1.43006e-18
PSMA3-AS1	4.29021	2.66784	-0.685375	2.05633e-93	2.78722e-92
AL590666.1	1.08842	0.676714	-0.685615	5.89338e-19	8.67656e-19
AC110285.2	3.62022	2.24233	-0.691077	1.79712e-38	3.60002e-38
AC114947.2	1.36233	0.84346	-0.691682	2.99341e-22	4.68354e-22
Z93930.2	0.884988	0.547304	-0.693316	1.7288e-23	2.76209e-23
AL606760.2	1.02658	0.634828	-0.69341	2.24194e-24	3.61903e-24
AC005775.1	0.580215	0.358285	-0.695482	1.24904e-25	2.06299e-25
AP000223.1	1.6616	1.02579	-0.695842	1.53259e-45	3.48431e-45
AC006504.5	2.14933	1.32663	-0.696121	7.2574e-69	2.65395e-68
AC125232.1	1.82452	1.12219	-0.701208	5.22398e-41	1.09668e-40
LINC00271	0.867483	0.532723	-0.70345	9.89e-28	1.68022e-27
LINC00476	1.80217	1.10392	-0.707093	8.27255e-68	2.96008e-67
AC103706.1	1.5221	0.932024	-0.707625	3.86042e-34	7.15828e-34
AP002807.1	1.17315	0.718016	-0.708293	3.60938e-26	6.01323e-26
AC011374.2	1.56947	0.95986	-0.709386	7.65762e-42	1.62399e-41
AC005519.1	1.56592	0.952819	-0.71674	2.22898e-33	4.08155e-33
AL008729.1	0.561755	0.341472	-0.718172	6.19723e-25	1.00887e-24
AC018648.1	1.53288	0.931463	-0.718678	9.43239e-49	2.30857e-48
AL122125.1	0.95626	0.581064	-0.718706	5.86275e-23	9.27772e-23
DLEU1	1.39342	0.845674	-0.720452	2.084e-46	4.88028e-46
AC144548.1	0.667661	0.404865	-0.721676	2.03882e-14	2.76951e-14
LRRC8C-DT	2.08481	1.26306	-0.722991	4.3658e-36	8.39498e-36
AC105383.1	1.32863	0.804436	-0.723887	3.39689e-25	5.55167e-25
AL049796.1	1.11561	0.675323	-0.724186	4.14577e-40	8.51693e-40
AL445309.1	0.541789	0.327428	-0.726551	1.12455e-19	1.67741e-19
AC026691.1	2.19679	1.32658	-0.727685	2.98307e-25	4.88816e-25
AC233266.2	0.961725	0.57953	-0.730742	5.78956e-14	7.78811e-14
SEPSECS-AS1	1.02023	0.612894	-0.735188	1.83645e-26	3.07183e-26
FAM182B	2.15057	1.28899	-0.738481	7.55232e-47	1.78875e-46
MMP25-AS1	2.34168	1.402	-0.74006	1.78303e-64	5.88213e-64
U47924.3	0.858876	0.513698	-0.74153	6.21656e-18	8.97748e-18
AP005205.2	0.616385	0.368627	-0.74167	6.25237e-12	8.21138e-12
C8orf34-AS1	0.975828	0.583272	-0.742457	1.24385e-21	1.92323e-21
AC027348.1	0.738971	0.441474	-0.74319	1.01586e-20	1.5458e-20
SNHG21	2.99158	1.78653	-0.743742	1.52991e-89	1.32948e-88
AC010336.5	0.749203	0.447295	-0.744131	8.97722e-09	1.11223e-08
H1FX-AS1	1.764	1.04929	-0.749446	8.51872e-57	2.41978e-56
AL356512.1	0.946313	0.561849	-0.752136	1.5828e-28	2.72241e-28
LINC01819	0.554323	0.329059	-0.75238	1.94862e-12	2.57544e-12
AC026304.1	1.1665	0.691392	-0.754604	1.82983e-37	3.60758e-37
AL158071.1	0.610084	0.361357	-0.755583	1.78053e-06	2.11862e-06
AC092119.2	1.45934	0.85977	-0.763295	2.75313e-45	6.22512e-45
AC099791.2	1.40587	0.826505	-0.76637	1.54586e-36	2.98635e-36
AC022306.2	1.9483	1.14222	-0.77037	2.34235e-65	7.87308e-65
MRPS30-DT	2.10681	1.2346	-0.771022	8.24145e-68	2.95319e-67
MYCNOS	0.651014	0.380746	-0.77386	2.55735e-18	3.73203e-18
LINC00899	1.13712	0.663899	-0.776353	2.36195e-37	4.64934e-37
AC068057.2	0.710778	0.414396	-0.778388	2.58476e-18	3.76982e-18
ACAP2-IT1	0.656971	0.382761	-0.779386	2.06436e-16	2.90712e-16
AL662844.4	1.91306	1.11452	-0.779453	2.72896e-46	6.35484e-46
AC092368.3	1.59151	0.92587	-0.781513	4.6286e-53	1.23727e-52
LINC00957	3.10908	1.80501	-0.784482	1.1141e-61	3.51271e-61
AC018809.1	0.911946	0.527934	-0.788589	2.40557e-28	4.1177e-28
AC245884.8	1.40463	0.813113	-0.788658	4.37904e-39	8.85035e-39
LINC02352	1.67391	0.964584	-0.795243	4.8084e-49	1.18266e-48
AC024361.1	1.60984	0.92764	-0.795278	1.11528e-47	2.68227e-47
AC051619.5	0.983366	0.566205	-0.796406	2.26107e-23	3.60557e-23
GATA2-AS1	0.593001	0.341096	-0.797855	1.85975e-22	2.92448e-22
AF117829.1	1.26956	0.73012	-0.798117	4.82324e-58	1.402e-57
AC105036.3	0.805415	0.462929	-0.798942	2.06214e-12	2.72403e-12
AC093110.1	1.52024	0.873359	-0.799651	2.68236e-38	5.36042e-38
LINC02427	0.657067	0.37729	-0.800367	3.4495e-23	5.48315e-23
AP000766.1	1.10706	0.633355	-0.805653	2.94373e-51	7.54539e-51
SH3BP5-AS1	2.27864	1.30314	-0.806184	4.91926e-51	1.25446e-50
AC025287.2	0.801094	0.458014	-0.806579	1.40046e-31	2.50198e-31
ASMTL-AS1	3.13482	1.79112	-0.807518	2.13708e-63	6.91295e-63
SPAG5-AS1	1.27863	0.727694	-0.813201	1.05297e-65	3.56808e-65
AC092140.2	1.67758	0.953353	-0.815301	1.20225e-45	2.74077e-45
PARD6G-AS1	1.27157	0.72175	-0.817042	5.50104e-34	1.01853e-33
IBA57-DT	1.13971	0.646903	-0.817047	1.35335e-36	2.6185e-36
SLC9A3-AS1	4.38968	2.49138	-0.817169	2.7014e-76	1.27843e-75
AC006111.2	0.664124	0.376739	-0.817888	2.77365e-24	4.47154e-24
PPP3CB-AS1	1.23414	0.699015	-0.820108	9.9981e-59	2.94395e-58
AC090510.2	0.713403	0.403756	-0.821235	4.13609e-30	7.25416e-30
BCDIN3D-AS1	1.07427	0.607448	-0.822525	4.58595e-58	1.33458e-57
LINC-PINT	3.93525	2.22466	-0.822869	1.52651e-74	6.83506e-74
HCG11	1.48181	0.83647	-0.824976	2.25102e-48	5.48246e-48
AC073263.1	0.573887	0.32382	-0.825577	1.55183e-22	2.44181e-22
PRKCZ-AS1	2.54252	1.43364	-0.826571	6.40666e-49	1.56957e-48
AC051619.4	1.01764	0.573149	-0.828252	3.4038e-11	4.38712e-11
NR2F1-AS1	4.52306	2.547	-0.828496	5.695e-93	7.2466e-92
LINC00641	4.36446	2.45691	-0.828959	1.83024e-87	1.37489e-86
AP001486.2	2.34545	1.31926	-0.830138	1.34067e-77	6.55616e-77
AL137802.2	1.16874	0.654573	-0.836328	2.46513e-36	4.75118e-36
AP001062.1	1.56251	0.870434	-0.84406	1.63743e-72	6.84047e-72
AC107464.1	2.6788	1.49047	-0.845814	5.40627e-38	1.07608e-37
ID2-AS1	1.49624	0.8318	-0.847037	2.02997e-30	3.56782e-30
AL732292.2	1.25666	0.698094	-0.8481	4.11119e-36	7.9115e-36
AC012676.1	0.709139	0.393411	-0.85003	5.75983e-35	1.08497e-34
AC010327.4	0.556938	0.308964	-0.850079	3.07837e-32	5.5473e-32
AL132780.1	0.767432	0.425726	-0.850114	1.66216e-34	3.10751e-34
AL008582.1	1.00649	0.556035	-0.856084	4.83354e-28	8.24545e-28
AL513320.1	1.60179	0.881456	-0.861726	5.00594e-44	1.10877e-43
AP000880.1	1.53551	0.844162	-0.86313	8.89417e-47	2.09859e-46
AC139100.2	1.57535	0.865559	-0.863972	2.04207e-41	4.31603e-41
AL512770.1	0.584662	0.320688	-0.866434	1.16252e-39	2.3804e-39
AC016876.2	1.57686	0.863102	-0.869449	3.69643e-75	1.68228e-74
AC126118.1	1.28796	0.704886	-0.869629	1.15902e-42	2.48974e-42
AC087222.1	0.666406	0.364452	-0.870673	6.12647e-10	7.74426e-10
AC012645.4	0.626391	0.342456	-0.871146	2.93957e-32	5.30101e-32
AC092118.2	1.24104	0.678201	-0.87176	1.41843e-43	3.10586e-43
C22orf34	0.596559	0.325604	-0.873543	4.76651e-20	7.16126e-20
AL117209.1	1.1022	0.600033	-0.877276	6.98732e-37	1.36037e-36
AC107398.3	2.53509	1.38002	-0.877345	8.28789e-37	1.60856e-36
CEBPA-DT	1.2618	0.685788	-0.879647	1.01828e-51	2.63715e-51
LINC01128	2.91887	1.58513	-0.88081	1.95845e-93	2.66906e-92
AL022337.1	0.561407	0.304812	-0.881127	2.62155e-12	3.45933e-12
AC069281.2	2.55044	1.38442	-0.881469	8.68052e-72	3.49181e-71
HLA-F-AS1	0.93663	0.507921	-0.882875	5.57012e-35	1.05003e-34
AF111167.2	0.974616	0.528157	-0.883869	6.62013e-42	1.40635e-41
FAM66C	2.37791	1.28834	-0.884179	1.59086e-89	1.37764e-88
AL162274.2	1.47568	0.798618	-0.8858	4.52602e-47	1.07812e-46
EPB41L4A-AS1	5.30108	2.8657	-0.887399	1.86268e-95	4.69246e-94
A1BG-AS1	1.84958	0.998998	-0.888642	1.81454e-58	5.31781e-58
LINC02609	3.17781	1.71612	-0.888884	5.01335e-56	1.40171e-55
AC242426.2	1.6365	0.883596	-0.889151	1.37948e-84	9.2734e-84
LINC02449	2.17114	1.17159	-0.889984	6.21205e-79	3.18129e-78
KLF3-AS1	2.03302	1.09625	-0.891046	9.98645e-68	3.55803e-67
AC010538.1	1.1047	0.59468	-0.893473	4.74614e-42	1.00997e-41
NPTN-IT1	1.22229	0.657679	-0.894129	7.84161e-26	1.29947e-25
TOB1-AS1	1.75057	0.941326	-0.895058	1.00138e-70	3.83632e-70
AL450384.2	1.77784	0.954575	-0.897198	7.89771e-55	2.18127e-54
AC022167.2	1.39959	0.751089	-0.897953	5.92766e-67	2.07343e-66
AC009133.1	2.09719	1.12478	-0.898814	6.86265e-75	3.09502e-74
AL138960.1	1.92839	1.03217	-0.90171	2.9305e-56	8.23976e-56
LINC01637	1.31309	0.702565	-0.902262	2.14643e-37	4.22844e-37
AC024560.3	1.948	1.04057	-0.904621	9.97429e-42	2.1117e-41
AC106052.1	0.599938	0.320411	-0.904889	3.29665e-28	5.62754e-28
AL513327.1	1.91845	1.02271	-0.907548	6.91431e-60	2.09022e-59
AC107214.2	1.50458	0.801055	-0.909385	9.50202e-54	2.57868e-53
AC011476.3	0.870278	0.462483	-0.912075	4.60754e-31	8.17298e-31
SCARNA9	1.75476	0.932064	-0.912771	3.7945e-47	9.06465e-47
AL359921.1	0.893226	0.472785	-0.917843	3.25367e-33	5.94916e-33
MIR600HG	2.2814	1.20644	-0.919157	7.88375e-52	2.05241e-51
AC018635.2	0.596244	0.315195	-0.919656	2.70264e-15	3.73222e-15
SERTAD4-AS1	2.23846	1.18267	-0.920459	1.07428e-38	2.15721e-38
AC004816.1	1.80632	0.95366	-0.921509	8.32824e-41	1.73958e-40
AC002351.1	0.641806	0.338711	-0.922082	1.71072e-18	2.49943e-18
LINC01252	0.639313	0.336217	-0.927128	9.22525e-30	1.61119e-29
AC011978.2	0.694211	0.364515	-0.929396	2.21156e-33	4.05263e-33
IL10RB-DT	1.54854	0.811251	-0.932688	4.50142e-80	2.3785e-79
AL442128.2	0.939898	0.491252	-0.936041	1.16405e-45	2.65612e-45
KCNH1-IT1	0.745653	0.389141	-0.938211	8.08647e-26	1.33827e-25
AL390198.1	1.15647	0.600871	-0.944604	1.9211e-32	3.47442e-32
ZNF350-AS1	1.79596	0.932961	-0.944864	3.61095e-40	7.44273e-40
AC018647.1	3.2257	1.67185	-0.948171	6.29535e-49	1.54382e-48
AC127502.2	2.26029	1.17106	-0.948684	5.77269e-71	2.23211e-70
Z98884.1	0.578746	0.299707	-0.949377	1.65114e-34	3.08922e-34
TNRC6C-AS1	2.13081	1.10279	-0.950245	5.80588e-38	1.15286e-37
THUMPD3-AS1	3.96866	2.04907	-0.953683	1.88812e-94	3.29299e-93
AC040162.3	1.17957	0.608986	-0.953785	1.3959e-50	3.53082e-50
LINC00910	0.606208	0.312296	-0.956902	2.51387e-53	6.76332e-53
AC135048.1	1.04154	0.536105	-0.958128	3.69277e-51	9.43624e-51
SLC2A1-AS1	0.829893	0.426838	-0.959239	3.65045e-46	8.46117e-46
AC025048.2	1.72078	0.884298	-0.960456	1.93335e-62	6.17384e-62
AC105285.1	1.24463	0.639425	-0.960871	7.54854e-61	2.33864e-60
DOCK9-DT	1.54061	0.791451	-0.960932	8.89091e-50	2.21518e-49
AL359233.1	0.694633	0.356728	-0.961426	1.2982e-18	1.89784e-18
AC092119.3	0.759399	0.389377	-0.963692	2.03907e-33	3.74204e-33
AC009065.5	1.61763	0.829047	-0.96436	6.18568e-22	9.61189e-22
AC105020.5	0.806507	0.413107	-0.965172	3.82241e-27	6.44564e-27
AC006058.1	2.42268	1.24039	-0.965814	6.70943e-36	1.28225e-35
ACTA2-AS1	0.700205	0.358268	-0.966737	9.73172e-34	1.79386e-33
AC008764.8	0.949517	0.48455	-0.970547	5.7315e-54	1.56393e-53
AC100793.2	0.650964	0.331943	-0.971643	1.15553e-08	1.4288e-08
AC009120.2	3.20232	1.63262	-0.971928	6.42474e-86	4.53918e-85
AC091138.1	2.09025	1.06426	-0.97383	4.13709e-19	6.12338e-19
NEAT1	6.82489	3.47453	-0.973986	1.78225e-90	1.70959e-89
AC124016.2	3.51788	1.78959	-0.975077	1.06193e-71	4.24432e-71
AC073534.2	0.742951	0.376957	-0.978868	8.1777e-25	1.32868e-24
GAU1	0.638845	0.323534	-0.981549	3.37222e-26	5.62939e-26
AC092574.1	1.17468	0.593904	-0.983961	3.975e-40	8.18634e-40
AC013468.1	1.21817	0.615732	-0.984347	5.44019e-39	1.09861e-38
AL731577.2	0.937881	0.473739	-0.985314	3.78269e-33	6.91137e-33
AL731571.1	0.546615	0.275923	-0.986258	3.10544e-41	6.54136e-41
AC127024.6	2.50031	1.26187	-0.986543	9.66012e-74	4.18997e-73
HCG18	3.06423	1.54554	-0.987417	2.57215e-95	6.07803e-94
AC107952.2	2.63779	1.32557	-0.992716	8.45126e-74	3.67844e-73
RMST	2.0078	1.00621	-0.996681	1.14843e-33	2.1138e-33
AC013553.4	0.89689	0.449251	-0.99741	6.3594e-17	9.03208e-17
AC012236.1	0.720162	0.359678	-1.00162	2.71997e-20	4.10381e-20
AC020594.1	0.893035	0.445611	-1.00293	1.56293e-34	2.92639e-34
AL109614.1	0.769667	0.383398	-1.00539	3.25743e-28	5.56441e-28
AP000911.1	2.05575	1.02207	-1.00817	2.74323e-61	8.58422e-61
AC073957.3	1.23137	0.611433	-1.01	1.94186e-44	4.32024e-44
AL096870.2	1.1021	0.54663	-1.01162	6.05102e-72	2.45386e-71
LINC01561	1.48883	0.73773	-1.01301	6.83644e-30	1.1965e-29
LINC01089	4.39559	2.17691	-1.01378	2.12277e-88	1.7078e-87
AC005962.1	1.64651	0.814685	-1.0151	1.41347e-58	4.15708e-58
AC010422.2	0.870635	0.430479	-1.01612	1.72468e-40	3.58148e-40
AL021707.2	1.93764	0.957393	-1.01712	3.25657e-83	2.05618e-82
LINC01234	0.75232	0.371598	-1.01761	4.31342e-33	7.86954e-33
AL022328.3	2.14658	1.05993	-1.01808	4.99994e-61	1.55291e-60
AC005498.2	1.39866	0.690615	-1.01809	1.03363e-38	2.07726e-38
DICER1-AS1	3.42901	1.69304	-1.01818	7.26319e-93	9.0572e-92
ZNF433-AS1	1.5653	0.772808	-1.01826	3.2242e-72	1.32912e-71
AC005306.1	1.24892	0.61621	-1.01918	5.8309e-22	9.0719e-22
AC121493.1	2.07142	1.02091	-1.02076	1.71202e-50	4.31727e-50
AC139887.2	2.02995	1.00011	-1.02129	5.64072e-71	2.18786e-70
AC022400.6	0.79347	0.39068	-1.02219	4.55149e-44	1.00909e-43
AZIN1-AS1	2.17917	1.06667	-1.03067	1.16861e-72	4.90658e-72
AL117335.1	2.93005	1.43365	-1.03124	1.05317e-84	7.11818e-84
AL137058.2	1.41386	0.690714	-1.03348	1.69988e-66	5.88002e-66
AC026367.3	1.28724	0.626522	-1.03884	1.32267e-56	3.74007e-56
AC005726.3	2.90256	1.41237	-1.0392	7.18887e-69	2.63275e-68
AC023510.2	0.686787	0.334004	-1.04	4.48685e-32	8.07957e-32
AC074212.1	0.80126	0.389546	-1.04048	2.10805e-29	3.66886e-29
ITPR1-DT	0.92388	0.44862	-1.04221	3.04839e-29	5.29435e-29
AL049795.1	0.769331	0.372697	-1.0456	1.6044e-29	2.79426e-29
TUBA3FP	1.25745	0.609	-1.04599	1.1236e-45	2.56616e-45
LINC01750	1.62993	0.788109	-1.04835	6.81133e-51	1.72988e-50
AC009088.1	0.941146	0.454865	-1.04898	1.71115e-33	3.14257e-33
AC005014.2	1.19942	0.57871	-1.05142	1.47085e-44	3.28407e-44
AC021205.3	0.761577	0.366037	-1.057	1.8181e-46	4.2616e-46
LINC02615	0.613247	0.293405	-1.06357	3.34829e-37	6.57014e-37
AC084125.4	1.23125	0.588397	-1.06526	1.66062e-32	3.00768e-32
AL359881.2	0.816813	0.39029	-1.06546	1.33999e-27	2.27033e-27
LINC02447	0.642788	0.306269	-1.06954	5.78531e-29	1.00198e-28
AC008966.2	1.30913	0.623507	-1.07013	3.86645e-58	1.12651e-57
HHATL-AS1	0.738864	0.351646	-1.07119	1.54561e-27	2.61695e-27
FAM198B-AS1	0.786115	0.373999	-1.0717	1.26484e-39	2.58778e-39
LINC01664	1.14176	0.543062	-1.07207	3.87369e-43	8.40085e-43
AC008897.3	0.904902	0.429379	-1.07551	2.40039e-35	4.55947e-35
AP4B1-AS1	0.710591	0.335983	-1.08063	3.45918e-35	6.55064e-35
AL031717.1	0.662005	0.312677	-1.08217	4.15754e-21	6.37694e-21
AP006623.1	1.23461	0.582875	-1.0828	3.50391e-30	6.15405e-30
AC005899.7	0.872464	0.411159	-1.0854	7.54318e-44	1.66484e-43
AC002398.2	0.814966	0.383908	-1.08598	1.21258e-08	1.4986e-08
AC124944.3	1.1729	0.552295	-1.08657	1.08845e-54	3.00286e-54
AL583856.2	1.54856	0.729175	-1.0866	4.37676e-66	1.49734e-65
AC110285.1	2.70594	1.27365	-1.08717	5.99342e-46	1.3802e-45
AP000345.2	1.08245	0.507317	-1.09334	1.20428e-43	2.63926e-43
AL162231.4	0.59826	0.280256	-1.09403	5.80354e-43	1.251e-42
PAX8-AS1	2.10356	0.984255	-1.09573	2.46238e-29	4.27956e-29
AL355297.3	1.4912	0.697574	-1.09605	2.89314e-59	8.60011e-59
AC005696.4	2.67812	1.25005	-1.09924	9.22146e-60	2.78093e-59
AL031056.1	2.72897	1.27185	-1.10143	2.65995e-27	4.49149e-27
AL365361.1	1.60227	0.746456	-1.10199	2.2119e-42	4.72705e-42
AL355312.3	0.683017	0.318024	-1.10278	6.78266e-34	1.25396e-33
LINC02440	1.34094	0.622295	-1.10757	2.50416e-23	3.99065e-23
AL159169.2	2.08887	0.969092	-1.10802	1.56112e-68	5.68385e-68
AL662844.3	0.67882	0.314764	-1.10876	1.78981e-24	2.8948e-24
AC011498.6	1.01772	0.471586	-1.10975	4.80841e-37	9.42041e-37
AL135999.1	1.3826	0.639898	-1.11147	1.43383e-56	4.04981e-56
AP002490.1	0.584438	0.270416	-1.11187	3.90224e-45	8.79149e-45
Z83843.1	1.9652	0.909045	-1.11225	1.68447e-67	5.95898e-67
AL354760.1	1.73993	0.804653	-1.11259	1.52483e-61	4.79563e-61
AC016747.3	0.569901	0.263081	-1.1152	4.52667e-27	7.62291e-27
AC023301.1	2.27494	1.04837	-1.11768	1.27979e-24	2.07529e-24
AC015961.2	1.60838	0.737785	-1.12434	6.31007e-51	1.60421e-50
AC010884.1	0.792313	0.363319	-1.12483	8.28204e-39	1.6671e-38
MIR3936HG	2.68184	1.22678	-1.12834	1.30293e-89	1.14419e-88
AC009090.3	1.46138	0.668254	-1.12886	2.80492e-43	6.09362e-43
AL021368.2	1.30527	0.596433	-1.12991	2.82024e-64	9.26703e-64
LINC01554	1.01879	0.465485	-1.13005	6.0442e-24	9.68781e-24
AL365181.4	1.09667	0.501028	-1.13017	2.29285e-32	4.13775e-32
AC002451.1	0.614737	0.280695	-1.13096	9.57207e-16	1.33741e-15
AC140912.1	0.777715	0.355054	-1.1312	9.63377e-19	1.41416e-18
NEBL-AS1	1.58089	0.720039	-1.13459	1.90542e-49	4.70974e-49
AP000941.1	0.744558	0.33885	-1.13574	5.72982e-37	1.11817e-36
MALINC1	1.19649	0.542616	-1.14081	8.10925e-74	3.54037e-73
ARHGAP27P1-BPTFP1-KPNA2P3	2.72256	1.23415	-1.14144	6.24064e-89	5.20541e-88
AC012645.3	1.10899	0.502552	-1.1419	5.46688e-40	1.12217e-39
LINC00706	0.742089	0.33608	-1.14279	4.63471e-18	6.70862e-18
ZNF571-AS1	1.9985	0.905035	-1.14287	2.31412e-68	8.40088e-68
AC026979.3	1.27896	0.578863	-1.14368	2.71509e-58	7.92908e-58
AC000403.1	0.595369	0.268688	-1.14785	2.88462e-22	4.519e-22
DACT3-AS1	0.545802	0.245897	-1.15032	3.77523e-38	7.53235e-38
AL118558.4	1.57097	0.707599	-1.15065	3.19869e-71	1.25236e-70
AL158151.4	0.847774	0.381541	-1.15184	3.16437e-25	5.18183e-25
AC069120.1	0.543396	0.244055	-1.1548	0.0336489	0.0355444
AC253576.2	0.863215	0.387559	-1.1553	3.34773e-31	5.95099e-31
MIR497HG	3.37966	1.51633	-1.15629	8.98284e-83	5.50447e-82
LINC00173	1.96937	0.883431	-1.15654	3.26068e-46	7.57889e-46
EMX2OS	2.50872	1.12146	-1.16157	5.25621e-24	8.43565e-24
AC067747.1	0.88191	0.393764	-1.1633	2.34291e-13	3.13478e-13
MIAT	3.94273	1.75401	-1.16854	3.14236e-59	9.31873e-59
AC073332.1	0.656508	0.292002	-1.16883	9.50613e-33	1.72675e-32
MCM3AP-AS1	1.78708	0.794834	-1.16888	3.60304e-84	2.38355e-83
AC005562.1	1.58303	0.701033	-1.17513	1.21145e-88	9.90606e-88
AC010327.5	1.32047	0.584113	-1.17673	4.71787e-76	2.20757e-75
TTTY14	1.84874	0.817389	-1.17745	1.74778e-17	2.50948e-17
AC129507.1	1.1443	0.504896	-1.18041	5.59401e-32	1.00587e-31
Z84485.1	1.54847	0.682363	-1.18223	6.63718e-63	2.13865e-62
AC008738.4	0.799316	0.352127	-1.18267	7.41943e-37	1.44225e-36
SOX9-AS1	2.83541	1.24893	-1.18287	6.31715e-73	2.67487e-72
AL731533.2	2.03863	0.897386	-1.1838	8.40244e-73	3.53981e-72
AC010980.2	1.84415	0.811041	-1.18511	1.16083e-49	2.88072e-49
TTC28-AS1	3.33555	1.46673	-1.18532	8.04957e-95	1.55625e-93
AC018521.5	3.11162	1.36742	-1.18621	1.254e-85	8.78501e-85
AL731569.1	0.679998	0.296831	-1.19589	1.63824e-70	6.20938e-70
AC007686.3	1.62533	0.708674	-1.19754	1.98072e-71	7.80397e-71
CPB2-AS1	1.40635	0.611183	-1.20228	2.22166e-50	5.59678e-50
AC005070.3	1.36605	0.593294	-1.20319	7.19207e-79	3.67562e-78
AL391807.1	5.18641	2.24629	-1.20719	5.12054e-94	7.98163e-93
AC009118.2	0.626309	0.271194	-1.20755	5.18136e-32	9.32347e-32
AC006450.3	0.593056	0.25678	-1.20763	5.8297e-07	6.99676e-07
AL356599.1	2.49273	1.07642	-1.21148	6.22762e-94	9.47055e-93
AP003068.1	1.28732	0.55409	-1.21618	5.07547e-25	8.27336e-25
AL035701.1	1.4043	0.60428	-1.21656	2.3753e-43	5.1738e-43
PRKCQ-AS1	2.40955	1.03649	-1.21706	2.50564e-55	6.95114e-55
AP000892.3	1.61603	0.69407	-1.2193	2.90337e-59	8.62023e-59
KCNK15-AS1	1.34044	0.575218	-1.22053	2.37176e-48	5.77089e-48
AC020931.1	0.588514	0.250212	-1.23393	1.73313e-55	4.83493e-55
AL592435.1	1.10526	0.469246	-1.23597	4.41662e-73	1.88292e-72
HCG27	1.4514	0.615303	-1.23807	4.01037e-68	1.44535e-67
AL359091.1	3.13243	1.32761	-1.23845	2.2275e-43	4.85611e-43
SILC1	3.21881	1.35618	-1.24698	2.63505e-54	7.23769e-54
AC021683.1	0.671918	0.282782	-1.2486	4.79939e-13	6.40433e-13
AC021092.1	1.12379	0.472663	-1.24949	7.27552e-64	2.37192e-63
LINC00320	3.33642	1.39873	-1.25419	3.81231e-52	1.00083e-51
YEATS2-AS1	1.58399	0.659268	-1.26463	1.99804e-65	6.72484e-65
SUGT1P4-STRA6LP	0.722082	0.299962	-1.26738	7.83633e-61	2.42479e-60
ADIRF-AS1	1.15471	0.479374	-1.2683	2.30495e-46	5.38253e-46
PIK3IP1-AS1	0.814969	0.338275	-1.26855	3.06e-48	7.42376e-48
STX18-AS1	1.29916	0.538362	-1.27093	7.25036e-91	7.14719e-90
ERVK13-1	2.6766	1.10887	-1.27131	4.42885e-86	3.15588e-85
LINC02018	1.03006	0.425983	-1.27386	1.05777e-63	3.43947e-63
AC022306.3	0.851587	0.351859	-1.27516	6.68313e-48	1.61197e-47
AL596442.2	1.05739	0.436302	-1.27711	8.69409e-40	1.78315e-39
LINC01238	1.16153	0.479061	-1.27775	3.8711e-62	1.22988e-61
AL162258.2	1.77447	0.731522	-1.27842	3.53931e-48	8.56994e-48
NTM-AS1	2.19682	0.90467	-1.27995	2.88378e-39	5.84252e-39
AC025917.1	0.563613	0.232	-1.28058	4.59903e-24	7.39045e-24
AL589765.6	1.69435	0.696598	-1.28233	9.61746e-68	3.43147e-67
AL137025.1	0.621689	0.254937	-1.28605	8.97859e-39	1.80586e-38
AL353708.3	0.855065	0.349655	-1.2901	6.53533e-57	1.86489e-56
AC087500.2	2.08804	0.853391	-1.29087	1.48239e-67	5.26648e-67
RPARP-AS1	3.35738	1.37199	-1.29106	4.17164e-95	9.12637e-94
AC106791.1	0.954292	0.388993	-1.29469	9.60395e-50	2.38806e-49
RNFT1-DT	0.642499	0.261092	-1.29913	4.91116e-51	1.25368e-50
AC010132.4	0.692038	0.280901	-1.30079	1.08933e-69	4.0549e-69
AC004466.3	0.717609	0.290823	-1.30306	9.14806e-44	2.01193e-43
AL035252.3	1.44297	0.583352	-1.3066	1.39441e-48	3.39947e-48
LINC01411	1.76926	0.714708	-1.30772	1.61076e-51	4.15434e-51
AC006213.7	0.571757	0.230888	-1.30821	3.46253e-64	1.13626e-63
AC087741.1	1.71892	0.693108	-1.31035	6.69418e-67	2.32849e-66
LINC01971	0.695673	0.279427	-1.31594	2.88533e-54	7.91641e-54
AC004241.1	1.14958	0.460292	-1.32048	8.01418e-74	3.51272e-73
AC068888.1	3.23984	1.29638	-1.32144	6.03764e-90	5.5157e-89
AL671710.1	0.740895	0.295908	-1.32412	4.40123e-66	1.50365e-65
AL137127.1	0.554651	0.22099	-1.3276	1.38599e-70	5.26128e-70
RNU6ATAC35P	0.940017	0.37437	-1.32822	3.47377e-50	8.72466e-50
AF279873.3	0.957123	0.380569	-1.33055	4.05664e-45	9.13109e-45
LINC00463	0.946318	0.374423	-1.33766	3.40568e-42	7.25343e-42
MAP3K14-AS1	0.818694	0.323307	-1.34042	3.96712e-55	1.09933e-54
AC026367.2	1.5528	0.613185	-1.34048	8.88739e-71	3.42055e-70
COLCA1	0.890592	0.351657	-1.3406	2.7633e-39	5.60299e-39
AL513218.1	1.09052	0.429469	-1.34439	1.96672e-51	5.06192e-51
CERNA1	1.07282	0.421825	-1.34669	1.90212e-58	5.56796e-58
AC093510.2	0.798336	0.313244	-1.34971	3.90104e-61	1.21767e-60
SSBP3-AS1	0.60282	0.23549	-1.35606	3.58752e-45	8.10442e-45
NUTM2A-AS1	3.19318	1.24318	-1.36096	9.19883e-92	1.01964e-90
AC127496.5	1.19522	0.463892	-1.36542	8.43964e-10	1.06359e-09
AC002553.2	2.31716	0.899291	-1.3655	1.73212e-81	9.95369e-81
AC135507.1	2.47781	0.96067	-1.36696	2.87657e-88	2.28477e-87
AC016831.1	1.14354	0.443349	-1.36699	2.11045e-53	5.69022e-53
AC124798.1	2.09443	0.811982	-1.36704	6.12732e-70	2.29453e-69
AC092375.2	1.24045	0.479443	-1.37143	1.92929e-47	4.62658e-47
AC015468.3	0.796941	0.307855	-1.37222	4.32834e-15	5.94759e-15
LINC00460	1.13786	0.439201	-1.37337	9.88996e-13	1.3162e-12
AC010889.1	0.727554	0.280484	-1.37514	3.39006e-18	4.93855e-18
LINC00951	1.22083	0.46892	-1.38045	1.00436e-26	1.68564e-26
AC009806.1	0.589338	0.2262	-1.3815	7.04705e-37	1.37093e-36
AC104836.1	1.92153	0.736793	-1.38292	2.08211e-81	1.18828e-80
AC118344.1	0.718531	0.275434	-1.38334	1.22836e-45	2.79773e-45
LIPE-AS1	2.46658	0.945029	-1.38408	1.12782e-86	8.20053e-86
AL357093.2	0.799369	0.305956	-1.38554	2.24176e-23	3.57706e-23
AL022323.1	0.605806	0.231729	-1.38642	2.22043e-16	3.12514e-16
AC092953.2	1.47669	0.563813	-1.38908	2.8973e-69	1.06576e-68
AL592494.2	1.16405	0.443478	-1.39222	8.50026e-44	1.87442e-43
AP003419.3	1.23731	0.470863	-1.39382	1.3049e-53	3.52975e-53
LMCD1-AS1	0.854722	0.32388	-1.4	2.58407e-52	6.81255e-52
TDRG1	0.580485	0.219224	-1.40486	4.7167e-30	8.26665e-30
AF038458.2	1.10786	0.41834	-1.40502	6.72028e-37	1.3094e-36
AC010615.2	0.587389	0.221323	-1.40816	1.21721e-42	2.61026e-42
FAM27E3	2.49553	0.938808	-1.41044	8.80188e-82	5.14096e-81
LINC01006	2.6487	0.994811	-1.41279	5.72422e-74	2.5223e-73
LINC00299	0.810678	0.304225	-1.41399	6.20156e-44	1.37116e-43
CASC2	1.62366	0.604077	-1.42645	6.34124e-74	2.78925e-73
AL137244.1	0.566792	0.210843	-1.42665	2.7867e-49	6.8744e-49
AL592211.1	1.30834	0.486467	-1.42733	5.44682e-58	1.58142e-57
AC012557.2	0.581327	0.216011	-1.42824	4.89053e-24	7.85382e-24
UNC5B-AS1	0.802126	0.297985	-1.42859	4.24695e-41	8.92324e-41
AC005498.1	0.601903	0.223098	-1.43185	2.19207e-47	5.25171e-47
AC244197.2	0.563814	0.207841	-1.43973	3.93968e-35	7.4549e-35
AL358216.1	2.11756	0.78005	-1.44076	2.51467e-43	5.47258e-43
LINC00323	0.97288	0.35757	-1.44403	6.01892e-13	8.02737e-13
MIMT1	0.872654	0.320414	-1.44547	2.52944e-46	5.90123e-46
AC073254.1	0.696988	0.255911	-1.44549	3.49798e-69	1.28482e-68
AC005332.7	0.909377	0.333523	-1.44709	1.13482e-60	3.50276e-60
AC025034.1	0.660135	0.242047	-1.44747	4.97684e-52	1.30244e-51
AL023284.4	4.22288	1.54297	-1.45252	8.47532e-90	7.6585e-89
AP000350.5	1.84758	0.674589	-1.45355	7.57093e-83	4.69699e-82
AL513477.2	2.31583	0.841472	-1.46054	1.83494e-66	6.32965e-66
AL022322.1	2.21113	0.799083	-1.46837	9.09857e-82	5.30183e-81
SEMA6A-AS1	1.09365	0.395075	-1.46895	1.52765e-67	5.41956e-67
SRD5A3-AS1	1.62414	0.586109	-1.47044	2.54509e-85	1.74861e-84
AC243830.2	1.32475	0.477075	-1.47343	1.36426e-59	4.08949e-59
FAM66B	1.17293	0.417865	-1.489	6.97633e-76	3.25214e-75
HGC6.3	0.913764	0.325005	-1.49136	7.70923e-32	1.38322e-31
SMIM2-AS1	0.596722	0.211957	-1.49329	5.55844e-37	1.08642e-36
AC005225.2	0.831633	0.295364	-1.49345	2.35347e-59	7.02942e-59
AC097639.1	0.548404	0.194214	-1.49759	1.14046e-49	2.83297e-49
AC104072.1	3.74119	1.32161	-1.5012	1.28981e-62	4.12409e-62
AL391684.1	1.33342	0.470698	-1.50226	9.34962e-81	5.05812e-80
AL158071.3	0.840396	0.296597	-1.50256	1.97545e-43	4.31415e-43
AC244090.3	0.67037	0.23543	-1.50966	3.02757e-40	6.2558e-40
FAM27C	0.815702	0.285437	-1.51487	5.13997e-55	1.42276e-54
AC022762.2	1.82138	0.636652	-1.51646	9.82503e-78	4.84261e-77
AL451050.2	0.773554	0.2703	-1.51694	9.31563e-47	2.19595e-46
AL133410.1	1.9675	0.686846	-1.51831	1.69077e-73	7.30813e-73
AC114811.2	0.925728	0.322319	-1.5221	4.0056e-53	1.07304e-52
AL390208.1	1.30246	0.452903	-1.52396	2.83722e-73	1.22e-72
LINC02371	0.614123	0.212161	-1.53337	1.29854e-27	2.20161e-27
AL356019.2	0.864304	0.297431	-1.53898	1.46463e-71	5.79806e-71
AC137932.3	0.828498	0.284937	-1.53986	4.79324e-72	1.95652e-71
DGCR9	2.31071	0.792993	-1.54295	6.64892e-57	1.89513e-56
AL031846.2	0.690102	0.235671	-1.55004	8.53592e-61	2.63799e-60
MEG9	2.19504	0.749454	-1.55034	6.78786e-64	2.21583e-63
AC097359.3	0.890713	0.303984	-1.55097	2.43849e-55	6.77238e-55
AC016027.1	0.570024	0.194266	-1.55299	4.40642e-81	2.44757e-80
AC008443.1	2.31856	0.78903	-1.55508	9.70188e-93	1.18032e-91
N4BP2L2-IT2	0.876809	0.296307	-1.56517	2.21765e-62	7.07266e-62
AC011815.2	0.660767	0.222931	-1.56754	1.80323e-52	4.76404e-52
FTX	1.11265	0.374744	-1.57003	2.18066e-92	2.5898e-91
AC012508.2	0.699018	0.235025	-1.57252	3.26449e-60	9.96528e-60
AC009878.1	0.55501	0.185984	-1.57733	3.30638e-20	4.98556e-20
AP000787.1	1.24927	0.418472	-1.57789	3.23925e-89	2.75723e-88
AC078909.2	1.61645	0.541156	-1.57871	7.76027e-47	1.83625e-46
ARHGEF7-AS2	0.65796	0.219418	-1.58432	4.96042e-56	1.38847e-55
LNCOC1	0.697684	0.231929	-1.58889	5.18313e-66	1.76595e-65
AL442125.1	0.730408	0.242503	-1.5907	1.43518e-54	3.95069e-54
ZEB2-AS1	1.37813	0.456692	-1.59342	1.8044e-66	6.23292e-66
AC135983.2	1.90113	0.628706	-1.5964	1.76153e-84	1.17782e-83
SNHG28	2.4033	0.792941	-1.59973	7.53973e-94	1.11929e-92
AC008780.2	0.975864	0.321895	-1.60009	0.000163525	0.000185126
DNAJC27-AS1	2.12722	0.701418	-1.60062	5.2605e-89	4.4174e-88
AC040160.1	1.01317	0.333644	-1.6025	1.25974e-52	3.35303e-52
LINC00882	2.63441	0.865431	-1.60599	3.65692e-89	3.10216e-88
TSC22D1-AS1	1.41978	0.466305	-1.60632	7.32875e-77	3.51498e-76
AL139246.5	1.81346	0.595059	-1.60764	1.09985e-64	3.65736e-64
SLC25A21-AS1	0.972391	0.318783	-1.60896	2.54178e-52	6.70815e-52
AC106881.1	1.28168	0.419665	-1.61073	1.20853e-62	3.87412e-62
LHX5-AS1	0.702508	0.229456	-1.6143	2.56011e-07	3.09496e-07
AL139123.1	0.776626	0.253467	-1.61542	2.14654e-53	5.78128e-53
AC007608.3	0.610554	0.199262	-1.61545	5.8739e-44	1.29987e-43
TPT1-AS1	4.2104	1.37383	-1.61575	9.88579e-95	1.82631e-93
AC113349.2	0.621149	0.202612	-1.61622	2.06307e-20	3.11647e-20
MRVI1-AS1	0.98076	0.316374	-1.63227	5.75654e-52	1.50491e-51
MEG3	8.63915	2.77602	-1.63787	8.19863e-95	1.56087e-93
AP004608.1	0.719471	0.230998	-1.63906	6.56727e-59	1.93832e-58
MATN1-AS1	0.901712	0.289156	-1.64082	1.0357e-57	2.98962e-57
MAP4K3-DT	3.54983	1.13475	-1.64538	5.78265e-95	1.21193e-93
PCBP1-AS1	3.73633	1.19165	-1.64866	2.1108e-94	3.63058e-93
AC007220.1	0.771184	0.245791	-1.64964	8.26763e-52	2.1501e-51
AC140134.1	0.819553	0.261083	-1.65033	4.45055e-66	1.51842e-65
PART1	1.00347	0.319441	-1.65138	7.64887e-12	1.00191e-11
AC012213.3	0.627865	0.199675	-1.6528	9.17287e-46	2.10268e-45
USP3-AS1	1.18248	0.375791	-1.65381	1.25379e-83	8.07996e-83
SNAI3-AS1	2.68392	0.851987	-1.65544	9.84333e-94	1.43563e-92
LINC01341	2.2957	0.727532	-1.65785	1.99189e-83	1.27053e-82
AC010904.2	0.787341	0.249007	-1.6608	9.06137e-50	2.2554e-49
EPCAM-DT	0.784486	0.247966	-1.6616	1.30907e-56	3.70582e-56
AC048382.2	1.19023	0.376104	-1.66204	7.20787e-68	2.58654e-67
VAC14-AS1	1.62265	0.51117	-1.66648	2.78339e-71	1.09319e-70
AP000525.1	1.29765	0.408444	-1.6677	3.40669e-40	7.02753e-40
LINC01485	1.37215	0.43136	-1.66947	1.43076e-53	3.86601e-53
AC011446.1	0.690974	0.216805	-1.67223	5.06644e-10	6.42058e-10
AC104695.4	1.35818	0.426076	-1.67249	1.34429e-34	2.5208e-34
AC009022.1	2.55946	0.797775	-1.68178	2.44561e-92	2.87706e-91
FAM182A	1.49607	0.463367	-1.69094	2.70635e-72	1.11934e-71
AC063944.3	1.65317	0.511698	-1.69187	9.5595e-76	4.40691e-75
AL355073.2	0.56034	0.17296	-1.69587	6.47448e-29	1.11901e-28
SPATA41	0.767539	0.236593	-1.69783	1.30604e-72	5.46521e-72
AC239585.2	0.591312	0.182254	-1.69797	1.22198e-18	1.7885e-18
FAM225A	0.864112	0.266257	-1.6984	1.01512e-45	2.32054e-45
AL080312.2	1.24345	0.380668	-1.70774	4.14953e-46	9.59278e-46
LINC01608	0.591363	0.180765	-1.70993	2.30779e-28	3.95304e-28
BX284668.2	0.549388	0.167878	-1.71041	5.61158e-48	1.35613e-47
PPP1R26-AS1	0.699814	0.213341	-1.71381	5.07637e-49	1.24611e-48
AC109460.3	0.906671	0.273752	-1.72771	2.71444e-77	1.31453e-76
AL451064.1	0.60236	0.181859	-1.7278	5.08998e-45	1.14467e-44
TNFRSF14-AS1	0.777103	0.233681	-1.73357	4.56599e-72	1.86988e-71
GACAT2	0.885034	0.265729	-1.73578	3.3623e-25	5.49874e-25
AC131097.2	1.8864	0.565029	-1.73924	3.59764e-60	1.09688e-59
AC007743.1	0.722798	0.215769	-1.7441	1.2496e-71	4.95468e-71
DTX2P1-UPK3BP1-PMS2P11	1.18265	0.352896	-1.74471	3.15386e-93	4.22888e-92
AL365259.1	0.898026	0.265516	-1.75796	1.63117e-53	4.40276e-53
ZNF337-AS1	1.29159	0.381731	-1.75851	4.28063e-86	3.05899e-85
FP325335.1	0.701563	0.206708	-1.76298	5.39136e-36	1.03431e-35
AC105345.1	1.3175	0.388187	-1.76298	6.40421e-73	2.70713e-72
LINC00240	0.836011	0.245802	-1.76603	6.13113e-58	1.77596e-57
NR2F2-AS1	0.677488	0.198253	-1.77285	3.32413e-53	8.92398e-53
VLDLR-AS1	0.966146	0.282661	-1.77317	2.03508e-71	8.0055e-71
AC093458.1	2.23752	0.654493	-1.77345	7.48161e-57	2.13004e-56
AC008759.2	0.89224	0.26078	-1.7746	4.28327e-69	1.57095e-68
LINC00622	1.28473	0.374584	-1.77811	3.24426e-70	1.22408e-69
AL354809.1	0.562748	0.163564	-1.78264	2.89497e-48	7.03025e-48
Z84492.1	1.69231	0.491597	-1.78344	3.17589e-83	2.01032e-82
AL513217.1	1.4061	0.407908	-1.78538	1.49428e-57	4.30339e-57
AC006946.2	0.934243	0.270416	-1.78862	4.53045e-60	1.37792e-59
LINC01018	1.12033	0.323876	-1.79041	8.67551e-65	2.89261e-64
AC079766.1	0.686877	0.197939	-1.79499	1.29531e-52	3.44037e-52
AL139220.2	1.85838	0.533662	-1.80005	3.88909e-73	1.66085e-72
AL162426.1	0.749503	0.215166	-1.80048	1.09829e-19	1.63921e-19
AP000873.2	1.9093	0.547738	-1.80149	1.34222e-92	1.61715e-91
AC083798.2	2.57692	0.738639	-1.80271	9.168e-94	1.345e-92
AL359764.1	2.87905	0.824839	-1.80341	7.99468e-81	4.34395e-80
LINC02094	0.873188	0.249259	-1.80864	2.0101e-23	3.20948e-23
DPP10-AS1	1.99581	0.569097	-1.81023	5.27813e-57	1.50787e-56
AC017083.1	1.32114	0.375859	-1.81352	1.37957e-85	9.63764e-85
AC245060.6	1.05814	0.299709	-1.8199	7.81751e-72	3.16341e-71
AC106795.2	1.28123	0.362766	-1.82042	2.46583e-38	4.93167e-38
AC007406.4	0.858749	0.241632	-1.82942	8.62871e-62	2.7275e-61
SNAP25-AS1	1.41174	0.396564	-1.83185	1.63455e-76	7.7946e-76
AC012065.3	1.21314	0.340405	-1.83342	7.82607e-72	3.16341e-71
AL138955.1	0.875768	0.245709	-1.8336	2.42249e-78	1.22301e-77
AL158163.1	0.796646	0.2232	-1.8356	8.51729e-65	2.84366e-64
AP001972.1	0.554854	0.154894	-1.84083	6.81356e-29	1.1768e-28
LINC01119	0.846123	0.236197	-1.84088	5.16717e-74	2.28492e-73
AC084125.2	2.03917	0.567923	-1.84422	2.47692e-81	1.40396e-80
AL031282.2	1.25831	0.34982	-1.8468	6.09637e-87	4.51167e-86
AC010624.2	2.9737	0.823049	-1.85321	1.12703e-87	8.51764e-87
AC009063.2	1.90117	0.526194	-1.85322	1.59302e-52	4.2221e-52
AC005009.1	0.625415	0.172853	-1.85527	3.80353e-18	5.52155e-18
AC027271.1	1.1467	0.316773	-1.85596	7.50948e-69	2.74211e-68
AL353751.1	1.55031	0.428231	-1.85609	2.57441e-78	1.29708e-77
LINC01532	2.20374	0.606718	-1.86085	4.56775e-59	1.35136e-58
AC009228.1	1.03523	0.284901	-1.86142	2.73163e-48	6.64004e-48
ADPGK-AS1	0.601838	0.164924	-1.86757	2.68558e-65	9.0146e-65
AC010491.1	0.659597	0.180726	-1.86778	6.76719e-84	4.42975e-83
AL121583.1	1.48142	0.405765	-1.86826	2.65712e-81	1.50269e-80
DRAIC	0.999335	0.273319	-1.87038	4.25904e-80	2.25521e-79
AC109587.1	1.49712	0.409417	-1.87054	5.98344e-94	9.15504e-93
MIR7-3HG	3.18491	0.866678	-1.87769	1.15564e-69	4.29532e-69
AC093495.1	1.85224	0.50264	-1.88167	2.05083e-88	1.65526e-87
RFPL3S	1.69276	0.457918	-1.88621	5.57095e-83	3.49094e-82
C5orf64	1.45427	0.390841	-1.89564	1.24852e-62	3.99717e-62
MIR137HG	0.665877	0.178257	-1.9013	1.21621e-28	2.09477e-28
AC008105.3	1.84546	0.493632	-1.90247	3.07419e-87	2.29552e-86
AL008723.2	0.71935	0.192161	-1.90438	3.98284e-43	8.63007e-43
AL158196.1	1.04847	0.279907	-1.90527	2.65393e-62	8.44248e-62
C3orf35	0.593281	0.158352	-1.90558	8.20587e-72	3.30621e-71
LINC00877	0.797036	0.211784	-1.91205	2.33893e-45	5.29817e-45
AC131238.1	0.669678	0.177613	-1.91473	6.53853e-24	1.04667e-23
LINC02607	1.13472	0.300679	-1.91604	9.84017e-08	1.19656e-07
CR559946.2	0.935362	0.247718	-1.91682	1.75668e-58	5.15429e-58
AC013731.1	1.21221	0.318949	-1.92624	4.36689e-87	3.24138e-86
AC023024.1	1.32185	0.347259	-1.92848	7.17682e-84	4.67336e-83
LINC02614	1.51368	0.395517	-1.93625	4.70115e-90	4.31054e-89
TMC3-AS1	0.643131	0.167596	-1.94012	8.18639e-57	2.32803e-56
RFPL1S	2.38448	0.619926	-1.94351	1.14827e-74	5.15071e-74
BX664727.3	1.57149	0.408457	-1.94388	1.3157e-80	7.05667e-80
AL512625.3	1.32937	0.34545	-1.9442	1.68811e-43	3.68988e-43
GMDS-DT	1.74793	0.454108	-1.94454	1.11467e-93	1.60696e-92
MEF2C-AS1	1.55146	0.403037	-1.94464	7.66369e-86	5.38401e-85
AL021368.3	2.49706	0.64858	-1.94487	2.34154e-90	2.2037e-89
AL049749.1	1.06498	0.276198	-1.94705	6.67757e-60	2.02356e-59
AC027130.1	1.52809	0.396119	-1.94773	1.36467e-67	4.85521e-67
AC025871.2	0.602693	0.155729	-1.95238	2.11817e-43	4.6218e-43
AC107884.1	0.768447	0.198329	-1.95405	1.69171e-79	8.77158e-79
AL022324.3	0.65134	0.167679	-1.9577	1.50973e-63	4.89632e-63
ITGA9-AS1	2.77675	0.714178	-1.95904	2.71422e-95	6.32641e-94
SNHG14	6.14684	1.57424	-1.96519	1.75404e-97	5.68708e-95
MIR29B2CHG	1.14929	0.293991	-1.96689	6.5874e-81	3.60285e-80
AC010300.1	1.06878	0.273017	-1.9689	4.92975e-76	2.30239e-75
AC004951.4	1.1645	0.293985	-1.98589	2.68617e-90	2.51854e-89
LINC00266-1	0.557407	0.139917	-1.99416	2.52622e-26	4.22278e-26
FENDRR	1.00615	0.251639	-1.99942	3.9428e-68	1.42306e-67
GPRC5D-AS1	0.58532	0.144816	-2.01501	1.11677e-71	4.44924e-71
AC022893.1	1.07656	0.263267	-2.03183	5.54158e-66	1.88293e-65
AC145124.1	1.79532	0.43807	-2.03501	1.2574e-90	1.22978e-89
AC097381.3	0.848299	0.205713	-2.04394	2.83419e-56	7.97796e-56
AC106886.3	0.752561	0.181591	-2.05112	5.35694e-54	1.46333e-53
AC097724.1	0.741366	0.178572	-2.05368	5.80022e-46	1.33695e-45
MAPT-IT1	0.588189	0.140438	-2.06635	2.26183e-69	8.34466e-69
U62631.1	0.677587	0.161392	-2.06984	6.09745e-29	1.05531e-28
AP002360.2	1.32804	0.316072	-2.07097	2.90568e-82	1.72954e-81
AL022313.4	2.713	0.645284	-2.07188	5.68434e-71	2.20136e-70
SCOC-AS1	1.51575	0.358633	-2.07945	1.26208e-91	1.35092e-90
IDI2-AS1	2.0942	0.490172	-2.09504	1.72058e-82	1.03902e-81
XIST	2.73455	0.637371	-2.1011	2.1392e-29	3.72047e-29
AC015540.1	2.08449	0.485301	-2.10274	5.64468e-82	3.32024e-81
AC015967.1	1.26736	0.294595	-2.10502	4.05917e-74	1.80135e-73
ADARB2-AS1	0.7326	0.170172	-2.10604	9.06737e-33	1.64825e-32
AL513190.1	1.11201	0.256242	-2.1176	6.65165e-83	4.13696e-82
AC024257.4	1.00995	0.230567	-2.13103	2.38418e-81	1.35448e-80
AL132656.2	1.30052	0.296818	-2.13144	3.34014e-94	5.51675e-93
LINC02473	0.580369	0.13224	-2.13381	2.20812e-41	4.66304e-41
AC092681.3	0.825816	0.188	-2.13509	2.74451e-50	6.90002e-50
AC100793.3	1.50513	0.341466	-2.14008	1.35887e-69	5.0357e-69
AL031658.2	0.858186	0.193721	-2.14731	2.50246e-40	5.19229e-40
RUNDC3A-AS1	0.849435	0.191726	-2.14746	6.1163e-81	3.35254e-80
NDUFA6-DT	3.01324	0.679311	-2.14917	1.37932e-95	3.73914e-94
AC072039.2	0.633963	0.142415	-2.1543	4.7605e-52	1.24713e-51
AC007780.1	0.559362	0.125535	-2.15569	1.15056e-64	3.82091e-64
AC131009.2	0.809627	0.181642	-2.15616	1.38499e-23	2.21421e-23
VASH1-AS1	3.85845	0.864218	-2.15855	6.85331e-95	1.36737e-93
PRC1-AS1	0.907994	0.2032	-2.15978	2.30909e-60	7.07478e-60
LINC01792	0.788261	0.175507	-2.16715	6.8833e-52	1.79571e-51
AC080013.3	1.26908	0.282291	-2.16853	3.54737e-81	1.97481e-80
AC069294.1	0.685079	0.15231	-2.16926	2.44788e-41	5.16498e-41
AC005332.2	0.609898	0.135373	-2.17163	1.43786e-81	8.28183e-81
LINC02043	0.748918	0.165286	-2.17984	5.20063e-72	2.11588e-71
DGCR10	2.05893	0.452253	-2.18669	1.53305e-61	4.81541e-61
RNF139-AS1	1.46057	0.319695	-2.19177	6.28338e-94	9.49742e-93
AL031587.1	0.594111	0.129907	-2.19326	3.90464e-62	1.23895e-61
AL121929.2	2.49581	0.545075	-2.19498	2.97956e-76	1.40473e-75
RBFADN	1.44927	0.315329	-2.20039	4.38648e-93	5.69785e-92
AC123768.3	0.670969	0.14516	-2.2086	9.93314e-81	5.36218e-80
AC019171.1	1.31451	0.284386	-2.2086	1.04357e-71	4.17764e-71
CBR3-AS1	1.65919	0.358902	-2.20881	5.0081e-94	7.85547e-93
AC034229.4	0.724615	0.156377	-2.21219	7.93036e-54	2.15921e-53
DNAH17-AS1	0.574795	0.123796	-2.21508	2.66234e-31	4.74615e-31
AL158163.2	0.840348	0.180619	-2.21804	1.03785e-79	5.43781e-79
AC103810.2	1.09429	0.235137	-2.21842	2.30452e-68	8.37825e-68
FLG-AS1	0.859068	0.184488	-2.21925	3.27356e-67	1.1499e-66
AC091946.2	0.685256	0.147053	-2.2203	1.1336e-28	1.95383e-28
MUC20-OT1	4.70127	1.0058	-2.22471	1.43835e-94	2.54415e-93
AL359881.3	1.16003	0.248026	-2.2256	1.4042e-69	5.19595e-69
AL158211.1	1.30044	0.27501	-2.24144	4.57862e-84	3.01295e-83
AP003355.2	0.905682	0.191448	-2.24206	7.56494e-46	1.73889e-45
MEG8	2.16186	0.455628	-2.24635	7.11222e-85	4.82008e-84
AL391425.1	1.33311	0.276324	-2.27037	4.93587e-81	2.7295e-80
GDNF-AS1	1.15523	0.238367	-2.27693	1.88345e-66	6.48802e-66
LINC02610	2.17629	0.448079	-2.28004	3.35909e-88	2.63446e-87
C9orf139	1.82299	0.372743	-2.29005	6.80699e-94	1.01657e-92
STAG3L5P-PVRIG2P-PILRB	5.03471	1.02751	-2.29275	1.76595e-94	3.1016e-93
ADGRA1-AS1	1.35883	0.27722	-2.29326	3.64744e-71	1.42359e-70
LY6E-DT	1.82514	0.369976	-2.30251	4.08844e-85	2.77836e-84
AC009065.6	0.826805	0.167327	-2.30488	4.06997e-40	8.37501e-40
AC092802.2	0.816823	0.164884	-2.30857	1.84773e-64	6.08751e-64
GPR158-AS1	0.558671	0.112768	-2.30864	2.93285e-73	1.25895e-72
AC110619.1	1.2292	0.247551	-2.31192	6.95507e-78	3.43484e-77
AC148477.1	1.20355	0.242104	-2.3136	1.08973e-36	2.11173e-36
LINC02012	1.29367	0.259195	-2.31936	1.3766e-80	7.36747e-80
AC012213.1	0.808466	0.161811	-2.32088	2.79209e-49	6.8809e-49
AL356056.2	2.03248	0.4033	-2.33331	5.89032e-88	4.50628e-87
AC084855.1	0.627191	0.124395	-2.33398	1.91158e-39	3.88864e-39
PROX1-AS1	1.1726	0.231948	-2.33784	1.52037e-83	9.74756e-83
AC087623.3	1.7071	0.336859	-2.34133	1.48542e-80	7.93287e-80
AC087482.1	0.664288	0.130984	-2.34242	1.09154e-48	2.66632e-48
LINC01574	1.32545	0.261179	-2.34338	5.36523e-75	2.43289e-74
CELF2-DT	0.823741	0.162227	-2.34418	2.8957e-21	4.44971e-21
AC011474.1	0.735494	0.144707	-2.34558	4.55277e-72	1.86753e-71
AL139246.1	0.590566	0.116043	-2.34743	5.66e-37	1.10541e-36
IL21R-AS1	0.931465	0.182993	-2.34771	5.06392e-74	2.24324e-73
AC062021.1	0.925383	0.179373	-2.36709	2.68606e-59	8.00362e-59
AC015712.2	0.942229	0.182136	-2.37106	5.76462e-65	1.92979e-64
AL021395.1	1.23827	0.238828	-2.37428	4.45359e-50	1.11631e-49
LINC01197	0.933046	0.178464	-2.38632	8.09527e-72	3.26693e-71
AL589765.5	0.750552	0.143006	-2.39188	2.85799e-70	1.07997e-69
AL359697.1	0.574599	0.109349	-2.39362	1.10964e-70	4.23155e-70
AC138649.1	3.19728	0.605786	-2.39997	1.78429e-93	2.44507e-92
SPINT1-AS1	0.684359	0.129462	-2.40223	8.5427e-33	1.55401e-32
HCG25	4.29125	0.808344	-2.40836	6.56897e-94	9.86928e-93
AC245884.10	0.991768	0.186535	-2.41055	1.15854e-63	3.76223e-63
NUTM2B-AS1	2.83369	0.529002	-2.42134	7.23083e-95	1.43125e-93
AL139352.1	1.49727	0.27946	-2.42162	2.8623e-81	1.61142e-80
AC009119.2	0.559309	0.104266	-2.42338	8.58404e-76	3.96456e-75
AL137026.1	0.693331	0.128983	-2.42637	1.41569e-61	4.45799e-61
SLC26A4-AS1	2.27564	0.42089	-2.43476	1.77007e-44	3.94156e-44
AC010857.1	0.850485	0.156644	-2.4408	4.96179e-31	8.79509e-31
AC245060.5	1.11012	0.203425	-2.44814	1.42115e-85	9.90041e-85
INTS6-AS1	2.05044	0.37482	-2.45166	1.38792e-94	2.47248e-93
MIR4500HG	0.592323	0.107189	-2.46622	3.45832e-31	6.1432e-31
AC062028.1	0.626418	0.112653	-2.47525	6.5273e-36	1.2484e-35
AC084018.2	1.23837	0.221618	-2.4823	1.35644e-84	9.14314e-84
MIR124-2HG	2.70001	0.482209	-2.48523	3.30742e-81	1.84948e-80
AC015849.1	0.945331	0.168051	-2.49192	1.08243e-59	3.25251e-59
LINC01630	1.00557	0.178167	-2.49671	2.66669e-68	9.66675e-68
AL845552.2	0.686905	0.120581	-2.51011	6.64413e-47	1.57964e-46
AC005329.1	1.26854	0.222649	-2.51032	1.73309e-80	9.23573e-80
AL157392.3	3.58633	0.628038	-2.51358	1.33067e-95	3.64692e-94
AC090241.2	0.884814	0.15429	-2.51973	2.96429e-68	1.07299e-67
AC087203.3	1.95746	0.341308	-2.51984	2.05418e-91	2.14356e-90
AC016590.1	1.91295	0.330743	-2.53201	5.03157e-93	6.46842e-92
LINC00599	5.62779	0.972327	-2.53306	4.46005e-91	4.46722e-90
FAM13A-AS1	2.00334	0.345789	-2.53444	1.18192e-94	2.13602e-93
AC134312.1	0.588125	0.101488	-2.53481	7.46364e-45	1.67094e-44
DDN-AS1	1.31244	0.225676	-2.53992	6.28502e-44	1.38838e-43
WASIR2	1.08284	0.184975	-2.54942	1.16068e-69	4.30765e-69
AC010336.2	1.31853	0.224977	-2.55108	5.85985e-71	2.2623e-70
LINC00894	1.95985	0.332917	-2.55751	1.33723e-93	1.86316e-92
TSPOAP1-AS1	1.55525	0.263458	-2.5615	3.37357e-92	3.91334e-91
AL512622.1	0.579918	0.0979272	-2.56607	5.89719e-54	1.60739e-53
AC016717.2	0.933789	0.157665	-2.56623	3.31313e-72	1.36128e-71
LINC01978	0.908217	0.151738	-2.58146	2.61289e-72	1.08248e-71
AL117190.1	1.9449	0.323973	-2.58575	3.49603e-85	2.38227e-84
LINC02552	1.26175	0.209767	-2.58857	2.75212e-51	7.06151e-51
AL157935.2	3.2127	0.532382	-2.59325	3.8602e-94	6.14573e-93
AC009019.1	0.873535	0.144625	-2.59455	9.61029e-68	3.43147e-67
AC245297.2	3.19172	0.525523	-2.60251	4.02686e-94	6.35633e-93
AC090241.3	0.922245	0.150647	-2.61398	1.6496e-91	1.74326e-90
JAZF1-AS1	1.18612	0.191991	-2.62714	1.40298e-84	9.40598e-84
LINC00632	3.48753	0.562074	-2.63338	1.17666e-94	2.13602e-93
AC015802.5	0.845783	0.135413	-2.64292	9.57011e-60	2.88259e-59
LINC01122	1.24621	0.197376	-2.65852	5.82142e-78	2.90372e-77
AC010976.2	1.14899	0.181087	-2.66561	5.75426e-75	2.60456e-74
AC138430.1	0.90111	0.139989	-2.68639	3.50335e-61	1.09491e-60
AC096564.1	1.23745	0.192127	-2.68724	1.39398e-64	4.61085e-64
HIPK1-AS1	0.779453	0.120247	-2.69646	9.36617e-90	8.4026e-89
CADM3-AS1	1.09944	0.167312	-2.71615	4.35779e-70	1.63433e-69
AC008105.1	2.34104	0.356172	-2.71651	1.98228e-85	1.36948e-84
LAMTOR5-AS1	1.69635	0.256214	-2.72702	3.25209e-94	5.40714e-93
LINC00893	2.42147	0.364318	-2.73261	2.18898e-95	5.30031e-94
SNHG22	2.26015	0.339328	-2.73567	1.20208e-93	1.70341e-92
AC010913.1	1.62869	0.244298	-2.737	1.03956e-89	9.25952e-89
AL365205.3	2.01107	0.301527	-2.7376	1.34169e-37	2.65358e-37
PROSER2-AS1	0.706592	0.105316	-2.74615	4.36625e-82	2.58043e-81
AC011330.2	1.98589	0.295768	-2.74725	2.13086e-95	5.26174e-94
AC104964.3	0.723074	0.107123	-2.75488	1.90236e-57	5.45343e-57
LINC02636	0.647015	0.0956025	-2.75868	1.23513e-56	3.50046e-56
AC008443.4	0.856352	0.126028	-2.76446	5.32829e-28	9.08323e-28
ZFHX2-AS1	2.25028	0.328645	-2.7755	1.39799e-95	3.74902e-94
AL049775.1	0.581267	0.0844314	-2.78335	2.33245e-51	5.99085e-51
AC007785.3	1.13655	0.164399	-2.78939	1.10506e-71	4.40963e-71
AL354950.1	0.660559	0.0953851	-2.79185	1.79757e-74	8.03429e-74
HAR1A	2.18548	0.313634	-2.80079	9.71271e-87	7.0829e-86
AL589765.7	0.981262	0.139408	-2.81532	2.35123e-72	9.75703e-72
LINC02298	1.61	0.227881	-2.82071	7.54554e-84	4.90067e-83
AC012213.4	1.91144	0.270146	-2.82285	1.00296e-78	5.10487e-78
AC092490.1	0.726024	0.102567	-2.82346	3.54778e-67	1.24447e-66
LINC02223	0.943182	0.132906	-2.82713	3.4231e-71	1.33812e-70
AC073349.1	1.11	0.155782	-2.83295	4.46487e-86	3.17247e-85
AL139246.4	0.776136	0.108779	-2.8349	1.28396e-52	3.41386e-52
AC006946.3	0.793007	0.110714	-2.84049	3.96505e-77	1.91274e-76
BCRP3	2.63938	0.364873	-2.85473	6.08579e-93	7.66564e-92
AL135818.1	0.677538	0.0933734	-2.85922	3.1626e-76	1.48821e-75
LINC02600	1.05578	0.145231	-2.86189	2.6898e-80	1.42731e-79
AC027682.4	1.70529	0.234513	-2.86228	4.32659e-91	4.35101e-90
AC011337.1	0.84979	0.116467	-2.86718	1.64404e-61	5.15752e-61
AC005329.3	0.809248	0.10969	-2.88315	4.38207e-82	2.58366e-81
AL158834.2	0.75865	0.10248	-2.88809	6.79781e-84	4.43815e-83
AL008718.2	0.88187	0.118824	-2.89174	1.02703e-77	5.04215e-77
AL121895.1	1.22605	0.164999	-2.89349	8.48993e-87	6.20935e-86
AL355987.4	1.38858	0.18636	-2.89744	2.82949e-93	3.81446e-92
AP001029.2	0.996995	0.133259	-2.90336	1.51673e-89	1.32263e-88
BX255923.2	1.33472	0.178	-2.90659	1.71092e-32	3.09655e-32
LY86-AS1	0.832107	0.109768	-2.92231	9.7317e-18	1.40213e-17
HAR1B	1.25094	0.16452	-2.92667	4.05359e-78	2.03414e-77
LINC00499	1.30083	0.170667	-2.93017	3.80082e-45	8.57074e-45
AC022960.2	0.907805	0.117261	-2.95266	7.47038e-82	4.3735e-81
AC012020.1	0.58292	0.0743412	-2.97106	2.99641e-88	2.36489e-87
LINC00937	0.955259	0.121444	-2.97561	9.73972e-92	1.07008e-90
AL137786.1	1.14476	0.144597	-2.98494	1.03838e-61	3.27814e-61
KRTAP5-AS1	1.5159	0.19106	-2.98807	2.30635e-76	1.09562e-75
LIMD1-AS1	1.46513	0.183064	-3.00061	1.51556e-95	3.8967e-94
AC080013.1	2.13163	0.266073	-3.00206	4.45222e-92	5.14067e-91
STXBP5-AS1	1.59516	0.198253	-3.00829	9.63788e-93	1.17828e-91
AC020663.2	1.00781	0.124773	-3.01385	1.45382e-73	6.29485e-73
AC067969.1	1.04895	0.12701	-3.04592	1.76432e-30	3.10311e-30
SIX3-AS1	1.51273	0.182436	-3.05169	3.25384e-51	8.3317e-51
RAET1E-AS1	0.94171	0.112195	-3.06927	6.03868e-53	1.61247e-52
AL022341.2	1.25694	0.14941	-3.07256	2.39067e-89	2.0419e-88
AL162311.1	0.69492	0.0815592	-3.09093	3.28879e-77	1.58958e-76
LINC02145	0.748119	0.0871203	-3.10219	8.32575e-88	6.31138e-87
EDRF1-DT	1.71912	0.200192	-3.10221	3.35007e-95	7.39386e-94
AC010976.1	1.28045	0.148568	-3.10746	4.29997e-93	5.61473e-92
CU634019.6	0.68816	0.0795758	-3.11234	2.54416e-62	8.10364e-62
AL021368.1	0.747754	0.0863935	-3.11357	3.50077e-70	1.31887e-69
AC092720.2	2.10705	0.241824	-3.1232	3.96327e-83	2.49606e-82
AL354863.1	1.12067	0.127186	-3.13935	1.37999e-25	2.27474e-25
LINC02139	0.591246	0.0666775	-3.14848	2.57559e-63	8.32061e-63
AC135782.1	1.19108	0.134102	-3.15087	7.5546e-76	3.50207e-75
AC084876.1	0.847358	0.0948808	-3.15878	2.88899e-81	1.62278e-80
AC105339.2	0.978823	0.108988	-3.16688	7.36142e-95	1.44562e-93
AL135818.2	0.694415	0.0767528	-3.17751	2.45438e-69	9.04168e-69
CYP1B1-AS1	0.60284	0.0665935	-3.17832	4.69982e-77	2.25845e-76
HDAC2-AS2	1.40945	0.154022	-3.19392	1.58036e-92	1.89491e-91
TMEM51-AS1	1.87168	0.203992	-3.19775	3.44593e-94	5.6509e-93
AF106564.1	2.07643	0.225972	-3.19988	1.01686e-89	9.08979e-89
AP001267.2	0.728592	0.0789979	-3.20522	1.77505e-90	1.70926e-89
PACRG-AS3	1.50857	0.163015	-3.2101	4.64951e-78	2.32849e-77
RBM5-AS1	0.944834	0.101407	-3.2199	5.05351e-78	2.52574e-77
LHX1-DT	1.13492	0.121508	-3.22347	1.084e-10	1.38287e-10
LINC01877	0.600777	0.0634681	-3.24273	1.6103e-45	3.65764e-45
LINC02054	0.843075	0.0885836	-3.25055	8.77441e-50	2.18834e-49
AC044802.2	0.800266	0.0838183	-3.25514	9.86169e-78	4.8511e-77
HTR5A-AS1	1.65958	0.172424	-3.26678	4.46595e-75	2.02879e-74
AC015712.4	0.745463	0.0765314	-3.28401	2.33189e-61	7.3062e-61
ENTPD1-AS1	0.98013	0.100367	-3.28768	5.55452e-95	1.17852e-93
AC018358.1	0.700744	0.0709159	-3.30471	6.11891e-22	9.51407e-22
AC015961.1	0.752108	0.0761105	-3.30477	1.32188e-79	6.88259e-79
AC104024.2	1.3422	0.134332	-3.32073	9.95e-47	2.34107e-46
AL031710.1	2.44007	0.243362	-3.32574	1.63491e-87	1.23186e-86
AC005906.2	1.602	0.159735	-3.32612	8.33355e-83	5.14452e-82
AL355472.3	2.38881	0.237273	-3.33167	5.82363e-88	4.46897e-87
AC015802.4	1.03976	0.102778	-3.33865	2.13141e-86	1.53191e-85
AC104417.2	0.881916	0.0863226	-3.35283	7.44863e-76	3.45938e-75
RNF144A-AS1	2.32206	0.225525	-3.36405	5.34993e-91	5.33709e-90
AL513314.2	1.58486	0.153281	-3.37011	3.44599e-93	4.52331e-92
AL391845.2	1.34541	0.129484	-3.3772	7.15668e-53	1.90896e-52
SAPCD1-AS1	1.40832	0.133549	-3.39853	1.92942e-67	6.80617e-67
RBAKDN	0.675753	0.0640796	-3.39856	3.11153e-56	8.73891e-56
AL589935.1	0.835111	0.0786489	-3.40847	8.48393e-83	5.21156e-82
AC017076.1	1.58542	0.148973	-3.41174	9.22712e-81	5.0027e-80
AL135999.2	0.764295	0.0696751	-3.45542	4.42318e-88	3.40475e-87
AL589739.1	0.812653	0.0733277	-3.47021	3.74783e-59	1.11011e-58
AC139491.1	1.34259	0.12097	-3.47229	8.05489e-83	4.98484e-82
LINC01299	0.653271	0.0587574	-3.47484	1.94696e-70	7.36831e-70
AC015712.7	0.767597	0.0688076	-3.47971	2.26306e-49	5.5882e-49
AC125616.1	1.65321	0.147753	-3.48401	7.64219e-81	4.16149e-80
DIO3OS	2.09704	0.185651	-3.49769	1.77113e-88	1.43415e-87
FAM201A	1.45253	0.126099	-3.52594	7.77249e-84	5.03496e-83
LINC02033	0.892541	0.0755775	-3.56189	5.29982e-72	2.15273e-71
AC026362.1	1.17016	0.0984145	-3.57169	2.66727e-94	4.47123e-93
BX005266.2	0.953563	0.0782185	-3.60775	1.05787e-78	5.36243e-78
ZNF451-AS1	1.15827	0.0925149	-3.64615	4.81384e-95	1.04398e-93
AC243829.1	0.880765	0.0691594	-3.67076	7.43738e-63	2.3934e-62
RASGRF2-AS1	1.10499	0.0867464	-3.67108	4.83226e-61	1.5027e-60
AC025253.1	0.693724	0.0539254	-3.68533	4.80126e-63	1.54908e-62
LINC01001	2.83678	0.218876	-3.69607	8.38002e-95	1.58332e-93
AL157871.6	1.44648	0.111523	-3.69713	8.52291e-52	2.21418e-51
AP001094.1	1.80336	0.138587	-3.70183	3.00768e-57	8.6121e-57
NAMA	0.688839	0.0521291	-3.72401	4.59118e-92	5.27669e-91
SATB1-AS1	1.24366	0.0929895	-3.74138	2.02367e-82	1.21323e-81
MRPL23-AS1	0.843626	0.0629063	-3.74533	9.02708e-90	8.12763e-89
AC140725.1	0.724262	0.0537816	-3.75133	2.0474e-75	9.40369e-75
OBSCN-AS1	1.93133	0.141578	-3.76992	1.05576e-83	6.82141e-83
AC093525.6	2.69313	0.195544	-3.78372	2.15773e-94	3.68587e-93
AC091132.4	1.38739	0.0998985	-3.79577	1.00877e-91	1.10346e-90
AC110491.1	1.98148	0.142515	-3.79739	9.52086e-89	7.86259e-88
AL031658.1	0.786278	0.0565176	-3.79827	1.61029e-88	1.30816e-87
AC093525.4	1.11071	0.0790021	-3.81345	5.34736e-92	6.11758e-91
AL161457.2	1.21173	0.0852833	-3.82866	8.34276e-96	2.60086e-94
DCTN1-AS1	1.75942	0.123779	-3.82927	2.28716e-91	2.36688e-90
LINC02192	0.729688	0.0510179	-3.83821	8.97864e-53	2.39238e-52
LINC01785	1.22621	0.0852794	-3.84587	1.2348e-54	3.40287e-54
AP003559.1	0.667228	0.0463717	-3.84686	2.33218e-76	1.10579e-75
AC133528.1	1.00462	0.069738	-3.84856	2.01443e-87	1.50871e-86
AP001972.3	1.29176	0.0862062	-3.9054	1.53854e-64	5.08228e-64
AL035252.4	4.62227	0.290403	-3.99247	2.30432e-81	1.3121e-80
AL049651.2	0.593924	0.0367858	-4.01306	8.77208e-47	2.07174e-46
AC020907.2	1.96255	0.11969	-4.03535	9.82304e-44	2.15847e-43
AC078909.1	1.51459	0.0921876	-4.03821	1.02439e-88	8.40405e-88
ADD3-AS1	1.38719	0.0840804	-4.04425	9.25067e-96	2.75873e-94
AC026471.5	0.626388	0.0378177	-4.04992	1.67657e-65	5.6505e-65
AL450306.1	2.31489	0.137979	-4.06842	3.09069e-95	6.88231e-94
LINC01140	1.33386	0.0792606	-4.07286	6.4666e-95	1.30062e-93
AC008686.1	0.776846	0.0456521	-4.08888	3.21486e-31	5.71887e-31
AC063944.1	0.699501	0.0408737	-4.09708	4.08179e-89	3.43919e-88
TTN-AS1	2.44105	0.141784	-4.10574	1.23295e-95	3.49428e-94
AL121827.1	0.58746	0.0336411	-4.1262	1.92172e-91	2.01376e-90
LINC02217	1.56134	0.0890067	-4.13273	6.73436e-31	1.19117e-30
AC091057.3	2.31965	0.130725	-4.1493	1.12478e-94	2.06264e-93
AL157786.1	1.47756	0.0820338	-4.17086	4.82138e-96	1.76831e-94
CYP4F26P	0.629402	0.0348214	-4.17593	5.46858e-34	1.01327e-33
PAQR9-AS1	1.55961	0.0842039	-4.21116	3.20725e-88	2.5233e-87
PKP4-AS1	1.1576	0.0617993	-4.2274	7.52477e-93	9.3367e-92
AL591684.2	0.630372	0.033597	-4.2298	4.54294e-73	1.92689e-72
PSG8-AS1	0.82072	0.0436577	-4.23258	4.06035e-88	3.16453e-87
DNAJC9-AS1	1.27369	0.0675074	-4.23783	1.20256e-79	6.27445e-79
AC004466.1	2.24068	0.117325	-4.25535	9.67111e-96	2.80959e-94
AC130352.1	1.1768	0.0613833	-4.26088	1.32843e-93	1.86129e-92
AL161734.1	0.949933	0.0491423	-4.27279	6.39339e-70	2.39057e-69
GUSBP11	3.89159	0.199904	-4.28298	2.36226e-95	5.66487e-94
AC116456.1	0.740613	0.0375777	-4.30077	1.10781e-38	2.22275e-38
FAM157C	1.28404	0.0644581	-4.31619	8.16935e-92	9.17764e-91
FZD10-AS1	1.58277	0.077854	-4.34554	2.23679e-90	2.11309e-89
AC006262.1	1.10408	0.05345	-4.36851	9.01839e-92	1.0041e-90
AC022424.1	1.05645	0.0511229	-4.36911	6.5971e-37	1.28641e-36
AC138035.1	2.00823	0.0968902	-4.37343	8.72353e-95	1.63583e-93
AC013460.1	0.570745	0.0269773	-4.40303	3.33664e-81	1.86165e-80
AC004448.2	1.40781	0.0656645	-4.4222	2.11171e-73	9.11176e-73
AC026585.1	1.09093	0.04989	-4.45067	2.68719e-81	1.51625e-80
AC140125.2	1.04766	0.0469854	-4.47882	1.17452e-81	6.8122e-81
LINC02389	0.892707	0.0393303	-4.50448	1.99459e-90	1.89867e-89
AC246785.3	1.482	0.062003	-4.57906	9.45718e-82	5.49795e-81
FAM106A	2.53557	0.101749	-4.63922	1.42973e-95	3.79335e-94
LINC01616	1.19115	0.0475057	-4.64811	3.06336e-66	1.04945e-65
FP236383.3	10.7286	0.422214	-4.66735	2.17364e-95	5.30031e-94
AC087289.4	0.712034	0.0275954	-4.68945	1.77941e-85	1.23617e-84
AL136317.2	0.663534	0.0253903	-4.70782	9.31187e-92	1.0276e-90
LINC02137	1.21722	0.0461137	-4.72225	2.4772e-27	4.18573e-27
RMRP	1.69542	0.0641137	-4.72487	1.91653e-90	1.83135e-89
CPEB1-AS1	0.627006	0.0235673	-4.73362	7.52952e-97	6.25129e-95
AC091132.1	0.580554	0.0216334	-4.7461	6.16848e-71	2.37777e-70
AC051619.6	0.608785	0.0225055	-4.75758	3.8679e-82	2.29679e-81
OR2A1-AS1	1.08449	0.0395115	-4.7786	2.44018e-92	2.87706e-91
ZSWIM8-AS1	1.35795	0.0480185	-4.8217	7.64831e-93	9.44302e-92
THSD4-AS1	0.828816	0.0291173	-4.8311	1.75206e-30	3.08591e-30
AC239809.3	2.32578	0.0816835	-4.83153	5.25148e-96	1.86132e-94
AC092384.1	0.936318	0.0326326	-4.84261	5.57598e-95	1.17852e-93
LINC00304	0.97258	0.0330114	-4.88078	3.21074e-90	2.9768e-89
LINC01833	1.21621	0.0409901	-4.89097	3.7626e-52	9.88822e-52
LINC01007	0.917757	0.0307288	-4.90045	1.73557e-21	2.68019e-21
AC148477.3	1.00269	0.0329941	-4.92552	5.37916e-33	9.79957e-33
AP001120.2	1.65071	0.0538421	-4.93821	5.40492e-59	1.59714e-58
AP001453.3	1.31071	0.042595	-4.94352	1.20993e-93	1.70483e-92
RAPGEF4-AS1	0.709754	0.0217393	-5.02895	1.08676e-89	9.64551e-89
INHBA-AS1	1.28905	0.0394607	-5.02975	3.42986e-91	3.50577e-90
CR381653.1	1.52866	0.0467371	-5.03155	1.215e-91	1.31748e-90
AC079296.1	0.803509	0.0243456	-5.04458	9.59695e-72	3.85423e-71
AL354740.1	5.44615	0.163112	-5.0613	7.52692e-95	1.46657e-93
SMC2-AS1	0.638761	0.0188333	-5.08392	1.59733e-89	1.37845e-88
NAGPA-AS1	0.782883	0.022992	-5.08959	1.32314e-95	3.64692e-94
CARMN	0.706806	0.0207204	-5.09219	1.55692e-95	3.9622e-94
AL020994.2	1.7368	0.0487008	-5.15634	5.69995e-48	1.37616e-47
AC026150.2	0.58812	0.0160927	-5.19163	3.84851e-86	2.7581e-85
AC009034.1	1.27535	0.0346418	-5.20224	1.40336e-65	4.74896e-65
LINC02193	2.15911	0.0555102	-5.28154	2.61435e-94	4.43551e-93
AL121768.1	1.44923	0.0370765	-5.28864	8.0209e-97	6.25129e-95
ANKRD34C-AS1	0.80466	0.020413	-5.30082	1.96674e-74	8.77467e-74
AC011603.2	6.20981	0.152696	-5.34581	1.29544e-91	1.3807e-90
LINC01166	0.589917	0.0142663	-5.36983	3.7995e-91	3.85202e-90
ARMCX3-AS1	0.573621	0.013852	-5.37194	1.80504e-51	4.65059e-51
AC067773.1	2.01341	0.0474828	-5.40609	1.27484e-95	3.5724e-94
AC010649.1	2.63236	0.0606985	-5.43855	1.40822e-65	4.75893e-65
AL008729.2	5.10735	0.114421	-5.48015	2.58329e-95	6.07803e-94
AC104794.4	1.4224	0.0304412	-5.54616	7.80256e-87	5.74029e-86
AC139099.1	0.605263	0.0125527	-5.5915	1.20245e-78	6.08297e-78
AC005062.1	1.82238	0.0351933	-5.69438	4.56797e-96	1.75056e-94
LINC01123	2.37246	0.044403	-5.73958	3.34285e-93	4.4166e-92
AC123768.4	2.01686	0.0373589	-5.75452	2.29829e-96	1.06147e-94
C5orf64-AS1	0.614068	0.0113436	-5.75845	3.51825e-88	2.75063e-87
AL137246.2	0.749409	0.0135757	-5.78665	1.21516e-89	1.07469e-88
AC066612.2	1.85529	0.0321029	-5.8528	4.75095e-96	1.76831e-94
AC234031.1	4.17716	0.0717762	-5.86287	2.11079e-94	3.63058e-93
AC027309.1	0.605321	0.0101908	-5.89236	1.9485e-38	3.90012e-38
CU638689.4	0.843242	0.0140482	-5.90749	1.14043e-93	1.62528e-92
AC023509.1	1.10875	0.0182796	-5.92255	1.77215e-90	1.70926e-89
AC092384.2	0.663643	0.010527	-5.97824	2.71388e-92	3.17766e-91
AC024267.6	2.32762	0.0365009	-5.99478	1.48785e-95	3.86531e-94
LINC01106	3.84051	0.0594953	-6.01238	1.30263e-96	7.63998e-95
AC093525.7	0.847078	0.0129935	-6.02664	1.80855e-96	9.3969e-95
AC100786.2	2.80084	0.0409122	-6.09718	1.3285e-76	6.34726e-76
FAM215B	1.16901	0.0169031	-6.11185	1.0158e-96	6.57275e-95
AC148477.2	0.949108	0.0132642	-6.16096	1.63962e-42	3.51308e-42
ARAP1-AS1	1.51415	0.0194468	-6.28284	2.67202e-39	5.4223e-39
AC125494.1	2.84657	0.0345809	-6.3631	9.29162e-96	2.75873e-94
AL590399.1	0.821414	0.0098555	-6.38104	1.45886e-95	3.82989e-94
AL513548.1	1.37555	0.014748	-6.54334	6.75984e-96	2.18949e-94
AC092683.1	4.47777	0.0477137	-6.55223	5.4194e-96	1.87722e-94
AC092143.2	1.5562	0.0158672	-6.61584	3.46667e-94	5.6509e-93
STRA6LP	1.15822	0.0116125	-6.64009	3.83958e-97	5.68708e-95
AC073525.1	0.754121	0.00745654	-6.66015	3.98641e-44	8.85316e-44
TRHDE-AS1	1.97743	0.0188052	-6.71635	2.57356e-97	5.68708e-95
PWRN1	1.06755	0.0101285	-6.71973	7.89554e-79	4.02689e-78
SLX1A-SULT1A3	3.12415	0.0246736	-6.98435	3.90246e-96	1.62212e-94
VIPR1-AS1	0.707672	0.00514174	-7.10468	3.7851e-70	1.42384e-69
AC008264.2	2.99918	0.0216413	-7.11464	3.45607e-96	1.46092e-94
AC020659.1	0.946624	0.00679026	-7.12318	2.80598e-71	1.10033e-70
AL121694.1	0.638686	0.00443229	-7.17091	9.40405e-46	2.15172e-45
AL627309.5	1.73251	0.0114974	-7.23541	1.03026e-95	2.95342e-94
AC091230.1	0.898561	0.00492325	-7.51186	5.01773e-83	3.1522e-82
AC239804.1	2.19997	0.0120256	-7.51523	1.36937e-96	7.63998e-95
AC092683.2	0.598274	0.00271297	-7.78479	8.1102e-62	2.56686e-61
CU633906.2	0.686591	0.00305664	-7.81136	6.73425e-88	5.12049e-87
AC008894.2	3.14787	0.013849	-7.82845	1.37851e-96	7.63998e-95
AC125611.3	1.66684	0.00670253	-7.95819	2.17805e-66	7.48218e-66
AC215217.1	0.648888	0.00232977	-8.12164	5.63175e-39	1.13637e-38
AGAP11	0.609292	0.00197016	-8.27268	5.38453e-94	8.34101e-93
AC159540.2	3.81784	0.0117265	-8.34684	8.13708e-95	1.56087e-93
AL162258.1	0.666035	0.00181646	-8.51832	6.20277e-91	6.16323e-90
AC093330.1	6.4386	0.0149021	-8.75509	9.28626e-96	2.75873e-94
CU633967.1	1.58693	0.00357983	-8.79213	1.48838e-96	8.06962e-95
AC009139.2	1.32314	0.00228138	-9.17985	1.0695e-80	5.76099e-80
AP001267.1	3.54013	0.00493822	-9.48559	7.84561e-97	6.25129e-95
GRM5-AS1	2.18721	0.00292797	-9.54497	1.76099e-96	9.34447e-95
AC116903.1	1.0345	0.00129506	-9.64169	5.87864e-47	1.39898e-46
FAM226B	2.07833	0.00258376	-9.65173	1.34998e-96	7.63998e-95
AC016026.1	3.88109	0.00443716	-9.77261	3.11238e-97	5.68708e-95
CERS6-AS1	3.64042	0.00286819	-10.3098	3.18046e-96	1.39537e-94
AP000322.1	0.930858	0.00068031	-10.4182	1.17628e-91	1.28107e-90
AC007614.1	0.621717	0.000392652	-10.6288	1.21834e-68	4.44231e-68
AC136624.2	0.677653	0.000424976	-10.6389	1.71352e-89	1.47363e-88
SLX1B-SULT1A4	2.17356	0.00132698	-10.6777	5.65773e-97	5.84445e-95
AC011462.2	3.0288	0.00182018	-10.7005	3.93114e-97	5.68708e-95
C4A-AS1	0.849672	0.000434743	-10.9325	6.37015e-97	6.11044e-95
AC002116.1	1.27417	0.00054186	-11.1994	4.42018e-88	3.40475e-87
AC007009.1	1.7013	0.000682773	-11.2829	5.19951e-95	1.1179e-93
PABPC1L2B-AS1	1.8553	0.000648036	-11.4833	3.98542e-96	1.62227e-94
AC104002.3	1.19977	0.000409627	-11.5162	3.08587e-67	1.08703e-66
AC099850.2	1.03541	0.00018944	-12.4162	2.17574e-72	9.04382e-72
C4B-AS1	0.849672	0.00015402	-12.4296	5.85851e-97	5.84445e-95
AC025259.1	2.52166	0.000291175	-13.0802	4.29592e-96	1.70064e-94
AC007744.1	1.97438	0.000190621	-13.3384	9.81945e-97	6.57275e-95
AC012615.3	3.25794	5.60176e-05	-15.8277	4.99983e-96	1.80718e-94

## Sheet: S8
Table-S8: Differential expression immune genes
ID	conMean	treatMean	logFC	pValue	fdr
BIRC5	0.353638	4.31507	3.60904	3.33492e-95	8.37065e-94
PI3	0.2964	3.35551	3.50092	8.86337e-87	5.81622e-86
MMP9	0.352004	3.93326	3.48206	1.3001e-91	1.35969e-90
F2R	0.53313	5.0365	3.23986	1.22077e-97	2.36056e-95
HLA-DQA2	0.360412	2.88396	3.00033	4.46033e-75	1.56579e-74
LTF	0.724392	5.37636	2.89179	1.88691e-90	1.67651e-89
PTX3	0.60451	4.15132	2.77973	6.4821e-94	1.01016e-92
LIF	0.387196	2.58202	2.73736	3.46997e-77	1.29994e-76
TMSB15A	0.57112	3.47703	2.60599	3.97623e-72	1.23979e-71
CXCL10	0.657095	3.88821	2.56493	3.61633e-81	1.57861e-80
TRDC	0.360779	2.13346	2.56401	3.74088e-59	8.67401e-59
TNC	1.09276	6.44017	2.55913	2.98023e-97	2.78225e-95
PLAU	0.745798	4.19604	2.49217	1.17886e-95	3.19884e-94
TLR7	0.36773	2.04596	2.47606	3.45949e-86	2.11789e-85
PLA2G2A	0.632283	3.49564	2.46691	1.67707e-73	5.53876e-73
TMSB4XP8	1.58608	8.73307	2.46103	1.51897e-104	1.52505e-101
IGKV3-20	0.328	1.79896	2.45539	1.30569e-40	2.37915e-40
F2RL1	0.394142	2.10951	2.42012	1.02646e-80	4.36678e-80
S100A3	0.502413	2.64353	2.39552	1.45559e-84	7.73232e-84
TNFRSF19	0.755858	3.9487	2.38519	1.405e-97	2.36056e-95
SAA1	0.766112	3.94864	2.36573	5.6691e-66	1.51377e-65
CLCF1	0.520086	2.58035	2.31074	3.03232e-84	1.57743e-83
RNASE2	0.783194	3.83291	2.291	4.18383e-85	2.308e-84
SDC1	0.652835	3.02347	2.21141	3.15616e-89	2.45642e-88
MSTN	0.467342	2.16218	2.20994	2.1416e-59	5.01205e-59
CCR1	0.733045	3.39147	2.20994	1.66263e-90	1.50386e-89
APOBEC3C	0.923376	4.24942	2.20228	3.87455e-97	3.14788e-95
NFAM1	0.469942	2.13892	2.18633	1.35991e-91	1.40758e-90
ELF4	0.471497	2.14496	2.18563	6.94925e-93	8.72131e-92
AR	0.365412	1.63765	2.16403	6.44386e-79	2.58785e-78
GDF15	0.688531	3.00624	2.12636	1.80888e-78	7.2068e-78
OSM	0.450956	1.96786	2.12557	1.49306e-68	4.16398e-68
PTAFR	0.708044	3.00995	2.08783	3.28165e-89	2.53444e-88
STC2	0.507772	2.12745	2.06688	2.22301e-75	7.85881e-75
PDGFD	0.526318	2.17779	2.04886	9.11168e-72	2.81481e-71
IL13RA2	0.92261	3.79378	2.03984	1.46222e-66	3.95706e-66
SLPI	1.12216	4.58677	2.0312	6.22206e-84	3.13917e-83
PRF1	0.428045	1.74503	2.02742	1.78099e-66	4.80675e-66
TREM1	0.52234	2.08962	2.00018	6.8012e-59	1.56615e-58
TLR3	0.408168	1.62441	1.99268	9.95577e-84	4.97293e-83
SYK	0.79758	3.10742	1.96201	2.67454e-90	2.31486e-89
IGSF6	0.749975	2.90526	1.95375	3.31113e-90	2.79359e-89
S1PR2	0.619142	2.36349	1.93257	7.35672e-96	2.23823e-94
CXCL8	1.03177	3.93548	1.93142	3.80264e-63	9.66545e-63
HLA-DOA	0.989766	3.76199	1.92634	3.07477e-90	2.63852e-89
EDNRA	0.830204	3.15245	1.92494	1.11031e-94	2.3224e-93
CD86	0.831781	3.10747	1.90146	3.92745e-84	2.02213e-83
OASL	0.467858	1.74779	1.90138	5.5544e-71	1.64989e-70
MSR1	1.00864	3.7127	1.88005	6.86228e-86	4.05278e-85
C3AR1	1.27199	4.60286	1.85545	4.88335e-92	5.44765e-91
TNFRSF12A	1.57618	5.65212	1.84236	1.44593e-90	1.31974e-89
CMKLR1	0.637749	2.28357	1.84023	1.23029e-85	7.01824e-85
IGHG2	0.508513	1.79934	1.82311	2.88049e-21	4.12555e-21
FPR1	1.29028	4.55316	1.81919	1.82193e-84	9.57708e-84
WNT5A	0.782695	2.76169	1.81903	1.27802e-95	3.37667e-94
BMP2	0.683189	2.40857	1.81782	8.12331e-91	7.55167e-90
CYBB	1.31403	4.61578	1.81258	1.27298e-92	1.55863e-91
HLA-DRB5	1.77223	6.14386	1.79358	4.42884e-86	2.69488e-85
CD48	0.523896	1.81052	1.78905	2.62607e-63	6.70061e-63
VCAM1	1.08414	3.70795	1.77408	1.03029e-81	4.65949e-81
SECTM1	0.773594	2.60553	1.75193	3.3605e-75	1.18384e-74
TLR1	0.658527	2.21065	1.74716	8.40306e-83	4.03669e-82
EGFR	1.87003	6.26531	1.74433	3.49227e-94	5.84373e-93
AQP9	0.49487	1.64519	1.73313	1.8752e-39	3.35001e-39
C5AR1	1.13027	3.7375	1.72541	1.58801e-81	7.05469e-81
NODAL	0.434895	1.43575	1.72306	2.73356e-44	5.21767e-44
MAFB	1.45599	4.79504	1.71955	3.27594e-95	8.37065e-94
LYZ	1.3996	4.58132	1.71075	7.16013e-86	4.20396e-85
CSF2RB	0.402179	1.30845	1.70194	1.87706e-64	4.89499e-64
SAA2	0.464811	1.4798	1.67068	3.66158e-10	4.46686e-10
EBI3	0.896053	2.84739	1.66798	1.95623e-80	8.2178e-80
PTGER4	0.462372	1.46707	1.66581	1.37941e-66	3.75319e-66
STC1	0.71989	2.27828	1.6621	1.06908e-55	2.33339e-55
TNFSF13B	1.02049	3.15312	1.62752	9.78122e-88	6.81968e-87
CCL3	0.943748	2.91372	1.62639	9.86001e-59	2.26015e-58
MARCO	0.519472	1.60096	1.62382	2.3597e-19	3.30423e-19
TREM2	2.18701	6.72666	1.62093	8.41756e-95	1.92073e-93
CCL5	0.838064	2.57418	1.61898	1.53594e-69	4.38093e-69
LY86	1.5139	4.6096	1.60637	2.55513e-88	1.8324e-87
GPR183	1.06216	3.19366	1.58821	6.66922e-67	1.81954e-66
CX3CR1	1.49154	4.44276	1.57465	1.6016e-78	6.40642e-78
HLA-DQA1	1.24798	3.70223	1.5688	1.58855e-70	4.67714e-70
TLR2	1.10106	3.25166	1.56229	1.31841e-80	5.5617e-80
CXCL11	0.549869	1.61494	1.55432	8.50023e-45	1.63491e-44
FYB1	0.984945	2.81116	1.51305	2.16846e-70	6.34734e-70
NOS2	0.682437	1.93836	1.50607	1.16806e-34	1.96109e-34
NMB	2.32984	6.59605	1.50137	1.83015e-94	3.41783e-93
ABCC4	0.743596	2.08083	1.48457	2.26463e-88	1.6476e-87
THBS1	1.11963	3.10701	1.47251	2.66247e-60	6.37975e-60
CCL4	0.88804	2.46021	1.47009	2.68254e-54	5.70609e-54
HFE	0.689733	1.90745	1.46754	7.00527e-70	2.03274e-69
TNFRSF11B	0.825383	2.27911	1.46534	4.12501e-57	9.18294e-57
CCRL2	0.547219	1.5046	1.45919	1.06872e-68	2.99719e-68
CXCL3	0.501123	1.36218	1.44268	1.44872e-24	2.15166e-24
LILRB2	0.549439	1.49182	1.44104	1.21271e-52	2.52082e-52
PROCR	1.36367	3.67055	1.42851	4.13231e-91	4.06749e-90
SOCS1	0.874764	2.35249	1.42722	7.63099e-63	1.91538e-62
RUNX1	0.771616	2.06227	1.41828	3.08519e-64	7.9628e-64
HMOX1	2.35259	6.28426	1.41749	1.97912e-92	2.28395e-91
CDK6	1.21074	3.21096	1.40711	7.77262e-82	3.54714e-81
IGLC3	0.664532	1.75551	1.40148	1.43154e-12	1.80788e-12
CCL3L1	0.698132	1.82396	1.38551	2.26953e-29	3.54371e-29
HCK	1.39796	3.65193	1.38534	1.07164e-81	4.82477e-81
IGLV1-51	0.503442	1.31425	1.38434	9.78398e-16	1.29593e-15
NFATC2	0.645169	1.6836	1.3838	3.7619e-71	1.12745e-70
TRIM5	1.09384	2.84824	1.38067	4.82207e-86	2.89902e-85
NCF4	1.29089	3.34876	1.37527	9.90449e-81	4.23154e-80
IL1B	0.962092	2.48945	1.37158	1.42772e-50	2.88418e-50
MR1	1.00667	2.59871	1.3682	3.43626e-87	2.3e-86
MET	0.660172	1.69173	1.35758	8.6989e-31	1.39072e-30
IGKV3-11	0.432538	1.09655	1.34208	2.30188e-09	2.78444e-09
IGHA2	0.426991	1.08018	1.33899	0.000227203	0.000253739
CTSS	1.84325	4.6588	1.33771	4.89723e-84	2.49584e-83
RASGRP4	0.524809	1.32358	1.33458	1.10402e-62	2.7573e-62
RAC2	1.29805	3.27036	1.33311	1.91084e-78	7.58293e-78
FCGR3A	2.53344	6.37448	1.33121	6.17382e-85	3.33254e-84
APOBEC3F	0.580869	1.44147	1.31126	7.56617e-60	1.77487e-59
IGHM	0.566164	1.39948	1.3056	2.93718e-12	3.68616e-12
ERAP2	0.9769	2.40853	1.30187	2.86774e-40	5.21596e-40
SEMA5A	1.51959	3.70379	1.28532	1.05578e-83	5.24756e-83
LTBP2	0.844006	2.05244	1.28202	5.60691e-73	1.80428e-72
HLA-DRB1	3.48151	8.42139	1.27435	1.16307e-95	3.19884e-94
ANGPTL1	0.670992	1.61593	1.268	1.87374e-32	3.07392e-32
CALCRL	1.42091	3.41931	1.26689	1.83906e-82	8.75077e-82
HLA-H	1.71832	4.07454	1.24564	6.09283e-84	3.0895e-83
NGFR	1.45249	3.43932	1.2436	5.38697e-59	1.2462e-58
CCL4L2	0.878635	2.07937	1.24281	4.13154e-32	6.74483e-32
TNFAIP3	1.12358	2.65526	1.24075	4.20004e-72	1.30552e-71
MICB	0.71121	1.67845	1.23878	2.65597e-57	5.96554e-57
IL1RAP	1.30573	3.08135	1.23871	8.46345e-69	2.3802e-68
CD14	2.92207	6.89279	1.2381	3.02176e-92	3.40882e-91
SEMA3E	0.486901	1.13684	1.22332	5.6239e-08	6.65848e-08
CMTM3	2.26324	5.27589	1.22102	8.73955e-97	4.38726e-95
ACKR3	2.19778	5.08802	1.21106	8.53892e-94	1.27956e-92
CCN2	2.62463	6.0221	1.19815	7.97454e-92	8.42783e-91
SEMA3A	0.554565	1.26988	1.19526	5.75052e-18	7.94157e-18
FCGR2B	0.63688	1.45834	1.19523	7.14155e-27	1.09134e-26
ULBP2	0.745405	1.70573	1.19429	1.07631e-52	2.24194e-52
PIK3R5	0.784717	1.7856	1.18617	9.12547e-57	2.01806e-56
CXCR4	2.36833	5.38322	1.1846	5.41821e-82	2.48397e-81
ICAM1	1.57688	3.57177	1.17956	1.68539e-62	4.18845e-62
OLR1	1.77211	4.00865	1.17765	1.54096e-60	3.71012e-60
SOCS3	2.3304	5.27126	1.17757	1.34703e-62	3.35588e-62
SLC40A1	2.02396	4.57195	1.17563	7.71591e-92	8.24125e-91
NEDD4	0.755682	1.70618	1.17492	6.26572e-85	3.36406e-84
IGHA1	1.10316	2.48852	1.17365	1.00362e-16	1.36535e-16
TNFRSF4	0.556393	1.24893	1.16652	9.75913e-50	1.95183e-49
MCHR1	1.11225	2.49244	1.16407	5.9371e-42	1.09979e-41
HLA-DRA	4.43238	9.91126	1.16099	3.0535e-96	1.05714e-94
IFIH1	1.23545	2.75785	1.15851	8.97142e-78	3.46435e-77
CXCL5	0.616448	1.37547	1.15787	3.29817e-06	3.80616e-06
OSMR	1.68299	3.74686	1.15466	1.66559e-67	4.58151e-67
BCL10	1.35783	3.02207	1.15423	1.34171e-96	6.1231e-95
CCL2	2.3371	5.19276	1.15178	5.78316e-57	1.28174e-56
LTBP1	1.54974	3.44107	1.15083	1.4934e-75	5.33583e-75
TGFBR1	1.87088	4.14018	1.14598	6.51624e-96	2.04447e-94
WAS	1.6037	3.54387	1.14392	2.5921e-81	1.13645e-80
CARD11	0.708392	1.55609	1.13531	4.06668e-60	9.6982e-60
ZC3HAV1	1.52446	3.34578	1.13405	8.71008e-88	6.11533e-87
SPI1	2.24862	4.89072	1.12101	5.11543e-85	2.79124e-84
TRH	0.781073	1.6982	1.12047	9.30014e-18	1.27734e-17
CD4	2.1507	4.64833	1.11191	3.26813e-90	2.78068e-89
APLN	2.6636	5.74076	1.10786	1.76739e-90	1.58434e-89
ITGB2	2.28638	4.90285	1.10056	5.1094e-79	2.06848e-78
ITGAL	0.825511	1.76845	1.09913	2.22754e-52	4.61123e-52
VAV1	1.09629	2.34242	1.09537	5.82463e-60	1.37598e-59
ADGRE5	1.8125	3.86033	1.09074	1.37779e-83	6.78088e-83
LYN	1.65699	3.52908	1.09073	4.4027e-82	2.03701e-81
IRF8	1.17854	2.50226	1.08622	6.34062e-60	1.49086e-59
IGLC2	0.980539	2.06917	1.0774	7.24261e-13	9.20453e-13
CST7	0.764119	1.61031	1.07547	6.99647e-41	1.2795e-40
CMTM6	2.21229	4.65643	1.07369	2.35508e-97	2.62722e-95
GEM	1.96979	4.1433	1.07273	2.66431e-74	9.11641e-74
IL17RD	1.33969	2.80577	1.0665	3.98015e-83	1.93047e-82
KDR	1.2767	2.6597	1.05884	3.79643e-70	1.10803e-69
RELB	1.42949	2.97374	1.05678	6.87971e-76	2.47571e-75
ANOS1	1.72989	3.5952	1.0554	4.96672e-71	1.4797e-70
IL18	1.50796	3.11668	1.04741	4.04867e-55	8.7229e-55
IL10RA	1.32408	2.73643	1.0473	4.33764e-58	9.8977e-58
TNFRSF10C	0.57044	1.17647	1.04432	1.73915e-36	2.99504e-36
IL13RA1	2.35916	4.84057	1.0369	1.23144e-89	9.73514e-89
CSF2RA	1.37718	2.82158	1.03478	8.75486e-55	1.8822e-54
DYRK3	0.95932	1.96271	1.03276	4.61994e-73	1.49627e-72
INHBB	1.43563	2.93478	1.03157	3.92211e-66	1.05289e-65
CSF1R	2.72444	5.55703	1.02835	1.50796e-81	6.72887e-81
DDX58	1.40062	2.85463	1.02724	8.42783e-89	6.36206e-88
ANGPTL2	2.51002	5.10521	1.02427	1.71855e-92	2.02991e-91
HLA-DMB	2.17103	4.41073	1.02264	2.5749e-67	7.06339e-67
TGFB2	1.84919	3.75023	1.02008	5.91173e-72	1.83191e-71
IKBKE	1.07326	2.16164	1.01013	3.12579e-66	8.41366e-66
PDGFC	1.59612	3.20973	1.00789	7.86445e-81	3.3888e-80
NRAS	2.4426	4.91163	1.00778	1.4635e-97	2.36056e-95
BST1	0.864443	1.73351	1.00385	6.52977e-63	1.64721e-62
CXCL16	2.77583	5.55368	1.00052	3.78155e-90	3.1639e-89
ANGPT1	0.802488	1.60355	0.998714	6.23649e-27	9.54488e-27
TNFRSF1B	2.11875	4.22196	0.994701	5.03656e-74	1.70835e-73
SCIN	1.19027	2.34406	0.977717	2.15727e-34	3.60983e-34
OXTR	1.26939	2.48599	0.969678	1.54358e-38	2.72364e-38
JAG1	2.16184	4.22246	0.965821	3.1576e-86	1.95292e-85
APLNR	2.92852	5.7176	0.965236	5.46653e-61	1.3257e-60
HCLS1	2.24235	4.3405	0.952848	1.14571e-67	3.16884e-67
FCER1G	3.45173	6.6769	0.95186	2.58676e-81	1.13645e-80
OAS1	1.74641	3.3746	0.950322	4.8401e-58	1.10192e-57
PTPRC	1.30892	2.52119	0.94573	3.14329e-44	5.98836e-44
HLA-DQB1	2.26802	4.35965	0.942778	9.21359e-52	1.89171e-51
CD24	2.27057	4.35255	0.938811	6.54997e-35	1.10524e-34
BTK	1.14497	2.18991	0.935562	1.38975e-47	2.73055e-47
TYROBP	3.84536	7.33574	0.931822	1.50254e-87	1.03325e-86
S100A11	4.38008	8.31271	0.924362	1.36914e-92	1.65616e-91
LGR6	0.818269	1.54514	0.917087	2.57911e-11	3.18112e-11
AEN	1.73424	3.2725	0.916093	3.32621e-82	1.54607e-81
CD274	0.793717	1.48138	0.900245	3.28089e-29	5.09909e-29
SPP1	6.04238	11.2555	0.897446	1.78646e-85	1.00764e-84
KITLG	1.53246	2.82019	0.879941	2.38605e-65	6.27118e-65
TGFBR2	2.31944	4.26084	0.87736	1.17352e-77	4.47988e-77
ERAP1	1.84061	3.37806	0.87601	2.01997e-87	1.36111e-86
UNC93B1	2.14628	3.92152	0.869574	8.59886e-80	3.56746e-79
RSAD2	1.41544	2.58333	0.867979	1.45496e-31	2.34853e-31
PTGS2	0.899741	1.63518	0.861869	4.41701e-18	6.10838e-18
HLA-DMA	2.9764	5.39412	0.857819	5.60199e-78	2.18e-77
IL3RA	1.53195	2.77229	0.855708	1.79464e-71	5.46006e-71
IL27RA	1.18138	2.1318	0.851603	6.79541e-63	1.70992e-62
TNFRSF10D	0.930714	1.67691	0.849397	1.99705e-37	3.48097e-37
VAV3	1.07787	1.93797	0.846363	3.98923e-33	6.59833e-33
APOBEC3G	1.15744	2.07913	0.845045	8.81768e-43	1.65476e-42
TNFRSF10B	2.07362	3.70592	0.837679	1.08985e-70	3.21827e-70
PLAUR	1.84889	3.30186	0.836624	4.37755e-52	9.02476e-52
CCN1	3.16188	5.64537	0.836284	9.30949e-64	2.39047e-63
LIMS1	2.13674	3.80954	0.834203	4.36796e-88	3.11023e-87
ARHGDIB	3.67565	6.5496	0.833407	5.17082e-92	5.70495e-91
CASP3	2.73625	4.87512	0.833239	2.28388e-96	8.8193e-95
ETS1	2.10022	3.73814	0.831783	8.46596e-75	2.96161e-74
NOTCH2	2.15779	3.81836	0.823398	2.88776e-79	1.18824e-78
CSF1	2.63857	4.65428	0.818803	1.61116e-81	7.12602e-81
IL10RB	2.4145	4.25614	0.817821	2.53317e-96	9.41966e-95
PCSK1	1.37146	2.4103	0.8135	3.8775e-24	5.72501e-24
IGF2	1.64034	2.87942	0.811784	5.5783e-29	8.64292e-29
TNFRSF11A	0.456914	0.801823	0.81136	1.69759e-21	2.44181e-21
MDK	3.78804	6.64467	0.810745	1.85002e-87	1.25501e-86
S100A2	1.1291	1.97775	0.808685	1.23358e-42	2.31066e-42
VAV2	2.09243	3.65724	0.805575	7.86225e-77	2.9021e-76
PSMB8	3.35331	5.84728	0.802177	5.18483e-90	4.23217e-89
CLEC7A	1.30851	2.27503	0.797966	1.35735e-35	2.32556e-35
NRP1	1.93131	3.34729	0.793413	6.05854e-59	1.39834e-58
GBP2	2.20373	3.81781	0.7928	9.15522e-51	1.8607e-50
FAS	1.68756	2.90992	0.786039	1.97123e-45	3.79869e-45
CIITA	0.896017	1.54247	0.783646	8.77558e-31	1.39852e-30
CTF1	1.50598	2.59245	0.783618	3.8433e-57	8.57483e-57
IL2RG	0.954519	1.63896	0.779934	3.35093e-32	5.48832e-32
C2	1.41757	2.42369	0.773786	4.65453e-39	8.28573e-39
IL1R2	0.549791	0.934897	0.765925	1.27993e-08	1.52982e-08
TLR4	1.86231	3.16334	0.764356	2.37785e-57	5.35283e-57
HLA-DPB1	3.92189	6.64828	0.76143	4.77527e-84	2.44611e-83
CD276	3.0437	5.1512	0.759082	5.98e-97	3.53172e-95
BLNK	1.0785	1.81978	0.754743	1.10009e-29	1.73389e-29
NFIL3	2.76088	4.65563	0.753847	3.89185e-78	1.52633e-77
ADRB2	0.562227	0.942894	0.745943	6.28827e-21	8.96793e-21
BST2	4.05965	6.80762	0.745795	8.62263e-77	3.15953e-76
IGHG1	1.09523	1.83485	0.74443	0.00918951	0.00978395
ADM	2.70712	4.52236	0.740318	1.05933e-39	1.90603e-39
RGS1	2.96426	4.95027	0.739834	7.17951e-31	1.14964e-30
TAP1	3.051	5.08942	0.738217	2.14961e-82	1.01802e-81
NPR1	0.716173	1.19465	0.738206	1.77713e-17	2.43416e-17
HLA-DPA1	3.70528	6.12535	0.725211	5.29015e-66	1.41635e-65
NAMPT	3.41537	5.64586	0.72515	2.5698e-69	7.28835e-69
TNFSF4	0.676535	1.11706	0.723476	2.14773e-20	3.04565e-20
TNFRSF1A	3.53912	5.82892	0.719839	2.93088e-86	1.8277e-85
SLC29A3	1.57809	2.59224	0.716021	4.2564e-71	1.27185e-70
A2M	4.83124	7.93133	0.715168	6.53988e-94	1.01016e-92
TNFRSF21	3.36453	5.52321	0.715101	5.14571e-78	2.01023e-77
TYMP	2.42971	3.98606	0.714176	2.6271e-47	5.14154e-47
IFNAR1	2.73295	4.47548	0.711586	8.50577e-97	4.38726e-95
CD7	0.489956	0.801433	0.709929	1.76689e-16	2.37477e-16
IL33	2.40817	3.90398	0.697008	2.83992e-51	5.80709e-51
PLTP	4.8791	7.8981	0.694889	3.22635e-91	3.23925e-90
S100A9	3.82036	6.17688	0.69317	1.36629e-46	2.66359e-46
HSPA6	1.91273	3.0917	0.692766	8.50395e-32	1.37932e-31
DOCK2	1.04836	1.69368	0.692027	8.83591e-30	1.39485e-29
CDK4	3.93797	6.33756	0.686474	3.04828e-97	2.78225e-95
IRF5	1.56367	2.51157	0.683653	2.0235e-46	3.9372e-46
GAL	0.862495	1.3838	0.682049	1.94213e-12	2.44655e-12
ITGAV	3.47047	5.56137	0.680311	1.03836e-94	2.21812e-93
TRAF6	1.41607	2.26653	0.678594	3.94265e-73	1.2852e-72
BMPR1A	1.46452	2.34307	0.677974	1.78014e-84	9.40666e-84
S100A10	4.64129	7.37422	0.667965	7.25737e-69	2.04674e-68
MASP1	1.85432	2.94542	0.667583	2.74298e-34	4.58228e-34
EIF2AK2	2.30425	3.6585	0.666955	1.93589e-92	2.26004e-91
PAK2	3.01857	4.77986	0.663105	1.9072e-96	7.97845e-95
GRN	4.30855	6.80995	0.66044	3.36396e-96	1.12581e-94
STAT1	3.49964	5.51708	0.656698	7.64103e-91	7.16972e-90
LAT2	2.18841	3.44825	0.655979	4.57637e-49	9.09836e-49
CD74	6.27545	9.82541	0.646799	1.53155e-87	1.04604e-86
PDGFB	2.35555	3.6864	0.64615	2.86067e-80	1.19175e-79
HGF	0.771668	1.20483	0.642778	4.46723e-13	5.68454e-13
IL17RA	1.7314	2.6951	0.638403	1.95983e-54	4.20442e-54
EDNRB	3.53819	5.49413	0.634879	2.91953e-54	6.19707e-54
HCST	2.25815	3.49736	0.631124	9.66619e-40	1.74234e-39
HSPA5	5.18187	7.96365	0.619957	3.31042e-94	5.73045e-93
RFXAP	1.83505	2.81727	0.61848	1.20989e-83	5.98388e-83
ISG15	4.1758	6.39907	0.615809	7.0604e-62	1.72473e-61
IL6R	1.37923	2.11098	0.614051	1.54244e-37	2.69324e-37
SLC11A1	2.11297	3.234	0.614047	1.01447e-26	1.54791e-26
PTN	6.16746	9.43694	0.613642	2.57759e-93	3.45053e-92
BMP8B	1.15054	1.75291	0.60744	3.01442e-14	3.9001e-14
MAVS	2.57396	3.9189	0.606457	5.23597e-94	8.61789e-93
RNASEL	1.17762	1.79149	0.605288	1.36253e-58	3.11613e-58
S100A16	5.02217	7.63495	0.604308	1.17008e-80	4.95677e-80
TCF12	3.40095	5.15679	0.600535	1.97626e-89	1.55013e-88
PGF	1.71109	2.59276	0.599569	1.79556e-29	2.81678e-29
CXCL2	1.55648	2.3537	0.596641	1.29847e-16	1.75223e-16
HLA-C	5.84101	8.82941	0.5961	7.03126e-91	6.6598e-90
CEBPB	3.06192	4.62036	0.59357	5.80833e-61	1.4052e-60
VIM	6.5408	9.83479	0.588428	1.92759e-93	2.65109e-92
TNFRSF13C	0.511261	0.768013	0.58707	2.38689e-07	2.79958e-07
IGF2R	1.97015	2.95695	0.5858	1.05899e-62	2.65145e-62
ELN	3.41756	5.1293	0.585796	2.46577e-49	4.91197e-49
CTSC	2.29075	3.43477	0.584393	1.75928e-35	3.00905e-35
FCGRT	3.99278	5.96005	0.577933	4.41361e-90	3.63218e-89
SP1	2.38328	3.55409	0.576528	2.31685e-78	9.15793e-78
SEMA5B	2.09236	3.11913	0.57601	1.2432e-24	1.84915e-24
SP2	2.6361	3.92345	0.573718	1.71853e-92	2.02991e-91
IFI6	5.8258	8.66752	0.573164	3.79306e-83	1.84866e-82
HLA-A	6.21789	9.24929	0.572918	4.5035e-93	5.79682e-92
C3	4.94375	7.35232	0.572594	8.22255e-58	1.86353e-57
TRIM22	2.7127	4.03137	0.571538	1.09057e-43	2.06982e-43
PSPN	1.0442	1.55029	0.57014	7.70137e-43	1.44797e-42
PDGFRA	2.60624	3.865	0.568499	3.00563e-19	4.19701e-19
NRP2	2.34459	3.47595	0.568073	8.96815e-35	1.50821e-34
IFI16	3.27217	4.83776	0.56409	1.01345e-56	2.23627e-56
LST1	2.48313	3.66655	0.562265	8.53217e-34	1.42061e-33
NFKBIE	2.32184	3.42194	0.559546	8.03774e-77	2.956e-76
TXLNA	3.2744	4.81921	0.557568	9.54585e-96	2.75673e-94
ENG	3.6958	5.42882	0.55475	2.66955e-74	9.11641e-74
RARA	2.58438	3.78676	0.551143	2.06281e-71	6.23813e-71
FCGR1A	2.47612	3.62154	0.548524	2.21728e-24	3.2834e-24
LCP2	1.96556	2.86878	0.545502	7.31044e-33	1.20323e-32
JUN	4.71589	6.87324	0.54346	6.17414e-79	2.48949e-78
CALR	6.2881	9.13001	0.537993	1.34225e-97	2.36056e-95
TNFRSF10A	0.552016	0.801127	0.53732	3.30554e-12	4.13811e-12
BCL3	2.30539	3.34336	0.536292	6.99584e-32	1.13654e-31
NFKB1	2.14582	3.10611	0.533581	7.81496e-77	2.89528e-76
FCGR3B	0.671455	0.971225	0.532516	3.99797e-07	4.67283e-07
IFNGR1	4.13755	5.98351	0.532213	2.35071e-82	1.10803e-81
YTHDF2	3.40486	4.91552	0.529747	1.92948e-97	2.4215e-95
CBL	1.91697	2.7651	0.528506	6.88551e-70	2.00378e-69
CD72	0.905458	1.30323	0.525373	4.70673e-15	6.1772e-15
TNFAIP1	3.62054	5.20444	0.523539	9.43629e-97	4.51145e-95
MYDGF	4.29669	6.16342	0.520505	1.41632e-96	6.18254e-95
PMP2	5.7652	8.2346	0.514326	9.91906e-70	2.85351e-69
SDC3	5.08009	7.23467	0.510071	6.5754e-77	2.44507e-76
LIFR	2.63226	3.73956	0.506567	1.85392e-45	3.57949e-45
TNFSF10	1.89929	2.69755	0.506191	1.91873e-21	2.752e-21
HLA-B	6.43255	9.13556	0.506104	4.48113e-89	3.43439e-88
HLA-E	5.81308	8.25167	0.505384	1.12772e-86	7.35217e-86
IFNGR2	4.01311	5.69399	0.504719	3.38501e-94	5.76025e-93
TAPBPL	2.42122	3.43064	0.502741	2.08619e-48	4.12309e-48
BMP7	3.29206	4.66143	0.501784	1.11561e-53	2.35309e-53
CTSL	4.6419	6.57166	0.501542	1.09815e-90	1.01151e-89
S100A13	6.76388	4.77328	-0.502869	1.71629e-65	4.53462e-65
BPHL	3.39896	2.3909	-0.507541	4.73629e-81	2.05854e-80
CD8A	1.34906	0.948725	-0.507895	3.43116e-23	5.0071e-23
LEAP2	1.41778	0.9945	-0.511589	2.23392e-15	2.94725e-15
ROBO3	3.85398	2.70016	-0.513301	3.6253e-53	7.61466e-53
RASGRP3	2.42002	1.69536	-0.513428	7.66594e-10	9.29541e-10
LTB4R2	0.676083	0.472666	-0.516381	1.09802e-16	1.48974e-16
TFR2	2.07157	1.44775	-0.516913	3.32034e-16	4.44483e-16
SEMA6B	4.5603	3.18205	-0.519173	4.55731e-48	8.97164e-48
PRTN3	0.656682	0.458014	-0.519803	2.57484e-05	2.92436e-05
ALAS2	0.522312	0.364171	-0.520297	2.80078e-10	3.42507e-10
TAZ	4.6377	3.22462	-0.52428	2.51287e-85	1.40945e-84
IL11RA	3.99476	2.77709	-0.524535	1.0575e-53	2.23523e-53
HRH2	0.980887	0.679361	-0.529909	0.000419563	0.000465975
TPD52	4.76228	3.28815	-0.534378	1.13492e-73	3.79818e-73
IL34	2.87345	1.9774	-0.539176	6.04e-32	9.82847e-32
NR4A2	2.11372	1.45393	-0.539828	8.28945e-16	1.09942e-15
MAPK8	3.08604	2.12205	-0.540299	5.67335e-71	1.68025e-70
ANXA11	4.93484	3.36242	-0.553505	2.01465e-77	7.63285e-77
ACKR1	3.61701	2.46425	-0.553648	6.33747e-16	8.44996e-16
CDNF	0.86611	0.589904	-0.554069	1.75895e-16	2.36727e-16
LGR5	0.930388	0.63073	-0.56081	1.36668e-14	1.77509e-14
HSPA1A	7.11599	4.76426	-0.578812	3.81464e-62	9.41007e-62
FGF12	3.10469	2.06771	-0.586418	1.30767e-31	2.11417e-31
PTK2B	5.03658	3.32774	-0.597899	2.05508e-46	3.99091e-46
IL17D	5.57701	3.67265	-0.60267	2.42539e-73	7.93188e-73
SEMA6C	3.52297	2.31814	-0.603827	1.29876e-53	2.73366e-53
LEPR	1.31552	0.86114	-0.611316	1.32641e-30	2.10715e-30
PTGDS	9.83222	6.42649	-0.613486	6.10665e-86	3.64945e-85
TNFSF9	1.25662	0.805469	-0.641652	1.30194e-28	2.01409e-28
MAP4K2	3.55006	2.26006	-0.651481	6.43048e-90	5.12397e-89
NPY	3.89501	2.46226	-0.66164	1.07664e-13	1.38761e-13
PLXNB3	5.28325	3.333	-0.664603	8.14372e-73	2.59565e-72
MASP2	1.07531	0.673609	-0.674768	9.17892e-15	1.19684e-14
SEM1	5.54662	3.44941	-0.685259	6.47062e-92	7.06141e-91
ZAP70	0.817126	0.507806	-0.686281	8.13387e-26	1.22435e-25
WFDC2	2.71874	1.68195	-0.692807	3.55422e-40	6.45287e-40
FGFR2	4.86393	2.97423	-0.709605	5.02961e-65	1.31847e-64
CCL19	0.962108	0.5797	-0.730893	9.38013e-08	1.10406e-07
HDGFL3	4.56471	2.71743	-0.748279	1.44478e-94	2.90113e-93
IL16	1.94943	1.14354	-0.769544	0.000139261	0.000155873
ZBTB16	2.341	1.37125	-0.771633	5.11866e-41	9.39512e-41
ENDOU	1.06747	0.622253	-0.778625	1.54778e-19	2.17034e-19
NPPB	0.646254	0.375474	-0.783387	2.35152e-18	3.26095e-18
MAL	5.42967	3.15151	-0.784821	2.30173e-49	4.5943e-49
PTH1R	3.55238	2.05225	-0.79158	4.25546e-73	1.38268e-72
NPPC	1.29041	0.740041	-0.802152	1.93689e-26	2.95089e-26
FLT3LG	1.82995	1.04394	-0.809763	3.02654e-51	6.17611e-51
IL15	0.693447	0.395166	-0.811326	5.09233e-29	7.90216e-29
PROC	0.666536	0.379745	-0.811652	2.79879e-27	4.29661e-27
NFATC4	3.81891	2.16511	-0.818722	1.01972e-74	3.53035e-74
MIA	0.886214	0.498266	-0.83074	4.15478e-25	6.20745e-25
FGF14	1.9969	1.11733	-0.837707	7.15252e-31	1.14715e-30
FABP4	1.22485	0.679151	-0.850807	7.23572e-30	1.14404e-29
NR2C1	4.13185	2.2789	-0.858452	1.76599e-94	3.40971e-93
IL20RA	1.28097	0.699328	-0.873194	3.05663e-30	4.84811e-30
ARRB1	3.96235	2.14326	-0.886549	8.368e-83	4.03669e-82
SSTR2	1.94573	1.05231	-0.886745	6.22743e-34	1.0386e-33
IL18R1	0.589764	0.313837	-0.910123	2.85613e-18	3.95525e-18
PAK3	2.08714	1.09947	-0.924721	6.33748e-26	9.56817e-26
NR4A1	4.44558	2.32902	-0.932648	6.53377e-61	1.5769e-60
TINAGL1	2.98492	1.55405	-0.941656	5.53137e-64	1.42397e-63
INHA	1.81679	0.930585	-0.965184	1.07955e-45	2.08837e-45
CD247	1.03453	0.522341	-0.985908	1.97638e-54	4.23089e-54
SLIT2	1.57526	0.7943	-0.987836	2.94954e-25	4.41991e-25
ILK	5.22735	2.63323	-0.989244	1.9828e-94	3.61951e-93
FGFR4	1.13932	0.572828	-0.992005	4.27121e-35	7.24375e-35
PSMC1	5.30338	2.65175	-0.999966	2.21655e-94	3.90424e-93
OPRD1	0.641325	0.315306	-1.0243	1.07439e-12	1.36026e-12
CHGA	4.03888	1.98023	-1.02829	3.50485e-32	5.73106e-32
ICAM2	3.47383	1.68859	-1.04071	3.82174e-77	1.4264e-76
IL17RE	1.41885	0.688585	-1.04301	1.36943e-23	2.00424e-23
THPO	1.34812	0.652308	-1.04733	8.75361e-31	1.39724e-30
S100A1	7.47826	3.55359	-1.07343	1.69786e-75	6.0235e-75
JAG2	3.50839	1.66406	-1.0761	4.55998e-91	4.44487e-90
ESRRG	1.17139	0.555558	-1.07622	2.70906e-55	5.87451e-55
BDNF	0.9729	0.459303	-1.08285	2.54175e-19	3.5542e-19
SEMA4G	2.97057	1.39722	-1.08818	2.03321e-88	1.50099e-87
PTGDR2	1.22586	0.569762	-1.10536	7.70853e-40	1.3935e-39
CRLF1	3.69082	1.7091	-1.11071	8.49955e-50	1.7033e-49
CHGB	5.11323	2.35293	-1.11978	2.12512e-55	4.62825e-55
CRABP1	3.49968	1.60856	-1.12145	6.97049e-39	1.23646e-38
MC1R	2.14972	0.977476	-1.13701	6.82251e-66	1.81692e-65
CCK	4.07773	1.83856	-1.14919	1.44285e-20	2.05187e-20
IKBKG	3.40963	1.50602	-1.17887	2.05507e-94	3.68444e-93
NUDT6	2.06596	0.911121	-1.1811	7.44911e-92	8.04184e-91
PCSK2	2.63775	1.16045	-1.18462	5.09743e-44	9.69284e-44
SEMA3G	2.46149	1.08158	-1.18638	1.34968e-65	3.5754e-65
SFTPD	1.23924	0.540487	-1.19712	2.56208e-47	5.02407e-47
SEMA4D	4.85807	2.07924	-1.22433	5.07624e-93	6.45133e-92
PRKCB	4.21792	1.80378	-1.22551	2.25586e-73	7.40158e-73
SST	4.44541	1.89632	-1.22912	7.80786e-26	1.17704e-25
MBP	11.4219	4.84416	-1.23748	1.73981e-93	2.42607e-92
TAC1	3.57084	1.49307	-1.25799	1.82215e-29	2.84959e-29
POMC	1.88837	0.789258	-1.25858	3.70463e-56	8.12106e-56
KL	0.549372	0.22759	-1.27135	3.70931e-22	5.38171e-22
KIRREL3	3.20367	1.32548	-1.27321	4.44354e-76	1.61058e-75
RXRG	2.44384	1.00963	-1.27531	4.37013e-42	8.1252e-42
SEMA4A	3.19573	1.30105	-1.29646	2.95396e-77	1.11078e-76
MADCAM1	1.57055	0.632777	-1.3115	9.18604e-76	3.29385e-75
NRG3	2.43836	0.982295	-1.31168	1.84835e-56	4.0696e-56
APOA1	0.679663	0.273058	-1.31561	2.09589e-50	4.21697e-50
IRF9	5.09836	2.04331	-1.31912	1.18088e-93	1.71826e-92
TUBB3	5.99046	2.37433	-1.33515	5.67173e-94	9.18455e-93
GRP	1.06794	0.418349	-1.35205	4.62675e-27	7.092e-27
ACTA1	2.14294	0.833432	-1.36245	8.60113e-75	2.99845e-74
GNRH1	1.87295	0.68	-1.46171	1.27652e-71	3.91934e-71
WFIKKN1	1.4252	0.506177	-1.49345	5.62592e-57	1.24965e-56
GREM2	1.03509	0.365796	-1.50065	1.49068e-39	2.67258e-39
IFI30	2.35434	0.828665	-1.50646	4.03022e-63	1.0218e-62
RBP4	3.62125	1.2376	-1.54894	3.07691e-37	5.35394e-37
MPO	0.624398	0.211234	-1.56362	2.14264e-54	4.57705e-54
PAK5	1.91054	0.642046	-1.57323	4.57281e-50	9.1822e-50
KLKB1	1.43709	0.474544	-1.59853	7.5997e-74	2.56044e-73
TNFRSF25	4.65111	1.47907	-1.65288	1.72573e-88	1.28343e-87
DUOX1	1.35974	0.423082	-1.68432	2.99701e-78	1.18e-77
CORT	2.20074	0.672403	-1.71059	6.95361e-47	1.35825e-46
VTN	1.62778	0.495525	-1.71588	2.0012e-80	8.37169e-80
LEFTY1	1.06788	0.323247	-1.72405	1.64634e-75	5.86143e-75
DEFA3	0.897015	0.268038	-1.7427	1.98206e-18	2.7524e-18
FGF11	2.18328	0.631541	-1.78955	4.90543e-79	1.99395e-78
NR1I3	1.01178	0.2919	-1.79335	1.90467e-74	6.57144e-74
GDF10	1.61234	0.463741	-1.79776	2.48175e-61	6.04776e-61
GHRHR	0.771791	0.217787	-1.82529	6.00704e-52	1.23587e-51
PDIA2	5.2027	1.44713	-1.84606	3.88994e-90	3.22769e-89
SCGB3A1	0.78254	0.209641	-1.90024	7.38579e-39	1.30782e-38
S100A14	0.86928	0.22843	-1.92807	1.28951e-73	4.30121e-73
VIP	1.82716	0.478633	-1.93261	6.69093e-53	1.39952e-52
LCNL1	3.39073	0.853318	-1.99044	6.35693e-86	3.77654e-85
MC4R	0.628255	0.156584	-2.00441	1.32943e-43	2.5184e-43
NRG1	1.4284	0.355136	-2.00796	2.49434e-64	6.45441e-64
GREM1	1.4548	0.358496	-2.02079	4.69381e-60	1.11409e-59
CCL28	0.645951	0.155505	-2.05447	2.58978e-59	6.04684e-59
FGF9	1.83535	0.435531	-2.07521	6.58241e-62	1.61189e-61
SSTR1	1.45049	0.342345	-2.08302	3.3476e-59	7.78007e-59
PTH2R	0.636224	0.145508	-2.12843	4.14386e-25	6.20034e-25
CRHR1	2.44804	0.558397	-2.13227	2.17339e-71	6.5528e-71
PRKCG	3.88106	0.878835	-2.14279	1.3125e-73	4.36342e-73
GIPR	1.02262	0.224317	-2.18866	1.58832e-63	4.06806e-63
IL1RL1	1.29194	0.278155	-2.21558	1.36185e-29	2.14309e-29
PENK	3.65969	0.778744	-2.2325	5.61099e-58	1.27453e-57
NTS	0.963066	0.201875	-2.25417	4.43805e-31	7.1407e-31
ICOSLG	1.53946	0.318464	-2.27322	3.11331e-72	9.768e-72
NOS1	1.328	0.274691	-2.27337	1.99761e-73	6.57574e-73
OPRK1	0.8034	0.153194	-2.39076	5.65602e-62	1.38842e-61
AZU1	0.679848	0.128113	-2.40779	2.82429e-61	6.86582e-61
FABP6	3.24103	0.610685	-2.40795	4.69063e-86	2.83698e-85
VEGFD	1.06793	0.199459	-2.42066	6.06025e-91	5.79475e-90
ACVR1C	0.962905	0.172164	-2.48361	1.61845e-72	5.12595e-72
RXFP1	0.83761	0.145434	-2.52592	7.42061e-18	1.02059e-17
CRTAM	1.30541	0.225327	-2.53441	1.06362e-11	1.31999e-11
VIPR1	2.91996	0.498123	-2.55137	7.25196e-86	4.23312e-85
LCN12	2.97711	0.479326	-2.63484	5.70032e-91	5.503e-90
CD22	3.45164	0.546531	-2.65891	8.5813e-87	5.66817e-86
CRH	1.27378	0.200588	-2.66681	1.08326e-33	1.80065e-33
KLRK1	0.841877	0.127311	-2.72525	2.14418e-74	7.37246e-74
REG1A	0.880877	0.129742	-2.76329	2.05753e-20	2.92187e-20
IGLV5-52	0.960912	0.135296	-2.82829	5.39035e-35	9.11096e-35
FGF17	3.22882	0.450357	-2.84186	1.93049e-86	1.23453e-85
PMCH	0.581882	0.0799091	-2.8643	0.00187378	0.00204709
TRGC2	1.43625	0.191937	-2.9036	8.26298e-81	3.54531e-80
SYTL1	1.98301	0.254289	-2.96315	8.1353e-82	3.69586e-81
CARTPT	2.54656	0.32446	-2.97244	1.94357e-44	3.72394e-44
PIK3R2	4.0233	0.510833	-2.97746	1.18719e-94	2.43252e-93
BPI	0.690085	0.0866196	-2.99401	2.27338e-65	5.99073e-65
CRHR2	0.602572	0.0753485	-2.99948	5.72606e-68	1.58811e-67
FGF13	3.40817	0.41108	-3.05151	1.41227e-69	4.03964e-69
NHEJ1	1.54257	0.185218	-3.05804	9.79792e-95	2.1385e-93
FLT3	0.845833	0.100318	-3.0758	6.58826e-53	1.38092e-52
ALB	1.2696	0.142356	-3.1568	1.03651e-87	7.17691e-87
TG	1.38906	0.152149	-3.19055	2.46072e-82	1.15447e-81
PRL	0.670538	0.0723477	-3.2123	3.67444e-30	5.81883e-30
POU2AF1	0.564831	0.0608015	-3.21564	4.89907e-73	1.58156e-72
TDGF1	0.656148	0.0697006	-3.23478	3.55485e-71	1.06858e-70
LCN15	0.595802	0.056864	-3.38925	4.57714e-62	1.12634e-61
TMSB15B	1.33534	0.118062	-3.49959	1.83828e-94	3.41783e-93
LCN6	0.685081	0.0580436	-3.56107	3.4984e-74	1.19064e-73
PYDC1	1.82026	0.147018	-3.63008	3.3119e-82	1.54607e-81
FGF7P6	1.81515	0.143912	-3.65683	9.77572e-95	2.1385e-93
FGF22	1.68073	0.123866	-3.76223	5.75678e-95	1.37614e-93
OXT	0.938746	0.0645197	-3.86292	1.23637e-50	2.50266e-50
RORC	0.628193	0.0425438	-3.88419	9.62119e-70	2.77577e-69
PGC	0.725991	0.044401	-4.03129	1.29154e-71	3.95339e-71
SFTPA2	0.800088	0.0480276	-4.05822	7.301e-89	5.55319e-88
TRGC1	0.698694	0.0384167	-4.18485	2.49441e-88	1.80172e-87
LAT	2.78979	0.134805	-4.37121	4.48128e-95	1.09737e-93
NRG4	1.80183	0.0700826	-4.68426	6.30027e-96	2.04047e-94
AVP	0.796269	0.0225777	-5.14028	5.9884e-33	9.88873e-33
PAK6	2.91283	0.0508448	-5.84017	6.38179e-94	1.01016e-92
LCN8	0.811174	0.0117152	-6.11356	3.12663e-57	6.99139e-57
KRT1	1.08814	0.012201	-6.47873	6.06726e-90	4.87322e-89
GH1	0.970709	0.00948565	-6.67715	1.76465e-39	3.15813e-39
LCN10	0.755113	0.00469819	-7.32844	2.89046e-96	1.03644e-94
CXCR5	1.06342	0.00116836	-9.83002	2.21626e-86	1.39945e-85
DEFA1	1.32625	3.32099e-05	-15.2854	3.55355e-85	1.98209e-84
DEFA1B	1.24156	2.66222e-05	-15.5092	3.45815e-72	1.08161e-71

## Sheet: S9
Table-S9: Immune-related lncRNAs and Expression profile of irlncRNAs
immuneGene	lncRNA	cor	pvalue	Regulation		ID	TCGA-06-0878-01A	TCGA-26-5135-01A	TCGA-06-5859-01A	TCGA-06-2563-01A	TCGA-41-2571-01A	TCGA-28-5207-01A	TCGA-14-0871-01A	TCGA-16-1045-01B	TCGA-32-2632-01A	TCGA-28-2514-01A	TCGA-06-0141-01A	TCGA-06-2569-01A	TCGA-02-2485-01A	TCGA-06-0138-01A	TCGA-06-2564-01A	TCGA-16-0846-01A	TCGA-76-4928-01B	TCGA-76-4931-01A	TCGA-14-0817-01A	TCGA-19-2620-01A	TCGA-26-5132-01A	TCGA-06-0125-02A	TCGA-06-2558-01A	TCGA-06-5414-01A	TCGA-26-5133-01A	TCGA-32-4213-01A	TCGA-06-0210-01A	TCGA-41-2572-01A	TCGA-06-5417-01A	TCGA-19-2624-01A	TCGA-14-1823-01A	TCGA-02-0055-01A	TCGA-32-1982-01A	TCGA-06-2570-01A	TCGA-06-0745-01A	TCGA-14-1402-02A	TCGA-14-0781-01B	TCGA-32-5222-01A	TCGA-28-5204-01A	TCGA-06-5410-01A	TCGA-14-1829-01A	TCGA-02-0047-01A	TCGA-15-0742-01A
HRH2	AC087741.2	-0.413789	2.4724e-08	negative		AC087741.2	3.49199	1.98986	2.30646	2.09577	3.11031	2.33469	1.39541	2.21217	3.21056	2.17041	2.16729	1.73866	2.87647	3.3646	1.74095	2.23163	1.96887	1.95675	3.25031	2.60093	2.03173	2.01843	2.3706	1.74723	2.39481	2.06709	2.85344	2.16145	3.28824	2.46961	2.98152	2.81548	2.38619	2.36333	3.51252	3.77105	2.25533	2.04232	1.77838	1.34944	3.18698	2.98438	2.97903
CTSL	AC099792.1	-0.419316	1.53773e-08	negative		AC099792.1	1.38957	0.837301	1.66102	1.24555	1.65733	2.02023	1.57249	1.88099	0.149931	0.689411	1.41867	0.522209	1.85286	2.82754	1.75274	1.67808	0.907326	1.60623	1.83288	1.69382	1.79516	0.479392	2.03146	1.16209	1.57284	1.01607	0.926373	1.50911	1.98648	2.94047	2.05058	0.0018163	0.51471	2.40693	1.98777	2.30369	0.398377	1.48189	1.22604	0.0627633	2.32408	1.49984	1.62731
HSPA5	AC099792.1	-0.426677	8.06064e-09	negative		AC006042.1	1.93776	1.38968	0.0662134	1.16018	0.586829	0.62177	1.84861	1.67243	0.161296	1.23601	1.48064	1.16156	0.744601	1.15315	1.11274	0.718995	0.89797	1.10493	0.557967	0.377222	0.566256	1.04461	0.790221	0.687661	0.739359	0.565383	0.379581	1.76732	0.57171	3.16385	0.882909	0.390774	1.55426	2.26941	0.772422	0.144101	1.16298	0.550801	0.752632	0.77563	0.791952	0.903423	1.1861
ICAM1	AC099792.1	-0.510386	1.57917e-12	negative		MYLK-AS1	1.46362	1.70851	1.18138	2.23533	2.81589	1.7603	1.02088	1.75453	2.05317	1.48359	1.5655	0.713402	1.49755	2.67527	1.65684	1.33387	1.52853	1.65398	2.771	1.45675	1.42448	0.927205	2.19108	1.73476	2.38698	1.82449	1.38039	1.91966	1.64198	2.37797	1.50241	1.86547	1.22506	1.55345	2.42884	2.97392	1.34358	2.06235	2.02366	1.22024	3.34482	2.28653	2.35104
RELB	AC099792.1	-0.477484	5.97839e-11	negative		AC009005.1	1.3802	0.881649	2.96594	2.46906	0.427392	1.83706	0.572016	2.08531	2.80952	1.57818	1.95622	2.04822	1.64607	0.911139	1.72901	0.899585	2.16067	2.43814	1.85022	2.00956	2.80637	0.965493	0.00333171	1.77512	2.19676	1.19473	1.32348	1.07901	1.91798	0.522906	2.71574	1.94319	1.55067	1.06426	0.400178	3.04512	1.60306	2.02584	1.9448	1.39753	2.19926	1.0393	3.24471
THBS1	AC099792.1	-0.470186	1.27186e-10	negative		AC107294.2	2.62419	1.48006	1.2043	1.76965	1.9281	1.46513	2.5266	1.96655	1.64243	1.43142	1.98249	2.77711	1.3853	1.67936	2.14255	2.07171	1.37421	2.5614	1.33953	1.46024	2.5857	1.82449	1.99678	1.68273	2.10719	2.45125	2.38996	2.08047	2.14075	2.19194	1.70735	1.10308	0.930603	1.31836	3.33432	1.4079	2.10987	1.44863	2.70987	1.95306	2.91478	2.03701	2.54199
LEAP2	AC099792.1	0.45946	3.73648e-10	postive		AC008608.2	1.13982	2.13371	1.83264	1.52782	2.48503	1.0934	0.90315	1.15315	3.44028	1.88284	1.19122	0.771831	1.01094	2.96028	0.839909	1.65997	1.52227	1.61247	3.23508	1.3604	2.45343	1.54412	1.66829	1.84548	1.92017	2.95688	1.63478	1.95037	1.16741	1.62759	1.76336	2.33142	2.5752	1.74218	2.72133	2.83665	1.25338	1.11186	1.67171	1.30775	2.91199	1.51615	2.60957
S100A11	AC099792.1	-0.510586	1.54281e-12	negative		FAM181A-AS1	1.7681	1.46937	1.82504	2.37963	0.558591	1.6747	0.219781	1.5334	1.38062	2.27002	1.2592	0.0515266	2.51312	1.60083	2.28846	1.17789	1.21762	1.4927	1.90483	1.45884	1.77801	1.85152	1.79382	2.48641	0.698926	1.75088	1.72616	2.55942	1.34084	0.938497	3.43217	0.277076	0.659162	1.57549	1.81186	3.28111	1.87651	2.2335	2.39573	1.94584	3.58631	1.85918	2.31621
A2M	AC099792.1	-0.420347	1.40602e-08	negative		AL133353.1	0.968824	0.682845	1.05999	0.28595	1.73965	0.413482	0	0.0649726	0.226659	0.210322	1.16565	0.129991	0.921185	1.73602	0.562471	1.12568	0.899012	0.663736	0.849935	0.697864	0.398377	0.209678	0.11537	0.856432	0.924414	1.32052	0.510015	0.351471	1.26019	0.705361	1.90183	0.493926	0.405651	1.00049	2.35236	1.83745	0.903621	1.10319	0.904203	1.08656	1.61771	0.882348	1.96208
NFKB1	AC099792.1	-0.481774	3.80359e-11	negative		AC007114.1	1.85286	0.928081	2.51838	1.30893	2.39101	1.58251	0.723844	1.85946	2.52603	1.04486	2.48171	0.614	1.21504	2.72468	1.38856	1.89629	1.13159	1.28104	2.49135	2.12591	2.13094	1.33275	1.65149	1.18042	2.19572	1.97479	1.08313	1.31741	1.47409	1.28406	2.72826	1.25804	1.66569	1.46962	2.07111	2.33497	1.87572	1.71945	1.77197	2.03091	3.37277	2.73879	1.56703
PLAU	AC099792.1	-0.47041	1.24302e-10	negative		AC046143.1	0.774921	0.794878	0.432956	0.766263	0.714496	1.02926	1.86853	0.505044	0.885251	0.597974	0.855644	2.83481	0.872069	0.371064	0.976075	0.434542	4.01687	0.839063	0.905788	0.218382	0.482853	0.82487	0.923322	1.44684	0.532678	1.14412	1.55148	0.896953	0	0.851622	0.48158	1.02301	1.06264	0.685056	0.748204	0.873559	1.15981	1.14614	1.4145	0.779913	1.19386	0.525522	1.78347
BCL3	AC099792.1	-0.541487	3.48973e-14	negative		TAF1A-AS1	1.77357	1.44733	2.14669	2.03861	2.54944	2.12679	2.51391	1.58881	2.15047	1.29504	2.07596	1.58151	1.86626	2.72213	1.79408	1.53431	1.33723	1.90719	1.85415	1.97792	1.9435	1.30982	2.31482	1.53928	1.71996	2.19901	1.73685	1.65867	1.77613	1.76286	3.23299	1.68062	1.10815	1.24344	2.06899	2.93027	1.98533	2.69906	2.46629	1.85704	3.67887	1.34486	2.73634
GDF15	AC099792.1	-0.419092	1.56787e-08	negative		AP003774.1	1.8201	1.65709	1.95008	1.15839	1.49221	0.811642	0.396654	1.24903	2.63111	1.22383	1.0344	0.111491	0.716289	1.3177	0.894807	1.68602	0.818029	1.18971	2.21107	1.88831	2.19649	1.82259	1.78868	1.35044	0.524776	1.22797	0.433098	2.17296	0.553132	0.79775	2.06965	0.0831382	0.866936	1.53819	1.4122	1.36249	0.6169	1.20585	1.94291	0.697054	1.89899	1.62222	1.25804
SOCS3	AC099792.1	-0.472604	9.92317e-11	negative		AC026356.1	2.32293	1.07009	1.25036	1.68091	0.971258	1.00288	1.18138	0.971047	0.728418	1.61836	1.66198	0.255218	0.886752	0.70669	1.7809	1.38502	1.70963	1.36121	0.603887	0.972653	1.40952	1.47356	1.23419	1.46838	1.53124	1.73528	2.00318	1.12978	1.20683	1.40644	1.67482	1.27287	0.771934	0.773253	1.36554	0.683544	2.39323	1.11517	1.06426	1.58251	0.862894	1.22046	2.04548
IKBKE	AC099792.1	-0.442053	1.98773e-09	negative		AC069257.2	1.41326	1.43142	0.507388	0.794765	1.75771	0.920388	1.50782	1.89979	1.3037	0.922528	1.30533	2.71767	2.0143	0.517401	2.05374	0.144141	0.947583	1.73839	1.05597	1.04201	1.84943	0.466228	0.918233	0.764828	0.404023	0	0.831124	1.9811	1.23886	1.8715	1.68545	0.374782	1.22352	1.62631	0.732097	0.402516	0.666457	1.02367	1.04359	0.353994	1.26444	1.3692	1.82994
TNFAIP3	AC099792.1	-0.463548	2.48877e-10	negative		H19	2.75282	6.82313	0.2282	0.148153	7.78047	0.226703	9.12984	0.868177	0.306037	1.30801	0.465797	0.0186388	1.95675	3.93961	3.86571	0.700275	6.48657	4.23973	3.01692	2.18463	0.319632	3.96036	2.46575	2.94842	0.241875	5.36477	2.88744	0.869074	1.66625	6.47731	0.546095	4.52363	1.72985	4.07355	1.82967	1.24409	4.62913	4.11388	4.77501	0.49377	1.58218	5.32892	7.65224
GRN	AC099792.1	-0.505137	2.89506e-12	negative		TMEM9B-AS1	2.05615	1.34443	2.9989	1.54841	2.18086	1.91218	0.275995	2.00772	1.97186	1.38133	1.04601	0.513498	1.70239	2.06603	2.34397	1.3507	1.73504	1.90822	1.74464	2.85066	2.66332	2.1361	1.89186	1.87806	1.80691	2.01068	2.27626	1.37744	1.47283	1.85675	1.2376	1.45006	1.3683	1.3149	1.82734	1.4646	1.79154	1.0616	2.01457	2.28543	1.9292	1.04486	2.13638
ROBO3	AC099792.1	0.419839	1.46953e-08	postive		AL355974.2	7.13492	4.12196	6.32837	6.44037	3.23239	5.05181	2.70821	3.4733	5.05181	5.99526	5.81461	0.765177	4.76821	6.08185	6.14333	3.96363	6.61999	5.1684	5.29048	4.92925	7.79191	5.21151	4.71845	6.28558	7.27642	6.14473	7.24012	8.10075	5.85676	5.04993	5.72447	3.08294	5.96028	4.03071	8.11472	7.98035	5.72963	6.39696	6.45673	6.58675	5.62346	4.94066	4.70184
TNFRSF10A	AC099792.1	-0.561075	2.56625e-15	negative		HOTAIRM1	2.05764	3.33827	3.92543	1.62472	4.34834	4.82873	1.86124	3.26749	4.31697	1.2604	3.38426	2.36738	5.0561	5.45237	4.58653	4.24672	3.94398	4.65042	3.79705	0.987628	2.66889	1.27096	3.4095	3.11589	1.27766	2.39407	3.87353	3.35953	0.529039	5.83772	3.34216	2.90325	2.5948	3.10959	3.62325	3.14873	3.67357	1.25319	3.49321	2.21762	3.11072	0.746449	3.32448
LIMS1	AC099792.1	-0.465308	2.08593e-10	negative		MIR181A2HG	1.45084	1.25228	0.551941	1.50492	0.836757	1.85758	3.03414	0.542866	1.19473	0.87394	1.47125	2.70518	0.978373	2.74079	0.956669	1.23875	0.737891	1.41266	2.30969	1.7301	0.560704	0.247856	1.33173	1.29086	2.51007	0.676191	0.778584	0.430571	1.48798	1.67965	1.59587	0.690104	1.07163	1.53503	1.50747	3.16846	0.663736	2.07111	2.63301	0.282567	2.98041	1.45184	1.41652
MARCO	AC099792.1	-0.433701	4.28936e-09	negative		LINC01563	2.8074	3.4557	4.16073	0.746312	3.5303	3.39003	1.54683	3.30519	2.86296	3.12317	3.86746	0.217303	4.09465	4.27293	2.39101	3.17912	3.49539	2.85146	2.19246	2.74386	3.42051	1.69485	3.78502	2.20972	3.28434	3.46962	3.13033	1.71112	4.00565	4.70282	4.03185	2.65136	2.80809	3.83859	2.26727	4.10844	3.24561	2.93591	2.42442	2.6999	4.38067	3.07516	2.44846
PTX3	AC099792.1	-0.410489	3.26976e-08	negative		AL391069.2	2.65969	3.42633	3.82136	3.40309	3.39941	3.60311	2.34479	2.57463	3.15858	3.00691	3.15774	1.60547	3.56949	4.4235	2.75002	3.68283	2.55335	2.89927	3.99527	2.76544	3.14076	2.06797	4.02732	2.93648	3.02662	4.09811	2.85705	3.61764	4.31451	4.12315	3.7028	1.78558	2.19703	3.86746	3.87207	3.78062	3.36912	3.97278	3.47387	2.96367	3.57792	3.219	4.41394
APOBEC3C	AC099792.1	-0.490407	1.5021e-11	negative		AL445524.1	1.41541	2.00259	1.55579	1.61603	1.95008	1.21504	2.80868	1.61649	2.07783	1.27165	2.20329	1.95458	1.72916	1.88727	1.39074	1.68453	2.58157	1.20057	2.19085	1.28645	1.66173	1.33759	1.83393	1.75742	1.94801	2.43045	1.59976	2.01041	2.20618	1.46146	2.28006	2.94671	1.71504	1.83901	2.4766	1.81186	2.20888	2.08339	2.14344	2.75477	3.02145	1.35793	1.98754
CD14	AC099792.1	-0.412256	2.81627e-08	negative		LINC00654	1.61759	1.3543	2.26536	1.0311	0.940641	1.64607	1.68811	1.50216	1.24605	1.64089	0.732699	1.23663	0.755877	1.25444	1.90693	1.07954	1.39001	1.3799	0.824701	0.689711	1.61912	2.17041	2.02904	1.76137	0.124184	1.15673	1.51034	0.873165	0.310935	1.59185	0.892043	0.747825	0.514606	0.963146	1.77434	0.234821	1.84943	0.742038	1.65537	1.15252	1.44538	1.73913	1.57716
MASP1	AC099792.1	0.501952	4.16073e-12	postive		LINC01569	1.02737	0.917687	1.2689	0.789089	2.04071	1.15448	0.541316	1.60419	1.00801	0.382799	1.1063	1.12978	1.27673	1.1233	1.16806	0.667187	0.931687	1.52699	1.44684	0.919753	1.90663	1.05723	1.06772	0.747825	0.773843	1.04079	1.46912	1.10245	0.521478	0.829163	1.19132	1.3037	0.808921	0.530109	1.50636	1.26912	0.881924	0.594986	0.861651	1.38934	1.70748	0.797579	1.90137
UNC93B1	AC099792.1	-0.422024	1.21468e-08	negative		AC244517.1	0.245866	2.60817	0.759295	0.731334	0.27435	0.735057	0.0339043	0.34879	0.201165	1.90453	0.522743	0.296281	0.989479	0.542797	1.23896	1.0201	0.00616605	1.66544	0.0127713	0.846537	0.71283	0.100242	0.944651	0.0270432	1.23966	0.378882	1.83053	0.696439	0.153955	2.65662	0	0.360221	0.0166052	0.828554	0.520097	0.242723	0.355416	0.469859	0.63984	0.0302472	0.40289	1.71266	1.67808
TNFSF4	AC099792.1	-0.472714	9.81103e-11	negative		AL512598.1	1.06446	1.49126	2.04512	0.885101	1.40279	1.67313	1.33184	1.40966	4.43801	0.880808	1.68091	1.53604	0.679233	1.9143	1.04586	1.64352	0.752734	0.484264	1.37539	0.917244	1.59399	0.390956	1.93603	0.993149	1.86574	1.25129	1.07358	0.998946	1.92442	0.943471	1.13695	2.04713	1.35093	1.26561	2.06074	1.96068	1.68965	1.57095	1.33705	1.79594	2.06394	1.66774	1.15354
VAV1	AC099792.1	-0.401729	6.76733e-08	negative		AC020915.2	1.1261	1.34324	0.692388	1.26115	1.82259	0.549487	2.13686	0.923322	0.498304	1.45121	0.838381	1.07769	0.885251	0.863605	1.24605	1.27907	0.15988	1.28028	0.474896	0.766343	1.27525	1.09304	0.937814	1.05723	1.15647	0.392736	0.615344	1.68602	1.2229	2.13759	0.291043	0.24521	1.42466	1.26009	0.583056	0.724374	0.905356	0.0676181	0.249867	0.11537	0.754482	1.04919	1.82837
RAC2	AC099792.1	-0.474903	7.82362e-11	negative		AC005618.1	0.599245	1.40106	1.22903	1.38856	0.737083	1.07618	0.14286	0.331652	1.55774	1.04039	0.372439	0.5249	0.836603	0.975927	0.600259	1.26954	0.331119	0.505907	1.13751	1.73212	1.08755	1.99093	1.73991	1.31864	1.2751	0.853364	0.566694	0.518391	2.08559	1.1902	0.624304	0.313583	1.13684	1.41968	1.94504	2.2237	1.10535	1.06876	0.914543	0.555691	2.11574	1.54262	1.94614
NFATC2	AC099792.1	-0.432382	4.83383e-09	negative		AC138207.5	2.98948	3.32031	1.99575	2.35838	2.18172	1.86994	0	3.96475	2.92357	1.78372	3.97168	0.984845	1.46962	3.73924	2.7199	3.10227	3.00919	1.48579	3.38064	1.96655	2.65688	2.29036	2.56521	2.67357	2.00826	2.82447	2.83932	3.1957	2.15815	1.54841	3.66107	2.84157	3.14507	2.64613	3.44382	2.5365	3.39124	1.8544	1.914	4.07581	3.30697	2.8469	2.76794
CARD11	AC099792.1	-0.410154	3.36316e-08	negative		LINC00853	1.09015	0.288849	1.11594	0.752151	0.163248	0.810014	0.135008	0.650201	2.45805	0.232487	1.70413	0.0234298	0.160946	0.34911	0.35748	1.08385	1.14306	0.387628	0.663431	1.28574	0.101141	0.492887	0.775802	0.249592	0.209418	0.319676	1.26353	1.09833	0.274786	0.175033	2.54336	0.691663	0.584397	0.249347	1.00219	1.73902	1.83264	0.608202	2.13237	1.19076	1.6199	1.59954	0.23985
IKBKG	AC099792.1	-0.403351	5.92369e-08	negative		AL355338.1	2.83203	2.35566	2.20358	2.92663	2.49357	3.12861	3.10787	2.4116	2.39467	2.17897	3.28944	2.83232	1.75927	3.26362	2.24642	3.03118	4.76666	2.28407	3.43654	2.06018	2.29881	2.08394	2.28515	2.22344	3.64524	2.18354	2.65194	3.01834	1.77022	1.81081	3.48076	2.67912	3.01665	2.38016	3.57469	3.48949	3.26007	3.407	3.63699	2.88518	3.87174	2.12026	2.37534
PIK3R5	AC099792.1	-0.416197	2.01248e-08	negative		AC010531.6	0.975724	1.58505	0.584549	1.16713	2.78773	1.57446	0.615835	0.813376	3.03805	1.16375	1.42788	0.49099	1.33561	2.57238	1.30244	0.652779	1.33149	0.828476	2.84187	1.0963	1.13952	0.144834	1.39337	0.861577	2.3731	1.19867	0.371299	0.802081	1.38072	1.31911	0.839309	1.90745	0.817143	1.37448	2.33667	1.29294	1.46985	1.0484	1.19906	0.690828	2.38016	0.947583	1.38785
FCGR2B	AC099792.1	-0.412956	2.65388e-08	negative		AP000802.1	2.16819	1.09458	2.39077	1.50291	1.77727	1.33469	0.753908	1.09513	1.64465	1.67243	1.75061	1.15053	2.57737	2.47097	1.95119	1.32608	1.64866	1.88647	1.81342	1.98057	2.32681	1.71535	1.88647	2.03548	2.14797	1.59446	1.54387	1.42019	1.98777	1.54796	1.82235	0.865765	1.82677	1.5512	2.7126	2.34716	1.37142	1.83471	2.29581	1.53351	2.66611	1.46336	2.34368
C5AR1	AC099792.1	-0.434428	4.01475e-09	negative		LINC00339	3.62847	3.71631	3.77003	3.45724	4.33953	3.74191	2.86009	3.85753	3.75305	2.73769	4.23728	3.06888	3.26185	4.79802	3.39669	3.27393	3.79983	3.68679	4.75571	3.32119	4.07011	3.34899	3.9916	3.77345	3.93343	4.31244	4.22036	3.58631	3.63438	3.58404	5.31846	4.29236	4.35528	3.73857	4.05943	4.79013	3.99638	3.85053	3.55094	4.05604	4.80962	3.00863	4.16509
CMKLR1	AC099792.1	-0.42672	8.03015e-09	negative		NCK1-DT	1.88916	1.67108	2.13772	1.35644	1.78583	1.2596	0.695507	2.13772	1.86359	1.05486	2.35208	0.753638	1.26912	2.53255	1.90032	2.07302	1.93552	1.3869	3.07575	1.38831	1.26115	1.62346	2.02691	1.68733	2.12651	2.35208	1.71864	1.42963	2.14476	1.17144	2.09466	1.72932	2.44165	2.11929	2.74358	2.70459	1.55654	2.57791	1.89447	2.62142	3.37032	1.27834	1.8557
EDNRB	AC099792.1	0.458916	3.94245e-10	postive		COA6-AS1	2.68818	2.58623	3.08866	2.7933	3.5706	2.49329	0.87267	2.86743	4.50696	3.11047	3.33976	1.29973	3.13385	4.54211	2.24668	2.86998	2.36574	2.45097	3.3529	2.6425	2.47012	1.33605	3.03373	2.48559	2.34639	2.2332	2.51063	2.62392	2.50115	3.22362	2.96172	2.77548	3.29624	3.38726	3.68119	3.31849	2.48531	2.98978	2.82021	1.5403	3.76592	2.32323	4.21154
PLAUR	AC099792.1	-0.54018	4.12895e-14	negative		AC016747.1	2.72077	2.10796	3.62293	2.49466	2.97733	2.4704	1.90264	3.08785	3.15687	2.28653	3.16788	2.41104	2.46025	3.40096	2.23833	2.43622	2.158	2.09918	3.58697	1.12701	3.10959	2.84127	3.15858	1.20013	2.93256	2.33526	1.84368	2.3867	1.89025	1.86247	3.64722	2.4622	2.58543	1.91374	3.24947	3.67558	2.43101	2.50044	2.1806	3.31199	4.06402	1.85864	3.16875
CLCF1	AC099792.1	-0.470293	1.25793e-10	negative		AC021739.2	2.34422	2.96567	2.8722	2.29964	1.51766	1.57037	0.353588	0.870837	1.65656	1.7428	1.58097	1.4135	3.46127	4.00754	3.26484	1.98587	2.12224	3.85583	1.86971	1.49722	1.4584	1.10796	2.10933	2.05192	2.65167	2.0337	3.20558	2.19378	3.64992	3.00691	2.33985	0.565383	2.03009	3.52716	2.85619	2.42745	2.86914	2.67439	2.90945	1.28645	1.80518	2.79977	3.30429
IL16	AC099792.1	-0.402742	6.22774e-08	negative		SOCS2-AS1	2.86121	2.4097	0.844468	4.02732	1.23004	1.438	3.31553	1.51669	5.71241	1.17519	1.14034	0.136763	3.22099	2.11519	3.46218	0.888658	0.499505	1.11399	3.19948	1.15227	2.39159	1.51766	0.422161	3.80121	1.52829	2.04423	2.06394	2.46987	1.39561	3.02006	3.5001	0.843601	2.53842	0.29929	3.27247	3.54869	1.72486	2.17576	2.47201	0.460827	2.69104	1.0248	3.28853
IL17D	AC099792.1	0.526147	2.40188e-13	postive		PCED1B-AS1	2.71574	3.03487	2.3867	2.17414	1.95096	2.24371	0.371952	3.20941	2.88966	1.427	3.73754	0.244602	0.80238	3.69511	2.40832	2.4176	3.07149	1.60269	4.11617	2.31595	1.82579	2.12811	2.62197	2.91199	1.71138	3.34423	3.10069	2.5365	1.81524	0.701601	4.25772	3.219	3.62878	2.8492	3.27516	2.80088	3.49074	3.16932	2.17095	4.9321	4.0602	2.78131	1.93237
LIF	AC099792.1	-0.487422	2.07731e-11	negative		AC093726.1	3.26789	2.03146	4.37939	3.05087	0.510909	3.46554	2.65857	3.20969	3.05318	1.68077	3.33016	1.46589	2.11598	3.22622	3.60277	3.66595	2.67164	2.89701	1.91137	3.46308	3.02292	2.64972	2.37909	2.86296	1.91298	2.0938	3.12774	3.44028	1.71644	1.95328	3.96655	1.88208	2.4283	1.12309	1.83561	2.86242	3.69845	2.1472	2.94159	2.88549	3.1829	2.555	2.5683
LTBP2	AC099792.1	-0.598147	1.11607e-17	negative		AC064875.1	2.3151	2.62808	0.300805	3.94361	0.976499	1.45534	3.58631	2.03384	1.7178	3.10445	1.75848	3.84705	1.56382	2.98836	2.3333	0.525841	2.82447	2.6813	2.38453	1.86223	0.661075	1.93654	1.30511	2.93422	2.66415	1.96017	2.09808	2.71459	0.672475	3.75436	1.94374	0.586423	2.60957	0.376583	2.97987	3.15173	1.87519	3.82628	3.36614	1.56305	3.8315	1.65733	3.38183
MSTN	AC099792.1	0.553199	7.48113e-15	postive		AC092958.1	1.37263	1.3853	1.42156	4.14934	0.682091	3.36434	0.56466	0.717786	0.266416	0.10823	1.84013	0.0270822	3.83219	3.04148	3.20734	1.95967	4.4235	4.14077	3.32045	3.35953	2.46877	0.980982	0.911139	4.36047	1.92627	1.86467	4.48386	1.25587	0.751799	1.58251	2.80058	0.987628	1.0072	0.811642	2.3901	4.10309	3.03173	3.51833	4.59082	1.70774	3.49982	1.7522	4.67405
SECTM1	AC099792.1	-0.510007	1.65037e-12	negative		LINC01023	2.23036	3.10473	3.61409	2.65167	3.45974	2.31323	1.58376	3.78568	5.36477	3.38518	3.24915	1.37448	3.30251	3.77241	1.79099	2.96594	2.65915	2.34126	4.4588	2.99917	3.04029	2.23374	3.44119	3.26925	3.28405	4.18715	2.59313	3.54008	2.88577	2.52082	3.47418	3.36146	3.83644	2.96512	3.86853	3.92186	2.62307	3.04629	2.79386	2.70874	3.97132	3.02458	4.10844
STC1	AC099792.1	-0.447482	1.1921e-09	negative		AC108449.2	1.88195	1.27405	1.77866	1.91137	2.18037	1.41841	0.675689	2.68075	1.58151	1.83807	0.835837	2.65802	1.42203	0.677685	2.76928	0.940914	1.03613	1.93028	0.585137	1.75402	1.86886	3.43032	2.21186	2.43293	2.43661	1.13559	1.59518	1.87595	3.70716	0.935144	0.289949	1.54743	0.831288	1.80746	1.00569	0.526104	1.32242	1.14639	0.917931	1.62759	0.751886	2.74614	1.0375
CSF2RB	AC099792.1	-0.44552	1.43548e-09	negative		AC093673.1	5.78116	5.9381	3.99345	6.39165	5.74599	4.64751	4.28946	4.89883	5.06289	5.0635	4.99811	2.71347	4.85674	5.56054	5.9001	4.47754	6.30173	5.24788	5.33419	4.75007	5.58483	4.89602	4.76768	6.01029	4.92982	5.02844	6.43131	6.30173	4.08697	5.15297	5.0493	5.59766	5.02479	3.97315	6.47367	5.26866	5.88279	5.95297	5.93571	4.98163	5.14632	4.19986	6.60171
ENG	AC099792.1	-0.488887	1.77251e-11	negative		AC073896.2	1.80449	1.88779	2.30427	2.48616	1.2836	1.98754	1.438	2.15577	2.51612	1.65709	2.79051	2.95997	2.47834	3.53504	1.90556	2.26155	2.05058	2.19947	2.45399	2.00742	1.70802	1.94801	2.15604	2.45017	2.11147	2.18842	2.07085	2.5637	2.24681	1.3616	3.42633	1.90158	2.85331	2.5868	2.4791	3.23239	2.17658	3.14684	1.95037	1.67623	3.87207	1.31198	2.54171
IGF2R	AC099792.1	-0.418129	1.70412e-08	negative		AL133415.1	4.19513	2.92776	3.32658	2.93284	2.72909	3.5064	2.89556	2.96994	3.62224	2.89673	2.33852	2.17977	1.99014	2.13107	2.98808	2.29011	4.35915	3.20734	3.14016	3.36373	3.55253	4.37674	2.05291	3.47081	2.44472	3.83716	3.69711	3.43749	3.39486	1.8468	2.40145	3.42543	3.60375	2.61864	2.62392	2.40941	4.4925	3.72842	3.46189	3.82628	1.99065	3.25263	3.03287
IL10RB	AC099792.1	-0.426378	8.2778e-09	negative		NRSN2-AS1	2.60488	2.30835	2.91565	2.99722	3.3139	2.53812	2.61013	3.14046	2.589	2.32869	2.89646	2.9348	2.02768	2.95827	2.18614	2.33009	2.16259	2.33714	2.73184	2.33291	3.07689	2.88966	2.2746	3.15511	2.40145	1.98352	2.40832	3.2808	2.08071	2.08047	3.2018	2.81182	2.39407	2.20998	3.22219	4.0602	2.3238	2.79639	3.08522	2.18818	3.75101	2.30427	2.49413
IL13RA1	AC099792.1	-0.51425	1.00416e-12	negative		LAMA5-AS1	0.652006	0.86654	1.52396	0.737765	1.0248	1.13844	0.0987261	1.75295	3.58371	1.45942	2.92072	0	0.216881	0.544248	0.520097	0.655771	0.883248	0.713323	2.33691	0.701771	1.16066	0.559077	0.455528	0.800736	0.956143	0.525239	0.647919	1.95201	0.466539	0.920188	0.932304	1.57189	2.44109	0.308221	1.22773	2.2483	1.38488	2.45558	1.48086	1.53782	2.83847	0.716897	1.10877
IL17RA	AC099792.1	-0.499499	5.48757e-12	negative		LINC01003	3.6739	4.90754	4.51997	3.68084	4.87379	4.03598	2.18531	2.728	5.93077	4.21514	3.43065	2.01676	4.37674	4.8314	3.78534	3.39726	2.82107	4.10157	4.96212	4.52922	4.16821	3.02092	4.23973	4.23205	4.73272	3.4557	3.77856	3.93997	3.42972	4.9522	2.91881	3.11912	4.31904	3.71932	5.08425	3.919	2.92633	3.65774	4.053	2.17742	4.08771	3.62058	5.46144
IL27RA	AC099792.1	-0.461681	2.99838e-10	negative		ST3GAL6-AS1	1.51805	1.39445	1.73552	1.05559	1.65008	2.02482	0.893253	1.83525	1.0223	2.08531	1.15854	1.3148	1.06679	1.32368	0.764828	0.940163	1.74748	0.924067	2.06744	0.595599	0.2311	1.49684	2.22507	0.538312	2.81575	1.58709	0.677766	1.49012	1.25008	2.54415	0.557435	0.615239	1.20226	1.57369	1.3014	0.709083	1.01644	2.16312	2.41923	0.534333	2.83847	1.31221	0.982825
NR2C1	AC099792.1	0.406368	4.61588e-08	postive		AC024075.1	1.64413	1.35005	2.04512	1.54317	2.9631	1.30764	1.49963	2.15931	1.82285	2.85593	1.49081	2.32217	2.46494	1.61912	2.35025	1.38548	1.22146	2.30998	1.31087	2.57322	1.72149	2.70916	2.22482	3.06861	2.07858	0.54021	2.46386	2.18301	2.06312	1.65425	2.10719	1.39901	3.24356	2.27899	1.53584	2.29036	1.62863	1.57095	1.76965	1.20825	2.20568	2.31436	1.2592
NRP1	AC099792.1	-0.656545	4.38246e-22	negative		AC009549.1	3.42914	2.70043	2.18172	1.47583	3.23944	2.29036	0.893253	2.58927	3.12659	2.78604	3.71562	0.267913	3.42143	2.57933	3.27544	3.40368	2.3238	3.46004	1.10669	3.6239	4.50518	3.68084	1.48627	2.72602	4.43889	3.61702	3.96363	3.33401	0.956553	3.98643	2.69006	2.49243	1.9435	0.508185	2.85646	3.40733	4.77867	2.18842	2.08959	3.79983	0.658205	2.23386	2.93509
OSMR	AC099792.1	-0.472211	1.03336e-10	negative		AC104653.1	1.18729	1.07807	0.7838	0.307621	1.33018	0.242168	0.132841	0.942695	0.517604	0.602804	1.55579	0.110885	0.47244	1.00819	0.580578	0.971494	0.20767	0.381197	1.05712	2.34479	0.965873	2.0285	0.50378	1.08946	1.06939	0.186548	1.06116	0.542729	0.903954	0.447902	1.92949	0.392386	0.684732	0.286105	0.771343	2.01536	0.926373	1.5665	0.70483	1.82259	2.54449	0.587835	0.40373
PTGER4	AC099792.1	-0.471136	1.154e-10	negative		AC040970.1	1.21504	0.422331	1.13174	0.376679	1.00874	0.969942	0	1.78263	2.264	0.497569	1.45604	0.284562	0.690692	1.12657	1.39731	0.575367	0.890117	0.551349	1.13004	0.329734	1.3332	1.87355	0.572084	1.05035	0.561734	1.96762	1.18164	1.31911	0.486543	0.606243	0.740403	1.491	1.11549	0.734182	1.12809	0.608602	0.607283	1.33931	1.28781	1.9204	1.59954	0.817325	1.41789
SDC1	AC099792.1	-0.547345	1.62748e-14	negative		AC013391.3	2.06312	1.81317	1.10135	2.27844	2.94809	2.00645	0.682577	1.45072	0.580991	2.67057	1.12309	0.0076738	2.3392	3.55834	2.35528	1.47246	1.05589	3.55219	1.79283	1.16823	1.94054	1.04174	1.59474	1.00232	1.16764	1.362	1.93385	2.99375	3.73382	3.03061	1.92543	0.168068	1.99962	3.29002	2.93874	3.2213	1.30311	1.21591	2.26835	0.40159	3.92078	2.11574	3.56313
TGFBR2	AC099792.1	-0.49864	6.04326e-12	negative		LINC01816	1.20179	2.63888	2.42526	1.50492	3.01724	1.46215	1.56676	2.19194	4.78229	1.76732	1.47125	1.6972	1.93874	2.46658	1.95647	2.73237	2.23803	1.99704	2.24212	1.51864	2.61233	1.35935	2.7126	1.67394	1.78213	2.58957	1.99392	1.68223	1.92677	2.6347	2.26506	1.21838	0.98363	2.2607	3.4418	1.71189	2.08283	1.53831	2.68765	1.69358	1.47138	2.48145	2.70792
TNFRSF10C	AC099792.1	-0.444612	1.56377e-09	negative		HCG22	1.93683	1.26561	2.31568	1.65508	0.47732	2.08456	0.295155	1.11033	1.73669	0.0949884	0.131684	0.0830796	2.35759	1.69017	0.895154	4.50606	1.01941	0.703387	0.720425	1.1479	0.547762	0.144211	1.58961	0.347321	0.244602	1.34711	1.50356	0.236308	0.587835	1.63424	1.00328	0.00358872	1.0521	0.675632	0.559609	0.672475	0.306206	1.23663	1.26752	0.750687	0.344582	1.98135	0.523127
TNFRSF11A	AC099792.1	-0.529913	1.50923e-13	negative		AL136366.1	1.75144	2.99722	3.25622	2.19246	3.26468	2.37582	0.831521	1.56888	2.93648	3.18466	1.05292	0.576831	4.3893	4.77867	3.83962	2.94015	1.97792	2.66914	4.44466	1.09917	3.26214	1.90532	5.03826	1.92356	3.16089	1.87572	1.03544	2.26266	4.10348	4.00714	2.49466	0.387628	2.90833	3.89845	2.37662	3.979	2.41597	4.05906	3.02006	1.00922	4.00754	3.47205	2.35594
TNFRSF1A	AC099792.1	-0.483563	3.14439e-11	negative		ELN-AS1	0.926267	1.26978	2.52958	0.651588	1.26353	0.699802	0.181418	1.46763	3.16758	1.43249	1.46784	1.18637	0.8693	0.935902	1.4135	0.544685	1.68684	1.14704	0.950291	1.12394	1.27651	1.77254	0.732634	0.77667	0.613288	0.844002	1.85114	0.858672	0.359763	2.12771	2.24294	2.16578	0.337293	0.329525	1.22146	0.618405	1.43417	0.368792	1.03794	1.86276	2.854	1.55004	1.5325
TNFRSF1B	AC099792.1	-0.459127	3.86142e-10	negative		LINC01549	1.60962	1.75033	0.988302	0.229876	2.05488	0.990124	0.512719	2.32085	0.224233	1.7918	1.4731	0	0.399793	2.59338	0.546187	1.61692	0.930433	0.355226	1.24742	2.78964	0.999587	0.871329	1.14402	0.329306	1.66074	1.24506	1.01373	1.48064	1.79311	1.94558	2.42147	0.12659	1.54915	1.32103	1.56752	0.7838	0.104245	2.20082	0	2.00694	4.69344	1.2631	0.573653
ITGB2	AC099792.1	-0.422779	1.137e-08	negative		AC026471.4	2.63387	3.06749	1.9721	2.4212	3.95489	2.16013	2.27949	2.29365	2.72077	1.43011	2.60459	2.6447	2.93451	3.26157	2.67138	2.47423	1.78868	2.62836	2.01041	3.287	3.40829	2.28846	2.36899	1.96786	2.83593	1.77241	2.6137	2.75981	2.13136	4.66616	1.43891	2.57378	2.47068	3.18522	2.44522	1.53956	2.20165	1.28701	1.20271	1.44933	1.4122	2.307	3.49821
ADGRE5	AC099792.1	-0.430906	5.52284e-09	negative		AL355001.2	2.65081	1.93516	2.97052	1.77562	2.40227	2.66664	1.70508	1.70106	3.84034	2.43919	3.00232	2.18248	1.66901	2.86686	1.40279	2.12622	2.10145	2.22454	3.65381	3.14623	2.61836	1.78636	2.00826	1.78037	2.482	2.75252	1.39489	3.17311	1.01083	2.27189	1.37621	1.9077	3.12513	1.17681	3.74997	3.17854	2.32982	2.41104	2.51916	2.54059	3.71834	2.51037	2.49033
ANXA11	AC099792.1	-0.547137	1.6728e-14	negative		RTCA-AS1	1.36176	1.61393	3.358	1.69879	1.95445	1.88068	0.583214	2.50343	2.6079	2.27405	2.32438	1.4798	1.56911	2.61327	1.35136	1.83758	1.80668	1.08423	2.33385	2.32451	1.85758	1.11243	2.57131	1.71292	2.2746	2.82246	1.89447	2.11678	2.34042	2.1217	2.65244	1.50431	1.52267	1.82916	2.77351	2.24479	1.85152	2.33667	1.8857	1.7178	3.46127	2.60735	2.05263
CD24	AC099792.1	0.413831	2.46362e-08	postive		AC110792.3	1.45967	2.52055	1.26954	0.819197	0.640825	1.59422	0.38721	1.25862	0.418662	0.951338	0.88036	0.970067	4.52828	2.03478	0.856117	3.63865	1.63373	1.00306	1.16043	1.38474	0.966685	0.354538	0.396176	1.28008	0.845021	0	1.73321	0.611294	1.00974	0.870049	1.35379	0.989379	0.175683	0.616497	0.886438	0.876373	0.846537	0.755064	0.228875	0.371792	2.30712	1.14123	1.55994
CD274	AC099792.1	-0.51135	1.41135e-12	negative		ANKRD10-IT1	3.46401	2.56409	1.48719	3.43966	2.69852	2.19901	4.41089	2.77323	1.58451	2.75645	2.94512	3.54458	3.11974	2.14586	3.85124	1.75424	3.05802	4.21278	2.08609	3.08982	3.34689	2.31423	1.84861	2.91594	2.82218	1.54275	3.63471	3.95999	3.71701	4.44595	2.23452	2.32005	2.22102	3.74128	2.33852	2.40303	3.06199	2.43265	4.16272	2.07995	1.69017	3.03032	2.3333
CD276	AC099792.1	-0.449835	9.5253e-10	negative		SNHG25	2.99008	1.40498	1.23095	3.33767	2.09433	2.61728	3.5064	3.24829	3.31053	2.12811	3.44429	2.76204	3.03859	3.61087	1.8009	2.35049	2.55998	1.51111	5.93199	0.75667	1.38502	0.959509	3.52556	2.42584	2.74273	2.22888	1.68062	2.47866	1.56434	0.646819	2.73769	2.41131	1.79047	3.15831	2.64443	3.92505	1.34278	2.71933	2.38154	1.68864	4.30322	2.24719	2.26291
CD7	AC099792.1	-0.46684	1.78724e-10	negative		AC022509.3	1.10308	0.73979	1.20537	1.02553	0.899416	1.21207	0.42929	1.23269	2.71821	0.662494	1.05803	0.041905	0.755223	0.618179	1.44632	0.48158	1.38571	1.10204	0.566522	1.43117	0.597745	1.87891	0.843071	1.29253	1.51308	1.29868	1.3692	0.922354	0.086043	0.0555567	1.49113	1.3578	0.715163	0.863055	0.240114	0.639662	1.74999	1.35767	0.668763	1.50772	0.174962	1.95064	0.535601
CEBPB	AC099792.1	-0.492306	1.2202e-11	negative		LINC01770	2.24294	1.45553	0.272057	0.435184	1.63885	1.0756	0.247116	1.07769	1.69281	0.82977	1.93372	2.27927	0.818836	0.780773	1.8028	0.798613	2.06576	1.26797	1.27525	2.61836	1.46985	1.83632	1.0823	1.80059	0.689216	1.57851	1.77333	1.29733	0.71348	1.13639	1.73504	1.7178	1.46562	0.430832	1.5965	1.65174	2.73769	1.23419	1.38252	1.41173	1.64477	0.288374	2.14586
CTSC	AC099792.1	-0.45336	6.78434e-10	negative		LINC01152	2.5359	1.37581	2.42229	1.11482	0.460272	2.03548	1.1654	2.13747	2.13287	1.79542	1.70436	0.0981899	1.09496	1.75685	1.65897	1.90955	1.84318	1.30729	1.19841	2.21855	2.79021	1.82812	1.65035	1.64229	2.55864	1.83053	2.3731	1.80907	2.12837	1.3149	2.63443	0.890915	1.45399	1.26681	2.99722	1.94004	2.05615	1.39421	2.36471	1.54132	2.8278	1.88181	1.37581
DOCK2	AC099792.1	-0.425807	8.70689e-09	negative		AC005476.2	1.16209	0.916655	1.12309	1.5252	1.20202	1.11168	1.26091	0.504726	1.11768	0.86731	1.25567	0.323399	2.03202	1.60396	1.18395	0.73979	1.72874	1.35518	1.27448	1.59574	2.4176	0.765339	0.97491	1.31813	1.05017	1.30801	1.49296	1.11356	0.832754	1.05167	1.53604	1.53225	1.00103	0.499126	1.65972	1.83211	1.72019	1.89716	1.05838	1.26091	2.11171	0.5249	1.73991
ELF4	AC099792.1	-0.590663	3.53938e-17	negative		LINC02283	1.84178	8.22781	0.391682	0.461146	2.248	1.71504	1.82615	0.551888	0.576301	2.82419	2.47674	0.0594995	2.86574	0.321722	1.31146	6.80879	4.44466	1.21928	1.65984	1.29834	2.68294	0.198612	4.39101	0.157444	3.82487	2.11358	1.88985	0.283851	4.32065	4.34206	0.445851	0.0133732	0.385661	4.43622	4.58184	0.832612	1.06838	3.80777	4.40874	0.41113	6.73207	2.18463	0.867466
HCLS1	AC099792.1	-0.418589	1.63766e-08	negative		AC020907.4	0.849935	1.20537	0.12204	1.64939	1.16517	0.215701	2.46575	1.51438	0.321108	1.01188	1.57742	1.47713	0.991735	1.36004	1.55501	0.607914	1.07618	1.37106	0.612661	1.77308	1.13268	0.853545	0.788027	0.983044	0.892237	0.095111	1.34084	2.02664	0.958636	2.22482	0.88036	0.636747	1.54954	1.40831	1.10669	0.983044	1.06018	0.601602	0.6352	0.246213	0.162947	0.992015	1.48862
HRH2	AC099792.1	-0.490772	1.44342e-11	negative		AC068535.1	2.25642	1.01856	2.69214	0.786829	2.29804	2.51339	0.793147	1.8857	3.93818	2.14427	3.04176	0.187175	2.9654	4.24958	2.91594	2.73325	1.8248	2.11013	3.17079	2.00561	4.50652	1.29349	2.96398	1.79017	2.29172	3.7758	2.65997	3.41924	3.38518	3.66367	2.87193	0.442094	2.11759	1.75033	2.8351	3.22073	1.83211	3.91322	2.02424	1.33769	3.86006	2.02126	2.81799
LILRB2	AC099792.1	-0.4639	2.40262e-10	negative		AC026369.2	1.79126	3.10986	0.19622	1.88337	0.672643	1.56778	1.4885	1.583	1.09765	1.32508	0.624972	0.926767	1.40905	2.46575	0.862015	0.756521	1.31053	1.05017	0.733007	0.479789	2.20384	0.625243	2.49606	1.4079	1.44465	2.01918	0.46238	2.11545	0.917931	0.542028	1.29034	0.213346	2.81211	2.07407	2.08102	0.13566	2.20723	0.74151	1.5555	1.47092	0.930378	2.64972	1.9782
NFAM1	AC099792.1	-0.492622	1.17856e-11	negative		LINC00324	0.794278	1.08587	1.4851	1.58709	1.58881	1.61013	0.654769	1.60243	2.28767	0.668411	1.78293	1.08292	0.771343	1.8126	1.12679	0.57089	1.22579	0.768168	2.69572	0.848482	2.13237	0.707175	1.21569	1.36612	0.978094	1.97611	1.15583	1.64681	1.57992	0.510015	1.80437	1.50406	2.37391	1.16891	1.78501	2.16201	1.04138	2.01281	1.91218	2.0714	2.93905	1.09812	1.29177
RASGRP4	AC099792.1	-0.402141	6.54278e-08	negative		AC018755.4	2.62088	0.996084	1.67623	0.752987	1.00207	1.56355	0.828369	1.30917	2.14047	0.49744	4.50063	0.130308	0.900865	2.59732	1.58558	2.12436	2.2497	0.989479	3.03517	2.23833	1.15354	0.122658	1.05087	1.89235	0.570396	2.32293	1.99919	1.19132	1.41044	0.955536	3.24915	2.63082	2.84748	1.43988	1.99495	1.66359	2.46082	1.27696	2.3606	3.3058	2.76011	1.77702	0.955117
RUNX1	AC099792.1	-0.603398	4.87622e-18	negative		MAP3K2-DT	2.06497	0.909335	1.70261	1.09648	2.21055	0.890497	0.839063	0.893253	1.45451	0.762954	1.55853	0.359034	0.825023	1.75033	0.672954	1.79311	1.32488	0.729676	1.6199	0.857682	1.47634	1.62914	1.71535	1.35186	1.34443	1.13886	1.76759	0.703545	1.59779	0.839909	2.08283	0.788456	0.89744	1.54132	2.69077	1.74491	0.957266	1.80034	1.28781	1.46838	2.10237	1.14725	2.51118
MASP2	AC006042.1	0.494588	9.48816e-12	postive		AC012442.2	1.44066	1.85704	2.89309	1.4337	2.55877	1.29504	0	0.96224	1.06679	1.59446	1.09513	1.11822	2.67481	1.86703	1.57495	1.06643	1.31305	1.53503	2.17282	1.46215	1.58419	0.889818	1.67368	1.05723	1.50587	1.27287	0.846633	1.09032	3.05741	1.5793	1.4374	1.08334	1.72229	2.09895	2.49936	2.32842	1.0337	2.66706	1.40476	1.11833	2.00032	1.37118	1.61959
TNFRSF25	AC006042.1	0.426026	8.54015e-09	postive		MIR503HG	1.20033	2.61779	0.54512	1.24481	1.37773	0.351161	5.48481	0.956858	1.38474	1.25182	1.76572	2.95235	1.26954	2.44549	1.6088	1.94825	2.30067	2.10449	1.19887	1.4471	1.40739	0.64593	1.85308	1.35093	0.944006	0.573491	2.33773	1.6088	0.903621	2.92605	1.27405	2.03969	1.38405	2.84776	1.48034	1.51819	1.20635	0.598828	1.69307	0.994536	1.69664	1.62472	2.90551
HSPA5	MYLK-AS1	-0.417102	1.8618e-08	negative		AC008760.2	1.62986	1.90693	0.644087	1.75742	0.936101	0.385828	0.22758	3.35682	1.84548	1.84131	2.19841	0.0661399	0.663876	2.44989	1.51591	1.59599	0.628653	0.433299	1.99449	1.14055	0.430621	2.3388	1.55971	1.80146	0.548317	1.49246	1.64888	1.63323	0.108739	0.251092	1.79516	0.919639	1.28932	2.54415	1.84466	0.414008	1.19155	0.672164	1.09674	2.81492	0.886438	1.42725	0.862731
ZC3HAV1	MYLK-AS1	-0.497143	7.14403e-12	negative		PDCD4-AS1	1.56201	2.09563	1.95458	1.55345	2.16312	2.91254	2.81149	2.21298	2.85705	1.12502	2.22584	3.42327	1.52068	2.76232	1.26589	2.38397	1.75346	1.64089	2.13537	1.16978	2.20082	1.34683	2.05168	1.61729	2.06446	2.52904	2.47068	1.61163	3.64355	2.02103	1.90822	1.80146	1.82704	2.16391	2.57547	1.8213	1.82285	1.78446	1.85074	2.61262	1.71833	2.70654	2.45501
NFKB1	MYLK-AS1	-0.434251	4.07986e-09	negative		AC092718.4	3.25263	3.60277	2.74358	2.86801	3.00145	3.54582	3.86641	2.40118	2.96851	3.02486	2.92187	4.0139	3.93818	3.84173	2.80447	3.1336	3.27928	3.31053	3.95599	2.49413	3.56633	2.30289	3.59924	2.79612	3.53535	2.79134	2.68075	3.34482	2.06339	4.77292	2.51063	3.43124	2.70351	3.04029	4.05867	3.19191	2.30674	3.00773	2.83232	2.26727	3.67423	2.74699	4.25327
BPHL	MYLK-AS1	0.417485	1.80142e-08	postive		AL162231.2	2.26727	1.35568	2.33169	0.100815	2.6594	2.57212	3.2427	2.09839	2.69272	1.84738	1.54719	1.98403	2.64388	2.69975	2.47423	1.9448	1.11312	1.73038	2.40616	0.489757	3.3287	2.66693	2.87783	0.758467	0.101239	1.14936	0.282546	2.13396	0.602385	1.96735	1.91233	2.28247	2.01938	0.485591	1.5526	2.00161	1.96978	1.117	2.11439	2.25827	4.19711	1.00348	0.657
SP1	MYLK-AS1	-0.543719	2.61441e-14	negative		SOX21-AS1	3.23626	2.05291	3.36251	3.45206	1.57082	3.19599	0.839309	2.75337	1.6266	3.81783	2.70268	0.33843	3.10986	2.54614	3.29033	2.55749	2.54775	3.27544	2.57352	3.47703	2.834	3.33401	2.30233	3.1612	3.13552	2.54476	2.86381	3.26691	3.09294	2.2708	2.90183	1.11999	2.87812	3.75239	2.8312	3.2453	2.39874	2.60567	2.80809	1.73653	3.31822	2.77488	2.45476
BIRC5	MYLK-AS1	0.474404	8.23909e-11	postive		AC002398.1	2.63578	1.95187	1.73504	1.99146	1.88594	1.32242	1.60986	1.75685	1.67185	1.831	2.44576	1.00801	2.1507	2.02076	1.85127	2.58653	1.83941	1.66674	1.8468	2.27733	2.70735	2.28407	1.72203	2.13481	2.06683	1.14103	1.81342	2.95377	1.83561	2.63995	2.27272	1.92761	1.5125	1.5241	2.18895	0.912689	2.1806	1.21148	1.59127	1.52466	1.63987	1.41587	3.28434
LTBP1	MYLK-AS1	-0.423119	1.10359e-08	negative		AC020765.2	1.01284	1.41519	1.79202	2.03969	2.38862	1.37334	1.1438	1.35767	4.15958	1.86402	1.45301	1.42606	2.60459	3.02458	1.50791	1.44038	0.914543	0.947895	3.69813	1.44789	2.03756	0.743568	2.3829	2.00537	2.80142	1.47661	1.36386	1.50721	1.46276	1.71534	0.87629	2.39215	2.2218	1.70522	2.79276	2.9909	0.712313	2.01334	0.818029	0.970555	2.98551	1.6304	2.25559
JAG2	MYLK-AS1	-0.413929	2.44324e-08	negative		AC010326.3	3.14565	2.57791	1.60118	3.17765	3.12861	1.55755	3.96327	2.7503	1.71864	2.94273	3.37581	2.11598	2.92663	2.78019	2.62558	2.795	2.17387	2.68323	2.46133	2.62088	2.48892	2.57654	2.46947	2.50343	2.77829	0.966542	2.36524	3.30639	2.07085	3.79774	2.59704	2.19405	3.09325	2.25116	1.90375	2.6841	2.4228	1.83525	1.87625	2.08637	3.31759	1.81397	2.9436
NUDT6	MYLK-AS1	0.418103	1.70792e-08	postive		AC136475.2	2.40358	2.17242	1.53584	1.93184	1.89447	1.89156	1.49377	1.30333	3.11246	2.28818	2.46742	0.594393	2.02262	3.05972	1.71809	2.39599	2.36844	1.91084	2.42962	3.44676	3.97714	1.88779	1.55452	3.12601	2.9688	2.88377	2.3881	2.16819	1.55774	2.77909	2.04459	1.99014	3.08982	1.91512	2.70543	2.93422	2.39024	2.05347	2.54858	1.61065	1.83497	1.80733	3.61055
TXLNA	MYLK-AS1	-0.404977	5.17996e-08	negative		BAALC-AS2	3.21927	3.76592	2.6533	3.66073	3.05945	1.62986	0.97491	3.71258	5.27224	2.84383	3.88241	0.235868	1.15218	4.70787	2.42962	1.8174	3.52937	1.77408	4.17524	2.77323	3.11332	2.55223	2.30067	2.10344	4.00642	4.6008	1.83076	4.94873	2.81575	2.83762	4.31161	1.86801	4.51856	1.45375	4.09925	5.0635	2.95633	4.6642	3.90313	2.90434	5.10977	2.57711	3.24239
ENG	MYLK-AS1	-0.443566	1.72523e-09	negative		AC105206.2	1.44413	1.09496	1.60623	1.94455	2.34247	1.03774	2.93284	1.11482	1.71924	0.924414	0.929216	2.81492	1.40205	0.963729	1.72592	1.27393	0.987492	2.02584	0.679818	1.21655	1.62602	1.75634	1.12246	2.00058	1.59291	0.574337	1.78189	1.81425	3.05187	1.71895	0.40616	1.81627	1.57224	1.4769	1.50721	1.00264	1.10775	1.09917	0.762246	0.651439	0.531035	1.86886	1.69539
IGF2R	MYLK-AS1	-0.569626	7.77493e-16	negative		DLG5-AS1	1.16187	1.13797	1.89391	0.706026	1.3177	1.08018	0	1.20825	1.3937	1.26797	1.05184	1.88831	0.973461	1.62346	1.21309	2.30998	2.18172	0.898188	1.06371	1.14078	1.86443	1.44436	1.1352	1.58855	1.61888	1.35793	1.17703	1.22752	2.54006	1.32822	2.05488	2.45371	0.807744	2.07329	1.89741	2.00742	1.43705	1.07029	0.860529	1.75742	1.37525	1.82298	1.88337
IL17RA	MYLK-AS1	-0.466113	1.92338e-10	negative		ATP2A1-AS1	0.930142	2.54748	1.759	1.96938	3.67524	1.61274	2.33691	1.21027	3.43749	1.39054	1.81158	0.986887	2.47507	2.96398	1.69434	1.85946	1.4831	1.34649	3.20502	1.80593	2.75617	0.151993	2.33115	1.64962	2.57851	2.17742	1.46812	2.09808	0.507029	2.93565	1.46436	2.21428	1.79721	2.20512	3.16179	2.42092	1.27684	2.24479	1.87046	1.24285	2.37637	1.08404	3.51363
TGFBR2	MYLK-AS1	-0.437436	3.04878e-09	negative		AL157904.1	0.901323	1.38934	0.479665	1.40981	0.622452	0.242354	0	0.329959	1.95407	1.16114	0.697422	0.347321	1.02814	1.40498	1.37398	0.750687	0.405794	1.2383	1.50431	1.63861	0.772888	0.370149	0.871052	1.22024	1.5252	0.374615	0.981787	0.753638	1.04359	1.62572	0.197102	0.380651	0.494483	0.87064	1.17637	0.407782	0.606243	0.735715	1.44983	0.189632	0.896953	1.32994	1.50313
CBL	MYLK-AS1	-0.460285	3.44394e-10	negative		AL133304.3	0.0512874	0.902687	1.69307	0.382605	2.42016	0.675376	0	1.35044	1.17184	0.349775	0.242681	0.00792755	1.38669	0.619455	1.20013	2.60147	0.317361	1.47092	1.74779	1.08923	1.97505	0.973461	2.11248	0.748572	2.08394	1.47434	0.173066	1.05609	2.06497	1.55875	1.31671	0	0.382865	2.32323	1.58074	0.88846	0.0640736	1.6761	0.128825	0.839801	1.69564	1.46168	0.637981
ELF4	MYLK-AS1	-0.427656	7.38829e-09	negative		AC080038.2	2.49794	1.94747	1.53273	2.53038	0.343609	1.75794	1.6742	1.86853	2.59539	1.22317	2.02342	2.60876	1.93476	2.26019	2.38941	0.0789048	2.02149	2.58241	2.15234	1.91512	3.14391	0.868114	0.951093	2.43101	1.60573	1.74151	2.23967	2.72162	1.03804	2.12651	0.739927	2.63443	2.23967	1.09078	2.43073	2.14047	2.05112	0.821058	1.71895	0.87576	1.57716	1.52633	3.37457
HRH2	MYLK-AS1	-0.432217	4.90648e-09	negative		MPPED2-AS1	0.968824	2.17563	1.00456	2.44878	0.126468	1.14919	0.226546	0.688287	1.77984	1.31329	0.684907	0.19714	1.36121	1.57263	0.929216	0.185187	0.303306	0.735057	1.37692	0.334892	0.85584	0.347195	0.418323	0.35766	0.174305	0.213901	0.123106	1.31005	0.0758369	1.25853	0.161296	0.158604	1.44493	0.249183	3.05202	1.85415	0.449467	2.29581	1.52699	0.0433419	1.77073	0.114928	0.373402
NOTCH2	MYLK-AS1	-0.522265	3.85424e-13	negative		TRAM2-AS1	3.69445	2.23774	3.81681	3.0795	2.79554	2.96028	2.10251	2.85344	3.26067	2.39678	2.83731	2.44439	2.29964	3.67558	3.20414	2.90466	2.73576	3.01891	2.65299	3.71497	3.19512	2.98636	2.83932	2.82361	3.03346	3.61055	3.16904	2.86064	3.9418	1.80408	3.65612	2.99806	3.39334	2.44631	3.6911	4.324	3.7075	3.663	3.38335	2.70404	4.83196	2.99034	3.07689
SEMA6B	AC009005.1	-0.462557	2.74793e-10	negative		LINC01235	1.30333	1.0756	1.67243	0.692388	1.1142	2.75002	0.35301	1.65064	1.07348	1.6765	1.32536	0.0972656	2.20461	4.32612	4.31037	2.4636	0.641845	1.588	1.96208	0.896401	1.0778	0.834535	3.08294	1.85152	1.17427	0.23211	0.722183	0.692945	1.90793	0.635714	2.16093	0.343945	1.69485	2.40515	1.34084	1.55017	0.620487	3.76079	1.47013	0.621447	2.53284	1.31682	0.750548
THPO	AC107294.2	0.421323	1.29148e-08	postive		NRAV	3.24119	2.82669	3.88774	3.49258	3.39243	3.49852	2.00232	4.14193	2.71794	3.13815	3.41254	1.9448	2.78263	3.41621	3.6183	2.84045	3.40429	3.52242	3.44926	2.11847	4.00455	3.18087	3.17765	3.23299	2.69879	3.12	3.04833	3.69208	2.65218	2.09099	4.94814	2.53398	3.16904	1.97425	4.31904	4.02623	3.32658	4.09615	3.49166	3.29953	4.68938	2.42173	3.76491
SP1	AC008608.2	-0.534973	8.01137e-14	negative		AC008915.2	1.20706	1.36681	2.61148	1.52291	1.285	2.01918	1.68479	1.8468	1.62244	1.6576	2.63387	2.10823	1.94319	1.97865	1.56627	2.00905	1.68941	1.55171	2.70601	1.07218	2.0143	1.43117	1.89104	2.0485	1.79931	1.98403	2.13855	2.06744	0.596613	0.995533	2.04614	1.58606	2.06978	1.18164	2.16093	2.53458	1.97878	2.24506	1.57957	2.06497	3.11415	1.44657	2.11973
MASP2	AC008608.2	-0.413722	2.48657e-08	negative		RNASEH1-AS1	4.05791	3.46836	4.31656	4.04123	4.41654	3.55285	3.30459	3.86149	3.76935	2.81265	2.98891	3.99123	3.11446	4.98276	3.56823	4.45171	3.98938	4.27374	5.0438	3.42405	1.86043	2.56382	4.32694	4.13836	3.53908	4.71538	3.83716	2.65136	2.62504	3.72401	4.26672	3.3466	4.22276	3.14595	5.12408	4.49203	4.17287	3.9272	4.27996	3.91033	3.63454	3.45419	4.09237
NUDT6	AC008608.2	0.460686	3.30964e-10	postive		AL365434.2	0.639751	0.971494	2.67778	1.25759	0.919953	1.60962	0	1.48594	1.46668	0.641234	1.49081	0	0.189632	1.74937	1.24398	2.29611	0.764828	1.07453	1.60488	1.52699	1.23478	0.619762	1.72563	0.950696	0.694405	0.941544	1.3571	1.01607	1.92442	0.832522	2.88006	1.18971	0.840067	1.22726	2.49497	3.12541	2.22559	2.07596	0.990426	2.73851	3.6911	1.70903	1.28171
IGF2R	AC008608.2	-0.536904	6.27422e-14	negative		AC034228.1	0.536839	0.767983	2.65244	0.710438	1.15141	1.45861	0	1.3366	1.94825	0.775973	1.77357	0.00860742	1.6037	2.14528	0.832938	2.30344	0.75166	0.9959	1.24903	1.63088	1.90928	1.04564	1.28805	0.683544	0.701771	0.732699	0.376583	1.25357	1.07492	1.05702	2.25827	0.00441883	1.11482	1.00676	1.42353	1.66544	1.96311	1.11274	0.77098	1.32368	1.92124	0.924414	1.21133
TGFBR2	AC008608.2	-0.404584	5.35094e-08	negative		AC008946.1	1.91696	2.46797	1.98327	2.04598	2.72411	2.97392	0.249383	2.1669	3.22246	2.58375	1.60216	1.22604	3.17765	3.89845	1.78347	1.67936	1.87891	1.81371	3.04148	2.10449	2.00005	1.21337	1.07218	1.53732	1.90693	2.42204	1.05144	2.1715	1.48838	2.17926	3.16875	2.08339	1.82104	2.15205	2.99404	4.13564	1.5241	2.64668	2.40419	1.57446	4.07885	2.47151	3.12087
PAK2	AC008608.2	-0.4062	4.6808e-08	negative		ST7-AS1	2.30344	2.52245	2.00742	2.26476	2.66158	2.4428	1.43962	1.57108	2.89336	1.63987	2.42662	1.62318	2.07883	2.78631	2.0067	2.69187	1.10653	2.53284	2.84045	1.9658	2.12224	1.94319	2.24322	2.44136	2.47373	1.7337	2.4507	2.03173	3.37277	2.97533	1.27237	1.76784	2.03728	2.36083	2.00719	1.94961	1.47064	2.00187	3.12174	0.89876	1.39656	1.96097	3.75239
CBL	AC008608.2	-0.556495	4.79748e-15	negative		WEE2-AS1	1.47163	1.02635	2.39573	1.5986	2.13562	1.77512	0.674287	1.51864	1.78396	0.728748	1.50406	0.274081	1.25169	1.87777	2.35348	1.6416	1.36734	1.7269	1.3802	1.00263	2.20723	1.53074	1.89552	1.90158	1.12568	1.22927	1.83732	2.17629	1.75685	1.52268	2.56249	1.03699	1.48134	1.08986	2.37433	2.03811	1.41311	2.09895	2.11546	0.773843	2.31323	0.917931	2.57322
ETS1	AC008608.2	-0.407969	4.03946e-08	negative		AC025857.2	1.96335	1.24605	0.988302	1.49888	2.24184	0.990124	1.47925	2.71767	1.17447	1.53262	3.49696	1.79283	0.948844	2.55527	1.53843	1.01902	2.97933	1.18624	1.89782	1.95704	1.07871	1.99894	1.18991	1.64939	1.20081	1.38295	2.84581	1.52853	0.853364	1.96938	1.98007	3.08009	2.82232	1.33827	1.32891	1.56727	2.44989	1.43165	0.625646	3.44335	1.8218	2.32408	0.700971
NOTCH2	AC008608.2	-0.469582	1.3528e-10	negative		AC026401.3	4.24221	3.94398	3.21886	4.50063	3.28762	4.44422	4.24755	3.16325	3.5737	3.47172	3.09697	2.91936	4.21258	3.64322	3.74931	3.20969	4.10882	3.95599	4.16431	3.20284	3.62455	2.9314	3.9538	3.33886	4.3278	3.0236	3.45235	3.74191	3.22046	5.02114	3.6319	3.46277	3.32718	2.99861	4.32314	4.13292	3.08696	3.94872	3.524	3.10355	4.13997	2.41267	4.58605
S100A13	FAM181A-AS1	0.449022	1.02951e-09	postive		AC011477.3	2.19676	2.289	2.59338	3.36585	2.50773	2.12837	1.45872	2.27638	1.92199	3.04804	1.87506	2.4279	3.43404	2.58813	2.82754	2.09068	1.68346	2.58404	2.56235	2.8842	1.69766	2.69463	3.20065	2.65027	2.64828	1.53452	2.04122	2.42731	3.33976	2.95633	2.63775	1.55452	2.7852	3.3574	2.02584	2.79289	1.50021	3.04512	2.60358	1.33402	3.0199	2.50591	1.77129
S100A10	FAM181A-AS1	0.400136	7.70685e-08	postive		ZFHX4-AS1	3.00745	1.10775	1.48437	3.01005	0.319042	1.93552	1.58531	1.98352	0.333727	3.60435	2.25777	5.1437	2.98492	3.34721	2.35208	1.69125	2.49824	1.99279	3.11072	2.32085	1.27607	1.83525	1.74647	2.65081	2.61754	1.90375	2.26506	2.31269	2.80363	1.59908	0.805792	1.94639	4.28204	2.67057	2.27246	3.66761	1.89899	3.71701	2.43865	1.35044	4.34039	1.17493	3.48108
S100A3	FAM181A-AS1	0.410509	3.2641e-08	postive		AC083799.1	3.0626	2.60459	2.76427	2.45529	2.08825	2.80349	2.26314	3.46709	2.82419	1.62863	3.83041	2.292	3.70716	3.05202	2.63971	3.75305	3.41803	2.40446	3.33644	2.69545	2.86574	2.59288	2.59313	2.91679	2.09203	3.61118	2.90918	2.62446	2.97533	2.60459	3.66187	3.10355	2.73493	2.16361	2.85872	2.95997	3.13815	2.88377	2.73663	4.07394	3.46277	2.77323	3.31258
MASP1	FAM181A-AS1	0.426801	7.97277e-09	postive		AL162411.1	2.08047	3.41254	1.6065	2.29542	2.40092	2.35488	0	1.37018	1.99653	3.52273	0.541615	0.104298	2.48809	3.80641	2.49711	1.44814	1.10429	1.65607	2.31054	1.7285	1.41266	1.34554	2.28407	2.23887	2.70902	1.53171	1.86333	1.47112	2.10719	2.37391	2.49688	1.0909	1.63534	2.24451	3.03748	2.33906	2.02743	3.16727	2.73518	1.33329	3.0121	2.52983	3.56119
SEMA6C	FAM181A-AS1	-0.401455	6.92074e-08	negative		AL139393.2	2.29804	3.86959	2.46769	1.90453	3.82522	2.51475	1.41031	2.30946	2.64023	3.48172	4.053	2.87474	2.81774	2.53341	2.38643	3.53249	5.51116	1.64064	3.06002	2.70185	2.25131	2.09808	3.70046	2.83034	8.35847	3.94872	3.01919	1.6703	4.36003	2.90662	2.22318	4.91125	2.27054	4.6412	3.35771	2.83203	4.0195	2.39627	2.05857	3.01554	2.58873	3.67197	2.20998
FLT3LG	FAM181A-AS1	0.413719	2.48715e-08	postive		AL513165.1	2.90183	3.8379	2.71518	3.76828	3.97753	3.54901	5.3117	3.30992	3.4758	3.91539	2.90296	3.30639	4.19355	3.21432	3.92469	4.21635	3.20213	3.84919	3.06144	3.69242	3.79048	3.87243	3.41652	4.37459	4.53243	2.35542	2.78935	3.67822	4.32844	4.17446	2.0706	3.36491	3.03091	4.24672	2.91565	2.98492	3.20941	2.94159	3.07459	2.80392	1.73978	3.56087	4.70282
NMB	FAM181A-AS1	0.400893	7.24609e-08	postive		MED14OS	1.51643	1.56888	2.00005	1.33387	0.74251	1.13952	0.690354	1.13684	1.57369	1.14218	1.45675	1.2592	1.4081	2.53785	1.16517	1.73577	1.81996	0.976312	1.93111	1.31931	1.14193	0.991617	1.7188	1.7616	1.68248	2.36416	1.70261	1.362	1.7306	1.01801	2.47698	2.2335	1.25587	1.12911	1.92429	2.39101	1.43749	1.93449	1.44368	1.5555	3.13033	1.25008	1.56863
IGF2R	FAM181A-AS1	-0.490657	1.46177e-11	negative		AC022613.1	2.03202	1.0351	1.96154	1.03185	0.289564	1.50791	0.327408	1.74594	1.53351	1.48034	0.507877	0.0044268	0.767983	0.972254	1.32368	0.857872	1.07702	1.28585	1.1142	0.581571	1.80196	1.15004	0.456212	1.26912	0.791733	1.62397	0.965155	0.880808	0.224472	0.187882	1.97505	1.06426	0.766047	0.289114	1.86147	0.370149	2.14105	0.548317	1.17589	1.95809	0.843417	1.22094	1.30801
IL20RA	FAM181A-AS1	0.47452	8.14054e-11	postive		AC107294.3	2.62969	1.94362	1.13961	1.69766	1.653	1.73991	2.69242	1.7791	0.887137	1.53328	1.24097	2.51312	1.31694	2.39678	2.08456	2.36874	0.856319	2.37008	1.16384	1.95119	2.12837	1.55501	1.56173	1.30023	0.839988	1.60726	1.97742	1.87492	2.34716	2.58349	1.28104	0.51476	0.869883	1.61221	2.96823	1.53584	1.68321	0.601602	2.38595	0.907637	1.85206	1.75927	3.03748
TNFRSF13C	FAM181A-AS1	-0.409289	3.61682e-08	negative		AC087289.1	6.00279	5.74599	6.0681	4.4579	5.08489	4.64848	3.13149	6.79734	5.99897	5.24859	5.63197	3.26157	5.44013	5.16299	6.03617	6.46236	5.46144	6.692	5.01078	6.6886	6.07905	6.05327	5.00657	6.40938	5.50943	6.30337	5.50174	6.44037	5.77904	5.48907	5.41967	3.3761	5.44501	5.5412	4.92021	4.92982	6.57645	4.42394	5.54547	6.20178	4.61554	6.26491	6.96877
SEM1	AL133353.1	0.407592	4.16835e-08	postive		TGFB2-AS1	3.97095	1.23129	3.48888	2.21428	2.25672	2.44685	4.00302	4.24346	3.90634	1.69152	1.21591	3.5303	3.55708	2.88036	4.21514	1.29987	2.25827	1.98378	1.35568	3.17282	3.08209	5.44178	2.30427	2.95406	0.330369	2.49061	2.29638	2.15959	2.28144	1.25385	2.59764	2.28625	1.24218	2.06797	0.768589	1.88015	2.92831	3.19921	1.62731	2.45778	1.08614	4.47391	1.81235
BPHL	AL133353.1	0.461091	3.1794e-10	postive		AC002059.1	1.32317	0.652857	0.987026	0.886752	1.0505	0.580578	0	1.26444	0.520293	0.528418	3.52937	0.610824	0.666363	2.46304	0.910674	1.76082	0.648552	1.05692	1.3349	0.79679	0.620702	0.455179	0.76738	0.748572	0.743349	0.112331	1.55601	1.33375	0.633616	1.47235	0.715452	1.03581	1.57631	0.883158	2.2416	0.470597	1.84178	0.483548	0.624142	1.35912	1.3993	0.433671	0.426473
VAV2	AL133353.1	-0.402158	6.53345e-08	negative		AC016590.3	1.87748	0.762747	2.94615	1.58558	0.888866	2.23104	0.9959	1.33976	1.69845	1.72874	1.50941	0.0151572	2.58015	2.19816	1.86201	2.13025	1.36754	1.27448	1.83916	2.75337	2.02126	1.51744	2.25073	1.24967	1.74254	1.32608	1.21972	1.64198	2.67883	0.901015	1.85009	0.687877	0.868339	1.24923	1.73685	2.79108	1.78396	2.67883	0.68276	0.849935	3.51801	1.51138	1.53884
NOTCH2	AL133353.1	-0.420347	1.40608e-08	negative		LINC01116	2.17444	2.86715	3.12371	0.190668	3.36733	4.14659	1.17812	2.03574	0.586286	4.20954	1.36806	0.567087	1.90581	4.25367	0.00628746	4.54304	2.64613	0.271572	3.17795	0.143564	0.0751432	2.90009	3.0577	2.5655	2.89136	1.36993	3.5615	0.612498	0.737642	2.77378	5.20454	2.30674	2.44959	3.47856	4.83302	1.64268	1.94263	4.16861	1.25129	0.644408	4.23362	3.50609	0.439191
CALR	AC007114.1	-0.437078	3.15072e-09	negative		LINC00404	0.31529	3.23508	1.62088	0.587548	2.89673	2.95461	0	1.45348	0.751387	2.771	1.00276	0	1.19688	2.55134	0.779299	2.09752	0.970192	0.627403	0.328283	1.19677	1.87016	1.10355	2.055	1.13603	0.879024	1.13854	1.414	0.227824	1.14078	4.0199	1.09973	0.0962006	0.272574	2.90745	1.7551	1.04818	1.06979	0.39799	2.75282	0.710267	1.77512	1.60318	0.30662
S100A2	AC007114.1	0.401198	7.06738e-08	postive		LINC01579	2.27706	2.09466	3.03663	1.93427	0.549352	2.31568	0.849209	1.19816	2.77881	1.83836	2.0067	0.16132	2.99262	3.63767	2.2645	2.68353	1.82156	2.08426	1.55683	2.29306	2.01512	2.02929	1.97852	2.25589	2.0457	2.40446	1.90238	1.63663	0.764177	2.54171	3.43749	0.382966	2.03064	0.794878	1.9658	2.56884	1.49637	2.37884	2.70654	1.14103	3.12343	3.06061	1.77283
TLR4	AC007114.1	0.400028	7.77521e-08	postive		AP001453.2	1.17556	2.10158	0.923322	1.3287	2.65579	0.666001	0.386698	1.48106	0.975519	1.51964	4.28989	0.633532	0.963146	2.4283	1.53604	0.726304	3.68251	1.03049	2.11122	1.24344	1.99041	1.81425	1.52343	1.5965	2.51037	2.43945	2.68213	2.10796	1.14306	0.920585	2.47123	2.87474	0.980613	1.31329	2.12436	2.63747	4.56172	2.00161	1.76655	4.04201	2.44522	1.80304	2.58957
IL18	AC007114.1	0.422574	1.15756e-08	postive		LINC01354	1.58097	1.80146	2.66303	0.875664	1.00038	2.46193	0.30662	2.20027	2.82583	1.67623	1.43557	0.951665	3.17138	3.5989	2.589	2.51118	1.32444	1.04329	1.26192	1.31031	3.10299	1.18073	1.38427	1.3065	2.79695	2.06128	1.32793	1.3692	2.71767	2.79809	3.23743	0.781202	1.91324	1.32822	1.17745	2.35894	1.7173	1.84598	1.56516	1.05184	2.99722	2.15604	1.06749
VAV2	AC007114.1	-0.432047	4.9827e-09	negative		AC010883.1	1.42838	1.35113	1.08469	1.2673	1.50587	1.51485	0.943224	0.740403	1.61137	0.800736	1.72357	1.1766	0.842956	2.73047	1.13486	0.902857	1.06731	1.71086	1.50747	1.26602	1.95107	0.721842	1.16066	1.15469	1.21408	0.754226	1.15094	0.949863	1.68401	2.2225	0.934898	1.02574	1.38162	2.09177	1.3349	1.17968	1.08614	0.506792	0.872734	0.343654	1.81871	0.955646	1.78475
SEMA5A	AC007114.1	-0.480999	4.12922e-11	negative		SNHG18	2.39467	2.25616	2.00694	1.10288	1.96965	2.68294	4.3141	3.4957	3.26833	3.03916	3.53975	5.37324	1.0897	3.6584	1.75562	1.77073	2.9654	1.7532	3.38726	2.79918	1.87519	1.76336	2.21025	1.53303	0.347866	2.87137	0.542866	2.92099	0.882264	2.01281	0.948441	3.29893	2.88995	0.886563	4.12938	3.05626	2.74416	2.04765	3.45265	2.53458	4.48617	2.37033	1.63398
CDNF	AC007114.1	0.482365	3.57238e-11	postive		AC068870.2	2.49663	2.09563	2.21724	2.61289	2.94724	2.38727	0.636386	2.18221	4.49703	2.47344	3.38578	1.39541	0.322634	2.96255	2.10449	1.93083	1.79259	1.75715	2.6425	2.15884	3.26067	1.63762	2.12351	2.03463	1.71504	3.27928	2.03202	1.65094	1.02678	2.19649	2.825	2.9796	3.05597	1.29557	2.72688	2.62197	2.11147	1.68194	1.66901	1.86147	1.03677	1.04118	2.04282
JAG1	AC007114.1	-0.4785	5.37397e-11	negative		AGAP2-AS1	2.75055	8.23483	3.59336	3.16385	4.67061	5.87597	1.7178	3.24208	3.61718	3.24561	2.80004	0.619908	6.87359	6.81754	2.97107	7.75337	4.67853	3.78231	4.0053	3.19799	2.34532	3.21984	6.66116	3.51614	1.0726	4.32065	3.27188	3.90454	1.86124	9.0901	4.01464	3.06374	3.7247	2.43429	3.77443	3.03977	3.71631	3.48359	4.25203	3.33767	3.68415	2.78441	4.18162
JAG2	AC007114.1	-0.419127	1.5631e-08	negative		LINC01063	1.10279	1.7311	1.79099	1.01105	2.24694	1.32192	0.319761	1.65867	4.55841	1.00153	1.53819	1.1252	1.10839	1.88779	1.42673	1.70077	1.41627	1.51766	2.67871	1.0437	1.78895	0.888976	2.3103	1.3713	2.3089	1.57944	0.437682	1.93111	0.874018	1.84268	1.03351	1.07608	1.51669	1.47597	2.55304	1.78446	0.929517	1.50706	1.83128	1.73144	3.18987	2.17926	1.26115
RXRG	AC007114.1	0.415401	2.15464e-08	postive		NFIA-AS2	2.63775	2.07247	2.52879	1.60344	2.52983	3.90454	1.26391	3.50671	3.64889	2.13715	2.14557	1.0495	2.81008	4.20552	2.44794	4.12703	1.37499	3.04058	4.73068	2.19947	3.93454	1.99733	3.26421	2.15124	2.58432	2.9824	1.89818	4.07694	3.21927	2.49083	5.54901	1.22156	3.47919	2.25616	2.49441	4.13055	1.62914	3.80987	2.2159	1.91047	4.25408	3.81647	1.85231
S1PR2	AC007114.1	-0.505574	2.75348e-12	negative		MIRLET7A1HG	1.47356	1.78844	0.556021	0.898453	1.7156	0.824426	2.68507	0.829599	1.58961	1.14103	1.93028	2.42872	1.19132	0.995708	1.03272	1.28281	1.78475	2.32681	0.8524	2.12323	2.46193	0.758467	1.27022	1.75346	2.33062	0.936712	1.1293	1.88208	0.864487	1.94986	0.155245	1.88153	1.85127	1.22383	1.91673	2.19816	2.28131	1.94164	1.39215	1.99392	3.21056	1.27539	2.27927
TNFRSF21	AC007114.1	-0.402218	6.50174e-08	negative		AC079015.1	0.668972	0.740251	1.15053	0.819197	1.24827	1.50333	0.152348	1.25862	1.4213	0.630423	2.26506	0.360221	1.03226	2.20249	1.25071	1.87466	1.14859	0.395177	1.90636	1.87806	0.358373	0.354538	1.03324	1.34599	0.707432	1.16103	1.00484	0.418401	0.851133	0.45191	1.66625	0.162195	2.4212	1.60753	0.972467	0.974614	0.378496	1.86971	1.2383	1.82341	1.47661	1.37499	0.51425
CD276	AC007114.1	-0.417423	1.81103e-08	negative		FOXN3-AS1	0.870153	1.12116	1.33173	1.76095	2.33745	1.0812	1.59872	1.40547	2.67778	0.715163	1.45504	1.78446	1.11447	1.37476	1.34206	1.72069	2.12195	1.00841	1.97452	1.07599	2.17444	1.66569	1.91991	1.32943	1.69125	1.96686	1.50313	1.37645	1.0223	1.03891	2.43101	2.01963	0.533402	1.22115	2.15857	2.12811	2.40253	1.29504	1.49056	2.31243	1.52569	1.09101	1.57742
CDK6	AC007114.1	-0.445078	1.4967e-09	negative		AC099343.3	1.77385	1.58558	1.64866	1.69692	0.744068	1.86415	0.742196	2.32293	2.91028	1.45814	1.52981	0.0896069	1.32267	1.8113	1.65251	1.8544	2.74782	1.60419	2.2765	1.74065	1.96383	1.47163	1.30704	2.03625	1.44657	2.34532	2.08745	1.78213	0.642901	1.13451	1.91137	2.19085	1.71535	1.09788	1.79805	2.60488	2.0285	1.49296	1.92416	2.09466	2.00318	1.83313	1.16254
ETS1	AC007114.1	-0.441732	2.04809e-09	negative		AL121894.2	3.25948	1.82775	5.36321	2.91172	1.38252	3.2722	1.01941	3.58565	4.37894	2.71737	3.81543	0.319761	2.69879	4.73526	1.91348	3.26954	1.80329	2.11147	1.71425	4.54951	2.19194	1.72825	2.2599	3.52967	0.0139142	2.61013	2.2386	2.78019	1.18442	2.46688	1.83861	1.66801	2.6491	1.6899	2.38182	3.28585	3.34366	2.97676	2.57763	2.53284	2.30126	2.64828	4.13997
LST1	AC007114.1	0.419533	1.50903e-08	postive		AL354920.1	2.16716	1.64786	2.52196	1.81766	2.68962	2.15351	1.09121	1.7264	1.92974	1.58251	1.97398	1.74254	2.18221	2.57212	1.6959	2.12084	1.95357	1.33605	2.35049	2.35923	2.22974	1.7264	2.17771	1.94801	2.10418	2.16336	1.46962	1.12286	2.23803	1.3215	2.37433	2.12731	1.39855	1.34859	2.84522	3.57693	1.63632	2.36574	2.24775	2.21428	3.37914	1.87126	2.22612
TREM2	AC007114.1	0.402171	6.52681e-08	postive		AL365181.3	2.03519	2.29449	1.12182	1.66829	1.36313	1.67778	0.307331	2.06047	2.31134	1.7551	0.657783	0.38746	0.854485	1.16517	1.75685	1.21002	2.0418	1.56406	1.3035	1.34032	3.10242	1.86443	1.56575	1.41688	2.39187	1.26404	1.3419	1.41129	2.47012	1.87863	0.714851	1.39781	1.71833	1.77101	1.39681	0.906453	2.08313	1.362	1.20132	1.15283	0.74151	0.99982	1.33841
PMP2	AC046143.1	-0.405607	4.91674e-08	negative		PSMB8-AS1	3.08294	2.73688	3.80467	3.47762	1.84711	3.11502	1.07859	3.7028	3.92613	2.99749	3.60277	0.926562	3.1606	3.48761	3.10069	4.08697	3.04457	2.1935	4.40569	2.65688	3.75876	2.10987	2.51639	3.34781	2.30154	3.80712	3.12117	3.74495	1.9228	2.08394	3.77037	3.82764	4.02587	2.74448	4.00565	4.19866	3.00403	3.29953	3.15858	4.11233	4.74857	2.62088	2.96255
TNFRSF10B	AC046143.1	0.406719	4.48292e-08	postive		LINC02328	1.14859	1.43306	2.04255	1.46192	0.539821	1.3799	0.794091	1.01856	1.22225	1.68785	1.95119	0.316181	1.53831	1.59164	1.65425	1.60726	1.54568	1.63323	1.87993	1.46702	1.62731	0.709966	1.65607	1.88969	1.40404	1.61274	1.7898	2.03356	1.6266	1.84151	2.2746	1.64866	1.52875	0.337008	2.30969	2.41323	1.19246	2.17549	1.18013	1.60172	2.76596	1.28292	1.22366
LIMS1	AC046143.1	0.424861	9.46689e-09	postive		AC015912.3	0.406359	0.387585	1.18815	0.94168	1.86599	0.644914	0.713012	1.41789	3.34811	1.05155	1.93111	0.841563	1.70508	2.44372	0.691903	1.39478	1.21726	0.881444	2.67871	0.845402	0.777913	0.175436	1.45451	1.41519	2.37963	0.856748	1.45604	0.900222	0.874018	0.350612	0.946577	2.84045	1.10815	1.6799	2.10002	2.39437	0.987136	0.993669	1.66774	1.42736	1.58985	1.31551	1.98437
TNFSF4	AC046143.1	0.443874	1.67614e-09	postive		AC060780.1	2.30318	1.83024	2.31355	2.09232	1.78968	2.40941	1.70508	2.34042	1.4865	2.42335	2.3336	1.98032	2.5937	2.2708	2.21186	1.77562	1.44883	2.50016	2.17018	2.35951	2.45695	1.88446	2.13638	2.25752	2.20301	1.29527	1.71504	2.22318	3.06888	2.13425	2.03173	1.10607	1.80265	1.97766	2.21381	2.64068	1.31931	1.79805	1.76993	1.19517	2.43045	1.79311	2.31081
MYDGF	AC046143.1	0.449498	9.83774e-10	postive		LINC01338	1.62244	0.750068	3.75065	0.647307	1.02496	3.56376	0.787361	2.63111	1.71945	1.7681	0.63287	0.544632	1.59599	4.18436	1.86599	3.95816	0.900666	1.06149	2.48145	1.28449	3.16932	1.42283	1.48838	0.573936	0.163375	0.585378	0.530109	0.841464	2.60008	0.802081	2.1472	0.52399	0.727991	1.54434	2.30289	2.71962	0.974227	3.38276	0.643775	1.05271	2.61728	2.10395	0.688892
IL17D	AC046143.1	-0.441217	2.14875e-09	negative		AP006621.2	1.85704	2.45411	0.860061	1.29136	2.24984	1.11059	1.28805	1.94909	1.22094	2.18731	1.45184	1.491	1.7269	0.748654	2.32694	1.43605	1.88766	3.55964	0.51365	2.20449	3.36585	1.02942	1.38905	1.36363	0.449549	1.3899	1.61454	2.45044	1.54354	2.72746	0.886657	1.02668	2.56967	1.55028	0.980348	1.01931	1.57317	0.697264	0.945897	0.49124	0.0853674	0.414399	2.97164
MDK	AC046143.1	0.447077	1.23884e-09	postive		AC127024.4	1.32027	1.03272	0.808482	1.42673	1.67808	1.05035	1.77932	0.744899	0.802193	1.29973	1.09889	2.30265	1.31053	1.81235	1.64064	0.823218	0.885382	1.67855	0.749986	0.819304	1.22878	0.892582	1.14715	1.3411	1.06795	0.732013	1.52768	1.70535	0.981975	3.33795	0.69212	0.591139	1.38809	1.7379	1.50216	0.644322	1.25239	0.561502	1.04865	0.357711	1.18558	1.24752	1.52644
MSTN	AC046143.1	-0.423794	1.04002e-08	negative		AC092687.3	2.566	1.27048	0.966075	1.2328	1.61626	1.01152	0.271445	1.20057	0.443059	2.14615	1.95689	2.06185	1.67855	1.81604	0.976499	1.85732	2.31676	1.21838	1.77101	2.4212	1.47912	2.04713	1.3349	2.26699	2.05238	1.74975	2.49385	1.41639	1.81371	1.44192	1.67596	1.83885	1.49624	1.08614	1.68401	2.20697	1.49012	1.06578	1.11757	1.76655	1.44231	1.45348	2.18381
IL27RA	AC046143.1	0.639283	1.10405e-20	postive		SERPINB9P1	0.577788	0.449057	1.42942	0.95628	0.139318	1.34721	0.299185	0.804543	2.81884	1.61109	2.18705	0.73867	1.3961	0.932519	1.43406	0.636526	1.6703	0.241343	2.72268	0.538496	0.434597	1.06998	1.67778	2.22102	0.337868	0.66222	0.393682	0.275538	0.244754	0.253405	2.45255	0.66966	1.06103	0.750914	0.20542	1.48064	1.06201	1.79831	0.737891	2.11705	3.08982	2.37337	1.35839
CD276	AC046143.1	0.456198	5.14776e-10	postive		AL590666.2	2.00586	4.36426	1.16187	2.06394	2.70404	2.45998	0.11342	2.26941	1.82625	2.32323	1.23849	0.396417	1.76002	0.965155	2.18329	1.38405	1.9281	3.91177	1.28713	2.00719	2.84522	2.27302	2.45944	1.43188	2.94415	1.4995	1.66774	2.5702	2.72746	4.30952	1.28292	1.12657	1.86071	3.54963	1.94534	1.09533	1.75562	1.66275	2.06394	0.7838	0.589348	1.82837	2.52382
SEM1	TAF1A-AS1	0.529685	1.55255e-13	postive		LINC02604	2.25589	2.01093	1.4023	1.97158	3.25325	1.53884	3.53879	1.7532	1.33195	0.966759	2.37198	1.85918	1.76543	2.28168	2.6425	1.95173	2.29937	2.40039	0.974227	1.95229	3.15286	1.5172	1.44956	1.4951	1.95357	0.513498	2.5589	2.79386	1.13581	2.97052	1.69405	1.13311	1.70903	1.58397	2.55195	0.939869	2.07935	0.602125	1.98219	0.998157	0.264582	1.2808	3.03916
JUN	TAF1A-AS1	-0.443757	1.69457e-09	negative		LINC01736	3.00634	4.36558	3.89628	3.28111	3.5564	4.64408	1.44413	3.92613	4.64506	3.26421	4.41827	0.937012	2.36738	4.47347	4.40786	4.85618	3.40156	2.68933	5.35404	4.34333	2.84776	3.05289	3.89918	3.29359	1.93184	3.91971	3.89809	3.87243	2.74514	1.86071	5.3117	2.01788	5.50083	5.07861	3.84563	3.06632	3.18203	5.52044	4.17209	5.2919	4.61221	3.64422	2.4116
BPHL	TAF1A-AS1	0.487396	2.08323e-11	postive		SLCO4A1-AS1	0.683201	1.12722	0.0115585	0.080628	3.30962	0.00520411	0.111347	0.788909	0.00922629	0.850895	1.38735	0.0703272	0.00868777	0.351688	0.388754	0.209375	1.96123	1.06604	0.572824	0.876052	0.316394	1.16298	0.604523	1.311	1.40028	1.63478	0.867777	0.180515	0.229903	1.95755	0.140334	0.202302	0.264674	1.28053	1.6467	0.793841	0.376134	0.507471	0.431807	2.36738	1.42305	1.35675	1.71425
SP1	TAF1A-AS1	-0.430422	5.76871e-09	negative		AP003390.1	0.462005	1.03426	0.297437	0.0780152	2.33985	0.794278	0.45588	0.563111	1.01135	0.98363	0.76243	0.0476381	0.512053	1.20498	0.25772	1.22903	0.642331	1.37525	1.28171	0.884064	1.20152	1.58811	1.10756	0.139267	1.663	0.85487	1.00306	0.409444	0	0.523578	2.00561	1.00859	0.0704025	0.285626	1.46861	0.492163	0.776757	1.0562	1.45942	1.3653	2.52382	0.69369	0.586355
VAV2	TAF1A-AS1	-0.431546	5.21332e-09	negative		KBTBD11-OT1	3.6275	2.08456	2.17955	2.04658	3.40309	1.81158	0.76176	2.2218	0.904035	0.703387	3.93159	2.32814	1.25759	4.25408	2.27189	2.09126	1.41297	2.27949	1.40476	5.31318	4.11273	2.82107	1.78636	2.27787	1.58769	1.37552	4.04086	2.32217	3.75436	3.74963	1.53584	0.184992	2.66276	1.45451	3.97425	4.2377	2.5153	2.3709	0.55167	1.10796	2.87647	1.39281	4.00982
SEMA6B	TAF1A-AS1	-0.45442	6.12149e-10	negative		AC079610.2	0.726165	1.12153	2.11275	1.18694	1.13451	1.26843	0.323614	1.19793	1.23292	1.30853	0.677165	0.063276	0.890915	2.93905	1.38324	1.63275	1.08667	1.21537	2.41514	1.99575	1.15425	1.44814	1.94397	1.55774	1.70049	0.649102	1.583	0.779224	2.29227	0.486487	2.13524	1.14639	0.945621	1.73199	1.25711	2.63082	1.02776	1.16254	1.36455	0.682479	2.78604	2.12323	1.4258
PLXNB3	TAF1A-AS1	-0.401444	6.92711e-08	negative		HCP5	3.65774	2.12436	2.7288	2.63607	1.34599	3.29596	2.12622	4.41781	4.89827	4.28534	3.66204	1.13603	2.1133	2.86856	2.1109	3.31143	3.58919	1.40327	4.60221	1.62863	4.18516	2.30646	2.18273	2.90662	1.95151	4.88379	3.16963	5.02361	1.72791	0.843071	3.73754	5.06844	4.55323	2.16928	2.98522	4.50518	3.75841	2.68438	3.42207	3.70918	4.19788	2.25804	1.56406
JAG2	TAF1A-AS1	-0.532104	1.14877e-13	negative		MIR4453HG	1.79931	2.14399	1.51498	2.62061	2.24133	1.25036	1.66733	2.29253	1.84417	3.00232	1.30265	1.43284	2.53426	2.68547	1.96494	1.72536	1.53956	2.02179	3.19014	2.20972	1.54818	2.00561	3.01498	3.21606	3.24356	2.33985	1.82916	1.85758	2.64081	2.31868	1.4831	1.99421	2.51365	2.39968	2.18974	2.68466	1.06917	2.47438	1.82891	0.878233	2.13933	2.91286	1.88802
NUDT6	TAF1A-AS1	0.583221	1.08306e-16	postive		LINC01351	3.50701	3.80674	3.94104	1.72901	2.9807	3.83006	1.53303	2.85784	2.29909	4.18756	3.74094	0.351301	4.72962	5.04133	2.26182	3.01526	2.84439	4.21635	4.22919	3.92684	2.55056	0.346274	4.67601	3.61798	4.20428	3.49982	3.42914	3.66761	4.21278	2.94585	3.18173	0.105122	1.32681	4.41132	3.9272	3.34305	2.77684	0.787073	4.35007	2.03701	4.21073	3.82382	4.52363
ENG	TAF1A-AS1	-0.415182	2.19536e-08	negative		AL133342.1	0.681689	0.904203	1.22659	1.71425	1.76784	1.15399	0.298053	0.716995	1.15425	0.678547	1.96123	1.01756	1.65631	1.40389	0.661882	2.35647	1.40739	1.46481	2.38698	1.90414	0.156732	0.594661	0.907637	2.03146	2.45849	1.42168	1.12047	2.06547	0.830559	0.999473	2.4985	1.57108	1.34531	1.1921	1.79191	2.42717	1.05934	2.28543	1.72081	1.29797	2.05668	0.494995	1.62059
IGF2R	TAF1A-AS1	-0.595734	1.62454e-17	negative		LINC00467	2.19273	1.21569	2.17095	1.36993	2.53949	1.90606	1.57981	1.56526	1.50456	1.11503	1.83053	1.39489	1.47092	2.67554	1.48838	1.15519	1.62115	1.08614	2.22888	1.0505	2.25023	1.0744	2.0418	1.15736	1.14169	1.22965	1.26243	0.540404	1.51692	1.62498	2.48948	1.71017	1.13499	0.890318	2.46797	2.84383	1.78844	1.57164	1.71062	1.8009	3.3526	1.59884	2.01041
MC1R	TAF1A-AS1	-0.407815	4.09172e-08	negative		AC006213.5	2.00719	1.73866	1.91772	2.03275	1.24762	1.2508	0.583759	1.70991	1.11812	1.48558	1.07409	1.99836	2.56994	2.21724	1.83525	2.34234	1.57618	1.7746	1.35205	2.01334	1.43117	2.08795	2.34507	1.96965	2.67057	1.19198	1.10858	2.35703	2.2942	3.04401	1.69508	0.977598	0.826049	1.86276	1.24366	2.10796	1.644	1.64064	1.65867	0.953014	2.39243	0.8479	2.4212
CBL	TAF1A-AS1	-0.507024	2.33108e-12	negative		AC073842.2	0.698116	1.24576	0.59131	1.31387	2.00135	0.956961	1.74464	0.984845	0.901416	0.654229	1.51359	2.01512	1.5172	0.915619	2.03548	0.610518	1.1857	2.3165	0.510266	0.332075	1.59042	0.570804	0.942879	1.02851	1.16187	0	1.53273	1.95599	0.32983	2.24856	1.25182	0.526539	0.803869	1.04926	0.67968	0.569259	1.15315	0.649639	1.30096	0.163984	0.276607	0.525239	1.66514
ETS1	TAF1A-AS1	-0.458112	4.26723e-10	negative		IGFBP7-AS1	2.36762	1.72458	2.76988	1.73939	0.408077	1.32192	0.785764	2.15501	2.18922	0.918846	2.04095	0.352772	2.20111	2.88833	1.50103	2.87812	1.9435	0.679526	1.61097	2.2386	4.56218	0.988863	1.769	2.33009	0.336478	1.9891	0.642028	0.781444	1.81642	1.27071	3.07065	1.03565	0.937814	0.596425	1.33441	2.79833	3.32899	2.80392	0.620702	1.19877	5.12075	2.41733	1.44608
SP2	TAF1A-AS1	-0.477909	5.71817e-11	negative		LINC00237	2.17712	2.67384	1.04975	0.282444	3.79739	2.28063	0.567691	0.874279	0.598734	1.93372	1.76759	0.0011709	1.74937	3.23064	0.843601	2.08178	2.15124	1.74697	1.63581	0.387244	0.238315	0.563486	2.99118	0.796059	1.79904	0.822198	1.04061	0.389716	2.90525	2.66611	0.664452	0.864321	2.76766	3.60311	4.01762	1.39855	1.20658	2.46333	3.17138	0.517959	3.71562	2.12299	1.81081
MASP1	AP003774.1	0.415955	2.05464e-08	postive		TMEM44-AS1	2.77238	2.81407	2.53314	1.50564	3.90061	3.08607	1.10584	3.50264	3.82453	1.90984	3.08437	1.90822	2.60876	3.3619	2.54858	2.77959	2.88432	2.40557	3.73924	2.95377	3.80918	2.09466	3.60566	2.2645	3.33463	2.69463	2.63692	1.87328	2.03298	3.51394	3.37488	2.80637	3.0735	2.71659	2.42907	3.95925	2.82302	3.07892	2.17629	3.1053	5.01325	2.62336	3.48949
ACKR3	AP003774.1	0.416759	1.91757e-08	postive		AL391422.4	3.7751	3.58241	2.31323	2.17067	2.42962	2.34507	1.20556	2.28515	2.45501	2.20592	2.20082	3.02429	3.51801	3.31822	3.00691	2.3698	2.52983	2.11194	2.43208	2.67275	2.98211	2.60147	1.69998	3.05485	2.83454	2.78935	3.33767	1.88916	1.95432	2.63945	2.28089	2.94471	2.1946	1.46912	4.05076	2.14797	3.13526	1.76835	2.44385	1.78011	2.19543	2.55804	3.42728
CALR	AC026356.1	0.41332	2.57317e-08	postive		PAXIP1-AS2	2.90891	1.6199	3.90849	2.88006	0.810191	2.78384	1.77357	2.94047	2.84633	1.56911	2.24133	1.38162	1.87176	1.88015	3.17225	2.17852	2.12679	2.42691	1.86522	2.59539	2.49164	2.57851	2.20512	2.60567	1.66438	1.72305	2.78773	2.86092	1.17385	1.60596	3.03832	1.82425	1.9862	1.22773	1.71318	2.96425	2.61093	2.2599	2.7416	2.45863	2.37119	2.33036	1.76492
HSPA5	AC026356.1	0.504587	3.08295e-12	postive		AC027307.2	3.70617	2.63359	3.27633	3.80811	2.59592	2.78798	2.01868	2.61176	4.35306	1.96628	3.05541	2.93848	3.27247	2.78237	3.36585	2.38206	3.79705	2.95857	2.96994	3.3776	3.34124	3.47052	2.54336	3.33673	2.03009	2.86436	3.85301	4.12391	2.22915	2.5051	2.78384	3.5309	3.21872	2.53925	3.44956	2.79665	3.41194	2.28682	3.66761	2.93818	2.9376	1.8839	3.58824
ZC3HAV1	AC026356.1	0.419545	1.50752e-08	postive		AL392172.1	2.31595	2.12811	3.13149	2.34368	2.90383	2.57238	2.91565	3.14565	2.95577	2.05806	4.37674	3.79117	2.98948	3.56663	2.38098	2.77601	2.75591	2.45501	3.48481	2.20833	2.33251	1.87967	2.81435	2.75282	1.81996	2.54944	2.84522	2.12622	2.68017	2.30946	4.10733	3.358	3.53408	3.11707	3.23508	3.59111	2.94615	3.61183	3.13786	3.74733	4.6696	1.96437	2.95772
S100A16	AC026356.1	0.499688	5.37208e-12	postive		AL355916.2	0.0294383	0.197269	2.70212	0.230719	0.427625	1.48678	0.153461	2.02482	1.5793	1.21309	2.70847	0.0857108	3.02204	2.84776	0.924604	2.59211	0.612661	0.641592	1.61369	0.401819	1.00195	0.956858	1.0375	0.792239	2.53204	2.15631	0.740749	2.19031	2.10418	1.13971	1.11911	0.163749	0.539821	0.729838	0.00611593	1.55067	1.23028	2.41626	1.57369	0.373605	0.702964	2.87391	0.0163778
IFNAR1	AC026356.1	0.430073	5.95246e-09	postive		AC021242.3	1.72731	1.92017	0.212547	3.97533	0.744899	0.600433	0.324315	1.42788	3.30312	1.35499	1.80518	0.982825	2.02623	0.773966	1.7796	1.47138	2.38783	0.805091	2.68032	2.33199	1.54772	2.74944	1.35379	1.93449	1.55452	2.81995	0.967148	3.26543	1.61527	3.1983	0.590417	2.07623	4.27005	0.967581	0.838913	2.6428	0.673618	1.9658	1.00378	0.920288	0.706529	1.91825	2.17067
NFKB1	AC026356.1	0.400224	7.65201e-08	postive		YTHDF3-AS1	0.89273	1.53431	2.77829	1.32368	2.75731	1.4971	0.509386	2.20806	5.17651	1.38594	2.25967	1.09889	1.99628	2.7503	1.06504	1.33736	1.75248	1.72411	3.39064	1.7644	1.69664	1.24116	2.06208	1.57135	1.92199	2.34479	1.38218	2.01166	1.84943	1.28221	2.08745	2.14427	2.32569	1.04601	2.48418	3.05857	1.68785	2.20512	2.08582	1.78396	3.29299	2.05806	2.44658
FABP6	AC026356.1	-0.408804	3.7667e-08	negative		PANTR1	6.38834	4.89325	6.23361	6.03881	5.05368	6.85845	2.95406	6.10662	6.57426	6.09423	6.42944	1.69202	7.20504	6.92196	6.9495	5.31613	5.45643	5.86582	6.42216	5.54637	7.44897	4.74085	6.0283	5.78326	6.0506	5.99138	5.406	5.42865	5.89092	8.43243	5.94429	5.30653	6.14042	5.51284	6.20624	7.29312	5.50344	7.57699	7.52814	4.12664	6.97209	4.83302	8.02657
GDF15	AC026356.1	0.432265	4.88527e-09	postive		USP12-AS2	0.323916	0.618179	1.11979	0.186948	1.03049	0.628483	1.30533	0.206682	2.14797	0.441553	1.18528	0	1.05026	1.40279	0.768872	1.50901	0.888658	0.930233	0.725821	0.266416	0.334426	0.521062	0.520006	0.315011	0.581973	0	0.909534	0.383105	0.724934	0.324499	2.16471	0.860529	0	0.214756	1.90719	0.713241	2.44794	1.10562	1.18907	0.941744	2.20437	1.6474	0.805
ITGAV	AC026356.1	0.402311	6.45198e-08	postive		AC010761.2	1.27629	1.94104	0.497365	2.36844	1.6765	0.740252	2.16117	1.23115	2.62917	1.12394	2.71906	2.78019	1.89552	2.35542	1.70022	1.13659	1.62759	2.10499	2.39816	1.65972	1.04543	0.847432	1.50519	1.68062	1.39074	0.750914	2.20165	2.58015	1.83336	2.56191	2.11574	1.48415	2.65441	1.90375	1.30801	2.24172	1.20226	1.31931	1.37621	1.1352	2.22669	1.31741	2.42745
MAPK8	AC026356.1	-0.442694	1.87205e-09	negative		STX17-AS1	1.63963	0.438673	1.0201	1.31864	0.83507	1.8286	0.680695	0.830355	0.93505	1.14181	1.08209	0.744601	1.53481	1.31573	0.781256	1.76518	1.27551	0.481932	1.67832	1.90556	1.27801	1.17344	1.67394	1.52952	2.19486	0.937318	1.42568	1.21163	1.6826	0.428739	2.07449	0.720575	1.26091	0.587048	1.22257	2.39678	2.03064	1.5403	0.613363	0.997417	2.56703	1.00569	1.21928
LIMS1	AC026356.1	0.421905	1.22744e-08	postive		URB1-AS1	3.27753	3.79117	4.13095	3.40613	4.16392	3.68316	2.72238	4.05262	6.48854	3.31878	4.17843	2.62252	3.41315	4.95281	3.10242	3.57532	3.42543	3.88418	4.68441	4.01094	3.95234	3.36823	3.60923	3.90313	4.31161	4.42046	3.32747	4.25162	3.31699	3.71223	3.31822	4.05185	3.99932	3.01526	4.74754	4.74445	3.15944	4.31738	3.49792	3.63832	4.63206	4.46009	4.19945
PTX3	AC026356.1	0.437792	2.95057e-09	postive		LINC01137	2.47262	2.39024	2.88886	1.81591	1.72592	1.51842	0.620199	2.13396	2.6137	1.13797	1.92863	1.07279	1.7918	2.18381	2.03091	2.98382	1.81893	2.17204	3.02402	1.37263	2.03679	1.54644	1.75771	1.48678	1.96762	3.04176	1.96364	2.42147	1.33617	1.20372	2.5948	3.20502	1.83786	1.60691	2.64304	2.25182	2.76177	2.51639	1.79644	3.01606	2.94753	1.93208	1.84623
VIM	AC026356.1	0.518004	6.43217e-13	postive		AC021188.1	1.54077	2.47974	2.18409	1.30177	1.30704	1.52192	1.96039	2.08945	2.69406	2.50956	1.37376	0.830355	0.975519	2.54415	0.846891	1.13311	2.33226	2.43293	1.45375	1.33539	2.31595	1.77178	1.80616	2.12465	2.52055	2.37475	1.30311	2.3165	1.97571	2.25697	2.96793	1.20295	1.93372	1.61065	2.80309	2.76544	1.28008	1.653	1.92067	0.607474	1.8025	1.59575	2.48892
TNC	AC026356.1	0.564194	1.66679e-15	postive		AC092919.2	2.26425	2.11954	4.65924	1.66544	2.3867	2.46304	0.837478	1.877	2.93565	2.22974	2.03625	0.209119	2.46961	3.23386	2.45476	2.13314	2.17897	2.00505	2.74331	1.77851	2.09433	1.93136	2.9004	3.21346	2.70243	3.79152	1.73602	2.63637	2.50733	2.00373	2.19031	1.61247	2.13686	3.03173	3.1612	2.64582	1.7791	2.85508	2.6733	1.52875	3.82416	4.1181	2.9171
CLCF1	AC026356.1	0.424739	9.56942e-09	postive		AC108134.4	0.29454	1.20132	1.6592	1.1794	1.16933	2.01444	0.830264	1.44038	1.68602	1.00016	2.09947	0.462005	1.8479	2.51723	1.24116	1.72901	0.8339	0.873165	1.62059	1.3692	1.77129	1.32508	1.51138	1.60396	1.34231	0.965873	1.45914	1.72825	0.998613	1.00061	2.21995	0.977093	2.13371	1.17713	1.7532	2.39494	1.98559	1.33195	0.617936	1.26924	3.30312	0.603821	1.85622
CSF1	AC026356.1	0.422895	1.12546e-08	postive		AC104695.3	2.15392	0.744738	0.474103	1.07088	0.54669	0.200515	0.10992	0.17954	0.734317	0.585137	1.46312	0.125783	0.283646	0.848834	1.51057	1.14748	1.29243	0.691087	0.0762652	0.650553	0.368757	1.71372	0.396106	1.37794	0.631726	1.09434	2.54654	1.22236	0.787533	1.14481	1.46763	1.44142	0.580633	0.306734	1.23052	0.0818712	2.13055	0.40446	0.165926	0.920038	0.144121	1.85704	1.17184
LIF	AC026356.1	0.462862	2.6654e-10	postive		AL031186.1	1.8025	1.97007	1.02597	1.29177	2.06939	0.389437	1.91361	1.36842	1.00195	1.01878	1.73085	2.76928	1.37744	1.117	1.91647	1.25488	1.21694	1.99421	1.22878	1.22204	2.36628	0.469086	0.759948	1.08578	1.72486	0.780108	1.58241	2.07477	0.79248	2.62585	0	0.711187	1.15981	1.41326	1.58328	0.40544	0.963317	0.596546	1.13159	0.834967	0.624304	0.706879	1.8839
NAMPT	AC026356.1	0.415431	2.14912e-08	postive		AC138207.2	2.0457	2.77934	2.49663	2.39159	3.15745	2.73533	1.9204	1.98727	3.38064	2.03969	2.11574	2.95915	2.36083	3.76285	1.92733	2.11813	2.21775	2.04255	2.88134	1.52622	3.0577	0.951338	2.36927	1.99836	2.36416	3.03916	2.64695	1.9435	2.30467	2.08767	2.4239	2.6264	1.87101	2.02138	3.89063	4.22796	2.51063	2.49385	2.48756	1.98301	3.75572	1.71657	3.35019
NRP2	AC026356.1	0.43565	3.59122e-09	postive		AC068473.5	2.30876	2.79051	2.27272	2.78852	3.82067	3.35469	2.33115	3.04658	2.92467	3.20213	2.86658	1.97665	2.71072	4.43051	2.87728	2.71235	2.12436	2.77773	3.11161	2.59564	2.47974	2.87303	3.92576	2.98862	2.4977	3.02145	1.93922	2.57131	3.23626	3.58437	3.12146	2.20618	3.14218	4.01575	3.54329	4.11964	2.14372	3.02634	2.79639	1.7809	3.27425	3.75945	3.40891
OSMR	AC026356.1	0.464388	2.28786e-10	postive		AC008759.3	1.04911	0.163	1.04522	0.355999	0.295577	1.60157	0.19272	1.08371	0.997999	0.544955	2.55864	0.050973	0.765177	2.00287	1.03963	0.628229	1.36554	0.126818	0.577688	1.64506	0.733007	1.37692	0.420133	1.69743	0.0808569	2.03215	0.335218	1.19053	0	0.611093	0.67159	1.4373	1.96507	0.764986	1.03909	0.652196	0.708582	1.21247	0.715792	1.88802	1.48247	2.39599	0.252427
TNFRSF12A	AC026356.1	0.56407	1.69583e-15	postive		AL354892.2	2.45301	3.26185	2.33745	2.46427	3.39547	2.10418	4.01352	1.55198	2.66515	2.11678	1.74095	3.15858	2.87925	3.14972	2.77684	3.09613	2.73128	1.96507	3.08065	2.1969	2.74273	2.02234	3.45879	2.36498	3.33781	3.07234	2.51339	2.42731	3.41924	3.57308	2.05693	3.09697	1.87791	3.81266	3.77205	2.79289	2.18873	2.35458	1.75685	1.64709	1.70484	3.24089	3.0289
TNFRSF1A	AC026356.1	0.528515	1.79451e-13	postive		SCAMP1-AS1	3.10812	3.03916	3.77821	3.50233	3.41221	3.79705	1.70077	2.84327	3.92505	3.45634	3.4758	1.48838	3.02092	4.40135	3.14046	4.37939	3.31404	2.82981	4.10427	3.31023	2.55223	2.53925	3.46063	3.56297	2.78631	3.82313	2.7416	3.25384	2.99517	2.87416	4.50563	2.87416	3.82245	2.74358	4.27624	5.14108	2.93617	3.84563	4.31161	2.99008	4.92644	3.38944	3.30697
CD274	AC026356.1	0.482031	3.70143e-11	postive		LINC01546	0.255275	3.14305	2.66776	0.814866	1.64571	1.46562	1.9891	1.56988	1.32267	3.65678	0.626163	0.00450525	2.97164	4.08581	0.747999	1.00297	1.46912	0.561502	2.35951	1.02463	1.43628	1.01719	1.21797	0.40026	0.255995	1.61053	1.88647	0.540102	0.434542	4.38109	1.75402	1.37692	1.95432	0.442314	5.30725	1.82396	0.326519	2.93451	3.83609	0.869187	2.74106	1.69045	0.963317
CD276	AC026356.1	0.438976	2.64533e-09	postive		AC133552.5	1.56778	2.70682	3.62616	2.4124	3.48888	2.18773	0.697864	2.25102	3.9527	2.84127	2.61039	1.01856	2.66389	3.95617	2.05615	3.04105	1.7372	2.19327	4.20307	2.28351	2.89336	2.34234	2.64972	3.13758	4.07394	3.66497	2.30067	3.10128	3.01119	2.57155	2.58813	2.58127	2.61836	2.52432	3.49948	3.88881	2.23452	2.79358	2.04526	2.2497	3.90169	2.10561	4.015
RUNX1	AC026356.1	0.436266	3.39428e-09	postive		AC008764.2	3.1829	2.26182	2.99546	2.61978	3.49636	2.16766	3.37032	2.84356	2.45721	3.39277	2.92943	3.3589	3.36009	3.11854	3.17109	1.94004	2.1141	2.95743	2.62808	3.01032	2.61423	3.40187	3.00947	3.50546	2.64221	2.0457	3.43032	2.93338	2.24241	2.9532	2.9807	1.77984	3.92576	2.77881	2.5076	2.86325	2.79639	1.88969	2.83203	1.74964	3.10271	3.35109	2.85872
LEAP2	AC069257.2	0.452807	7.15723e-10	postive		LINC01094	3.86464	2.76957	4.96799	2.70792	2.47752	4.15646	1.34747	5.47483	4.41869	3.29742	4.33535	0.612661	3.20969	4.66616	4.05867	5.85114	3.45355	2.78441	5.0389	3.77686	3.25472	4.29611	3.56663	3.68186	2.79187	4.25122	4.38492	3.5737	3.16354	1.90238	5.1059	3.51455	4.14737	3.58631	3.38518	4.65876	3.38335	5.00541	2.52196	5.34026	5.92242	4.18398	1.8597
MASP2	AC069257.2	0.423095	1.10589e-08	postive		DCST1-AS1	1.43605	1.07409	1.44657	0.529675	1.85333	1.60678	0.913923	0.92616	2.16117	0.347321	1.06181	1.34001	0.790221	1.06486	0.731421	0.410326	1.23896	1.24665	1.30839	0.666144	2.77561	0.57334	0.940641	0.659951	0.290616	1.83088	1.1861	1.14013	0.47821	0.797025	1.58218	1.38427	1.09354	0.507238	1.99458	1.32808	1.01307	1.02829	1.81893	1.26009	1.66126	0.47502	1.26668
IRF9	AC069257.2	0.401402	6.95085e-08	postive		AC021087.1	0.353478	1.39396	3.18436	1.93316	1.45451	1.08986	0.186287	1.45184	2.92553	0.876052	0.840336	0.161743	1.2632	1.74566	1.56394	0.810817	1.04564	1.24576	0.962852	1.78317	1.26353	1.21002	1.57135	1.35663	1.07883	1.3853	1.72069	0.983329	2.03824	1.1237	2.21404	1.54342	0.753638	1.02999	2.84327	2.7093	1.85074	1.68424	1.27786	1.31248	3.41315	2.04255	1.71062
GNRH1	AC069257.2	0.404284	5.48552e-08	postive		AC090204.1	2.78441	1.56703	3.4736	1.77787	0.784888	1.40056	0.281668	2.39651	0.897738	0.980348	3.40582	0.210256	2.69159	4.34248	1.31005	2.79358	2.74386	2.10199	2.65218	1.99823	2.40913	2.51419	2.03625	1.06731	4.05719	3.83859	3.49013	1.23322	3.94691	3.35232	2.40473	1.7621	1.58709	1.19473	3.6594	1.74622	4.33157	2.39899	1.18475	3.01974	5.32069	1.66359	0.734564
TNFRSF25	AC069257.2	0.424267	9.97633e-09	postive		AC002456.1	2.46601	1.92974	2.98694	1.35124	3.59431	4.0602	2.55942	2.95743	3.04289	1.34231	4.71845	1.84711	2.19486	3.78362	2.72397	2.85705	3.00605	2.40011	2.89501	1.84347	1.06303	1.56329	1.96992	2.35308	2.3804	1.87382	2.31323	2.4228	2.06074	1.54513	4.07355	2.2983	2.91424	1.4575	3.33857	2.70735	3.50609	2.76733	4.64022	3.14391	4.16861	1.5981	2.5146
TAZ	AC069257.2	0.466196	1.90736e-10	postive		AC091729.3	3.76523	2.44414	3.61279	2.43239	4.02027	3.29509	1.55827	2.9807	3.22713	1.95795	3.02064	2.73576	2.48672	3.919	2.73325	1.74855	2.30184	2.5365	3.34721	2.92804	3.65581	1.78408	2.57408	2.21428	2.36136	2.25777	3.42972	3.03373	1.77269	1.9573	4.10118	2.13801	3.22476	1.91311	4.52547	3.76152	3.29803	2.03887	2.54006	3.12146	3.78231	2.15475	3.05712
IFIH1	H19	-0.407251	4.28891e-08	negative		LINC01560	2.03326	2.46166	2.49497	2.39955	2.8812	2.67497	2.21298	2.3309	2.32814	2.77773	1.45474	2.19514	1.95173	3.14191	2.4911	2.01963	1.99093	2.69379	2.96708	2.16663	1.69845	2.07834	3.01692	2.28572	2.57103	2.09232	1.99341	1.92416	2.80115	2.93986	2.27761	2.42934	2.35236	3.03287	2.77292	3.0735	1.62572	2.44794	2.29147	1.41152	2.41678	2.38426	2.67439
RARA	H19	0.484063	2.98068e-11	postive		AL450998.2	2.19378	2.70987	2.30998	2.18788	3.15257	2.23215	1.58606	2.34153	3.49138	2.52024	2.11876	1.32411	1.8218	3.52625	2.25168	2.49164	1.98219	2.33036	3.72101	2.11973	2.37446	1.89131	2.83731	2.2599	2.78852	2.54307	1.86731	2.18573	2.51639	2.7093	1.87519	2.23422	2.82078	3.11942	2.74023	2.64777	2.00505	2.73299	2.07111	1.87101	3.10761	2.51475	3.07459
INHA	TMEM9B-AS1	0.41956	1.50561e-08	postive		AC090559.1	1.94666	1.52569	2.42257	1.67596	1.33629	2.34067	0.554452	3.68019	3.21	1.18747	3.05802	0.479392	1.08703	2.03275	1.85704	1.59836	2.13638	1.05692	2.54695	2.25023	1.14639	2.18221	1.99307	2.54971	1.35518	2.71629	2.75645	1.22094	1.14034	0.617577	2.30537	2.62364	3.24239	2.54585	1.71292	1.41956	2.00287	2.60605	1.65897	3.71867	2.36844	3.07635	1.08909
S100A16	AL355974.2	0.532972	1.0305e-13	postive		KMT2E-AS1	1.75794	2.80558	3.37244	2.83651	4.0796	1.98032	2.13094	2.90551	5.47902	2.79639	3.31143	1.64842	2.66276	3.85583	2.44685	2.9314	2.84836	2.57599	4.49158	2.62034	3.09294	1.46024	3.15886	3.15745	3.29479	2.92099	2.62917	3.35682	2.85954	3.38668	3.36102	3.20911	4.03109	2.9759	4.38024	3.70817	2.21428	3.05145	2.38619	2.20276	3.71021	2.56249	3.83078
SEMA6B	AL355974.2	-0.422809	1.13404e-08	negative		LINC02587	4.61554	1.53884	1.65224	4.93094	0.0420358	3.83962	7.01399	3.34244	1.66901	3.70013	4.73325	5.78542	4.79589	4.06782	4.06934	1.24605	4.45522	3.46799	3.8137	2.52355	2.83678	2.76623	2.13341	4.42218	1.38108	3.151	2.82981	4.42744	0.725317	2.66584	2.05347	1.04153	4.86883	0.11883	4.30994	3.42176	1.65508	6.50392	5.11233	2.68294	4.98337	0.371064	4.62088
LGR5	AL355974.2	-0.400304	7.60222e-08	negative		FOXG1-AS1	0.851458	0.514096	2.06339	2.4625	0.767558	1.0744	0	0.74934	1.66074	0.903076	1.07088	0.293855	2.16361	1.48485	2.14452	0.631095	1.09555	1.5214	1.13291	0.986537	1.31053	0.900222	1.63141	1.37773	0.103945	1.5516	1.71632	1.59723	0.925543	1.89447	0.274081	1.41326	1.53782	1.03315	1.00246	2.70709	1.84268	2.5439	2.10158	0.513886	2.02262	0.967789	1.4769
TNFRSF13C	AL355974.2	-0.401436	6.93118e-08	negative		AC015849.3	1.43306	1.13559	0.63322	1.78895	1.35379	0.75543	2.06326	1.24665	0.406359	1.63088	0.589071	1.59474	1.22524	0.431168	1.60318	0.80963	0.911139	2.13772	0.476173	1.27096	1.63323	1.0505	0.989665	1.15283	0.668108	0.283163	1.71833	1.83786	1.02488	2.15285	0.148153	0.804908	1.37744	1.78115	0.781309	0.0903951	1.18729	0.279009	1.21673	0.681244	0.338756	1.01053	1.5224
ROBO3	HOTAIRM1	0.404508	5.38466e-08	postive		TBX2-AS1	1.63012	2.37623	1.93874	1.90158	2.20301	1.54915	3.27648	1.85704	4.25448	2.03438	1.74464	2.52107	1.3876	2.95461	2.08021	1.87227	1.79228	2.37662	2.65594	2.79513	3.34588	1.57249	1.22965	2.2708	3.01554	2.30184	1.84493	3.72502	2.14615	3.09179	1.68144	2.25967	3.24177	1.6548	2.84551	2.80474	1.55683	2.31951	1.86626	1.87408	2.75282	1.98648	3.13499
HLA-E	MIR181A2HG	-0.478784	5.21643e-11	negative		AC009299.2	2.26343	1.56406	1.22075	2.10586	1.44574	1.65709	0.979469	2.06522	0.951665	2.06797	2.19747	1.54262	0.938396	0.728827	1.47235	0.318866	3.40064	1.96711	1.72791	2.5614	1.1233	2.54501	1.09593	1.90483	1.84193	2.13597	2.46193	1.98424	1.29086	0.536609	1.59723	3.30728	3.19771	0.945807	1.41664	2.58755	3.05345	2.4212	2.27575	1.77727	2.02208	2.72688	1.92416
ICAM1	MIR181A2HG	-0.455764	5.37042e-10	negative		RNF157-AS1	2.24024	1.36554	3.09352	2.27029	1.24434	1.62472	0.594314	1.90663	1.88702	1.61576	2.47123	0.0147708	1.8839	0.907081	1.83575	1.02511	1.63838	1.81425	1.44906	2.47399	1.50356	1.41519	1.13311	2.14231	1.59723	1.47912	1.90745	1.98403	2.1472	1.39281	2.54833	0.143982	1.30788	1.57669	1.92124	2.44002	3.06115	1.33363	2.42691	1.74647	1.92785	1.3627	1.88068
CIITA	MIR181A2HG	-0.410015	3.40283e-08	negative		CARD8-AS1	1.78786	1.71166	2.10026	2.26506	1.05559	2.07623	1.12966	2.58375	2.09148	1.69845	2.95406	3.22504	1.84574	2.98152	1.76655	2.07407	2.04255	1.01644	3.69781	1.70932	1.31573	1.60596	2.18463	2.59732	2.02637	2.55108	2.08715	2.24943	1.58123	0.817857	2.90745	2.18248	2.41186	2.28515	2.22295	3.1442	2.17826	3.06115	1.98648	3.17079	4.37415	2.16391	1.50813
ERAP1	MIR181A2HG	-0.418004	1.72254e-08	negative		AC040977.1	3.64558	3.07648	1.83363	2.39215	2.82896	2.57131	2.05874	3.40187	2.8584	2.12465	4.06626	2.72716	2.94471	3.49352	2.54695	2.89023	2.38098	3.11472	3.2219	3.52495	3.14887	3.01181	1.78317	2.49907	2.53675	3.00634	3.56886	3.14712	3.38975	3.28824	3.12057	3.10156	3.5155	3.57632	3.17854	2.91286	3.16788	2.22752	2.18329	2.80251	2.47097	2.93366	4.22796
NFKB1	MIR181A2HG	-0.435199	3.74219e-09	negative		AP003392.1	0.666991	1.03426	0.639436	1.80883	1.90955	0.27251	1.9753	1.05956	0.892415	1.3937	0.989479	1.90483	1.6576	0.233117	2.01963	0.490112	1.044	2.16361	0.381013	1.81791	1.61109	1.20909	1.26512	1.67313	1.07744	0.567087	1.87073	1.70697	1.27165	1.91249	0.733913	0.579506	1.99366	2.02234	0.569003	1.23921	0.950465	0.375165	0.812018	0.776757	0.383865	1.4746	0.701535
PLTP	MIR181A2HG	-0.524035	3.10871e-13	negative		AC020916.1	2.47674	2.86092	1.45577	2.93729	2.45399	1.17204	3.26573	2.55864	2.04713	3.55994	3.68051	4.67309	4.75886	3.87102	2.60957	2.09839	2.35785	2.95377	3.21261	3.9538	3.47919	2.23726	1.93316	2.67883	2.78824	1.55853	3.10787	3.55125	1.15094	4.96448	2.48672	4.76666	4.51952	2.23104	2.70792	3.96692	3.04485	1.96364	1.67855	1.7603	3.23181	1.93578	3.39034
BIRC5	MIR181A2HG	0.505585	2.75017e-12	postive		AL450311.1	0.154908	0.405008	0.469859	0.35999	0.13285	1.01902	0	0.942879	0.640319	0.645034	0.870441	0	0.230495	0.534715	0.322963	1.01778	0.297577	0.332565	1.3533	1.11147	2.55749	1.27741	0.723748	0.213738	1.67623	0.428318	0.907733	0.843904	2.00614	0.180849	1.8489	0.541045	0.503721	0.771486	1.04741	1.37214	0.170795	0.916129	0.0336055	0.803238	2.07155	0.40851	0.667893
PTK2B	MIR181A2HG	-0.556161	5.01978e-15	negative		MACORIS	2.38127	4.07694	2.27355	3.46401	2.59239	3.10587	0	2.93591	3.80398	2.96143	4.13292	0.297186	2.25804	4.87214	2.72826	3.44926	2.55695	2.94415	5.13127	2.34532	1.91084	1.02982	3.39669	2.77711	4.0839	3.64591	3.58599	4.35871	2.77575	4.38067	3.48638	1.79017	4.55937	3.58115	4.92365	4.18952	2.68075	3.3173	4.57855	3.5155	4.87161	2.60008	3.0175
NFATC2	MIR181A2HG	-0.415752	2.0908e-08	negative		AC005197.1	1.32192	1.89818	0.858672	1.42912	2.09177	1.18907	0.539484	2.26536	0.474651	1.73866	1.44087	0.973049	2.84659	1.78064	1.98403	1.68091	1.06998	2.50676	0.911913	2.08339	2.41678	1.56076	1.3239	0.938002	0.87267	0.420516	0.64747	2.58786	1.2592	3.18378	1.00389	0.0877681	0.35195	1.34001	1.19677	0.519048	1.11186	1.30001	0.491309	0.363236	1.24785	1.67672	1.74913
CARD11	MIR181A2HG	-0.42168	1.25181e-08	negative		AC015908.3	0.846075	0.784504	1.82311	0.31529	0.991913	1.65972	0.215155	1.09857	1.51864	0.737765	1.20372	0.806772	1.41423	2.10849	1.17987	1.45884	0.468599	1.53831	2.13686	1.7228	1.59599	1.61065	1.09533	1.02443	0.0158555	0.799927	0.766108	1.23443	0.0728283	0.827502	2.11302	0.830482	1.15252	0.540569	1.01662	1.55927	1.51989	1.76655	0.79126	0.924771	2.68382	0.825962	1.07348
C3	MIR181A2HG	-0.40933	3.60443e-08	negative		AC105942.1	4.94123	3.84422	5.0468	3.93269	3.81232	3.62058	4.20954	3.74461	3.7632	4.34375	3.49636	3.90135	4.0885	4.41089	4.88709	4.37894	3.68513	4.82127	4.89493	4.26392	5.46895	3.97533	3.91649	4.65042	4.50382	5.0468	4.82499	4.27954	4.97564	3.82798	4.77654	4.67504	3.61897	3.81232	4.46989	4.89883	5.34101	4.98513	3.95234	4.01094	4.86226	4.62231	4.3962
CSF1	MIR181A2HG	-0.51434	9.9359e-13	negative		AL109741.1	0.971715	0.42295	2.30723	0.541861	0.890117	1.78636	0.262713	1.87355	1.70671	1.15819	1.3411	0.325771	1.8213	1.03049	1.29881	2.35759	0.813303	1.72604	0.852237	1.25407	1.60726	1.46215	1.30893	0.74009	0.989954	0.549872	0.995369	0.721842	1.89235	0.244179	1.22146	0.523012	0.969719	1.14662	0.568225	1.28793	1.39138	0.991276	0.257058	1.92135	0.774274	1.66647	0.931074
IL17RA	MIR181A2HG	-0.534568	8.43192e-14	negative		AF131215.5	0.474757	1.79408	1.8218	2.30265	2.56222	2.36844	2.41402	2.81211	1.60269	1.9737	1.75975	1.04138	2.46769	2.43208	1.44733	2.19085	2.0559	2.02393	1.71398	2.42526	1.82788	2.63578	2.49357	2.24241	3.56023	1.61504	2.37286	1.27741	2.95942	3.19132	1.37376	2.66664	2.58241	3.38578	1.40431	1.70174	2.11954	1.7056	1.39149	1.37334	1.8095	2.10131	1.78583
IL6R	MIR181A2HG	-0.443374	1.75671e-09	negative		AC125494.2	2.17177	1.34164	1.83677	1.53527	1.87546	1.74515	0.952066	1.17987	0.991387	0.646476	0.955757	1.63632	2.47974	2.03625	1.52068	2.39024	1.09939	1.41988	1.34626	2.56521	0.981254	1.99014	1.314	1.22752	1.7454	0.993244	1.8639	1.42305	1.4951	2.22126	2.80868	0.651027	1.58505	0.991387	1.42009	1.22437	1.22225	1.35252	0.808773	0.425382	1.24742	1.09032	2.25396
TNFRSF1B	MIR181A2HG	-0.416291	1.99637e-08	negative		AC004067.1	1.81289	0.898332	1.78583	1.47188	0.390518	1.58004	0.317448	1.60131	1.02511	1.25617	1.88232	0.578811	1.24247	2.41062	2.04951	1.88446	1.29963	1.43406	1.36363	1.7311	1.73577	2.46442	0.481741	2.41351	1.03677	2.04822	2.47314	1.7178	0.72194	1.39656	2.57294	1.57135	1.01941	0.591786	1.52267	1.80518	1.73024	1.52366	2.09973	1.26709	2.02076	1.84238	2.11732
ITGB2	MIR181A2HG	-0.407367	4.24759e-08	negative		PLCG1-AS1	1.53452	0.723344	2.1069	1.759	1.07618	1.23849	1.10091	1.1826	1.6453	1.66326	1.84208	1.27165	1.01355	1.0857	1.29557	0.44269	1.32891	1.66326	0.768872	1.89052	1.3379	0.851327	0.529249	1.51511	1.23419	0.608526	1.46985	2.55223	0.899197	1.33976	0.911732	0.448767	1.70261	0.867846	2.09217	2.44549	2.37255	1.62244	1.20635	0.892043	1.87016	0.622842	2.19788
HRH2	MIR181A2HG	-0.430629	5.662e-09	negative
CALR	LINC01563	-0.448081	1.12612e-09	negative
MAVS	LINC01563	-0.400513	7.47402e-08	negative
NOS2	LINC01563	-0.409498	3.55388e-08	negative
MSTN	LINC01563	0.426801	7.97264e-09	postive
PSPN	LINC01563	-0.447236	1.22026e-09	negative
IGF2R	LINC01563	-0.410434	3.28487e-08	negative
RXRG	LINC01563	0.425246	9.15006e-09	postive
S1PR2	LINC01563	-0.513023	1.16019e-12	negative
ADGRE5	LINC01563	-0.553619	7.07164e-15	negative
CD24	LINC01563	0.446251	1.33967e-09	postive
HSPA5	AL391069.2	-0.487226	2.12169e-11	negative
THBS1	AL391069.2	-0.421926	1.22513e-08	negative
NFKB1	AL391069.2	-0.420235	1.41983e-08	negative
BCL3	AL391069.2	-0.430144	5.91443e-09	negative
TNFAIP3	AL391069.2	-0.478795	5.21026e-11	negative
SP1	AL391069.2	-0.416647	1.93624e-08	negative
MASP1	AL391069.2	0.418301	1.67898e-08	postive
BIRC5	AL391069.2	0.424007	1.02072e-08	postive
LTBP1	AL391069.2	-0.429075	6.50926e-09	negative
NFATC4	AL391069.2	-0.448176	1.11604e-09	negative
TNC	AL391069.2	-0.424593	9.69373e-09	negative
CLCF1	AL391069.2	-0.452393	7.44867e-10	negative
LIF	AL391069.2	-0.424839	9.48493e-09	negative
LTBP2	AL391069.2	-0.467097	1.74133e-10	negative
MSTN	AL391069.2	0.462376	2.79779e-10	postive
STC1	AL391069.2	-0.424256	9.98586e-09	negative
ENG	AL391069.2	-0.420545	1.38205e-08	negative
IGF2R	AL391069.2	-0.61192	1.23114e-18	negative
IL17RA	AL391069.2	-0.465069	2.13663e-10	negative
MC1R	AL391069.2	-0.488055	1.93988e-11	negative
NRP1	AL391069.2	-0.456198	5.14772e-10	negative
NRP2	AL391069.2	-0.426727	8.02534e-09	negative
TGFBR2	AL391069.2	-0.469152	1.41337e-10	negative
ELF4	AL391069.2	-0.477808	5.77905e-11	negative
HRH2	AL391069.2	-0.494006	1.01195e-11	negative
NOTCH2	AL391069.2	-0.467558	1.66185e-10	negative
SEM1	AL445524.1	0.484029	2.99142e-11	postive
IFI30	AL445524.1	0.418186	1.69578e-08	postive
PROCR	AL445524.1	0.502026	4.12585e-12	postive
MAVS	AL445524.1	-0.419448	1.52028e-08	negative
MSR1	AL445524.1	0.425167	9.21426e-09	postive
MASP2	AL445524.1	-0.502565	3.88112e-12	negative
AQP9	AL445524.1	0.43216	4.93219e-09	postive
BCL10	AL445524.1	0.464707	2.21579e-10	postive
CD72	AL445524.1	0.473427	9.11586e-11	postive
FCGR2B	AL445524.1	0.487971	1.95759e-11	postive
IGKV3-20	AL445524.1	0.41893	1.59009e-08	postive
CCRL2	AL445524.1	0.427263	7.65145e-09	postive
PLAUR	AL445524.1	0.418305	1.67833e-08	postive
PLXNB3	AL445524.1	-0.530252	1.44698e-13	negative
MYDGF	AL445524.1	0.492979	1.13322e-11	postive
POMC	AL445524.1	0.470613	1.21744e-10	postive
IL10RB	AL445524.1	0.487768	2.00097e-11	postive
IL1R2	AL445524.1	0.438181	2.84675e-09	postive
SDC3	AL445524.1	-0.613514	9.47195e-19	negative
HCST	AL445524.1	0.401076	7.13829e-08	postive
CD48	AL445524.1	0.454373	6.14976e-10	postive
CBL	AL445524.1	-0.477898	5.72441e-11	negative
BST1	AL445524.1	0.500421	4.94674e-12	postive
CEBPB	AL445524.1	0.43984	2.44189e-09	postive
CST7	AL445524.1	0.459642	3.66994e-10	postive
CTSC	AL445524.1	0.424735	9.57262e-09	postive
NCF4	AL445524.1	0.498096	6.42295e-12	postive
SP2	AL445524.1	-0.469812	1.32133e-10	negative
TCF12	AL445524.1	-0.40065	7.39104e-08	negative
TREM1	AL445524.1	0.465749	1.99537e-10	postive
FGF11	LINC00654	0.403808	5.70506e-08	postive
SEMA5A	LINC01569	-0.406397	4.6046e-08	negative
CDNF	LINC01569	0.485217	2.63409e-11	postive
CTF1	LINC01569	0.450459	8.97265e-10	postive
INHA	LINC01569	0.525571	2.5773e-13	postive
TNFRSF21	LINC01569	-0.426885	7.91348e-09	negative
HFE	AC244517.1	-0.443345	1.76147e-09	negative
PROCR	AC244517.1	-0.421544	1.26676e-08	negative
APOBEC3G	AC244517.1	-0.438157	2.85281e-09	negative
TNFSF10	AC244517.1	-0.447921	1.14337e-09	negative
APOBEC3F	AC244517.1	-0.436237	3.40333e-09	negative
SEM1	AL512598.1	0.416221	2.00839e-08	postive
S100A2	AL512598.1	0.44267	1.87629e-09	postive
SEMA5A	AL512598.1	-0.458566	4.08066e-10	negative
CDNF	AL512598.1	0.403439	5.88086e-08	postive
IL1RAP	AL512598.1	-0.428999	6.55386e-09	negative
HFE	AC020915.2	-0.46257	2.74424e-10	negative
MR1	AC020915.2	-0.423721	1.04675e-08	negative
LEAP2	AC020915.2	0.516641	7.56643e-13	postive
WFIKKN1	AC020915.2	0.453803	6.49891e-10	postive
RNASEL	AC020915.2	-0.414002	2.42794e-08	negative
MASP2	AC020915.2	0.518104	6.35572e-13	postive
IRF9	AC020915.2	0.461698	2.9933e-10	postive
IL3RA	AC020915.2	0.425493	8.95247e-09	postive
TNFRSF25	AC020915.2	0.423658	1.05256e-08	postive
TAZ	AC020915.2	0.520391	4.83193e-13	postive
IL27RA	AC005618.1	-0.442952	1.82744e-09	negative
CD4	AC138207.5	0.747098	2.9728e-31	postive
CD74	AC138207.5	0.560994	2.59534e-15	postive
CTSL	AC138207.5	0.600914	7.22781e-18	postive
CTSS	AC138207.5	0.745579	4.55608e-31	postive
FCER1G	AC138207.5	0.800907	8.19594e-39	postive
FCGRT	AC138207.5	0.586359	6.78169e-17	postive
HFE	AC138207.5	0.454718	5.94669e-10	postive
HLA-DMA	AC138207.5	0.793646	1.15645e-37	postive
HLA-DMB	AC138207.5	0.751066	9.60923e-32	postive
HLA-DOA	AC138207.5	0.66984	3.14982e-23	postive
HLA-DPA1	AC138207.5	0.623126	1.88885e-19	postive
HLA-DPB1	AC138207.5	0.67687	7.40442e-24	postive
HLA-DQA1	AC138207.5	0.645409	3.59719e-21	postive
HLA-DQB1	AC138207.5	0.578828	2.06825e-16	postive
HLA-DRA	AC138207.5	0.594013	2.11892e-17	postive
HLA-DRB1	AC138207.5	0.679125	4.61441e-24	postive
HLA-DRB5	AC138207.5	0.400668	7.37977e-08	postive
HLA-E	AC138207.5	0.429037	6.53169e-09	postive
MR1	AC138207.5	0.470391	1.2455e-10	postive
ICAM1	AC138207.5	0.467498	1.67205e-10	postive
CIITA	AC138207.5	0.620194	3.10734e-19	postive
RELB	AC138207.5	0.445916	1.38289e-09	postive
IFI30	AC138207.5	0.678563	5.19378e-24	postive
PROCR	AC138207.5	0.451801	7.88658e-10	postive
PI3	AC138207.5	0.442719	1.8677e-09	postive
CXCL16	AC138207.5	0.580671	1.57845e-16	postive
SLPI	AC138207.5	0.444977	1.51092e-09	postive
CXCL8	AC138207.5	0.427946	7.20008e-09	postive
CXCL5	AC138207.5	0.484731	2.77509e-11	postive
CXCL2	AC138207.5	0.46216	2.85864e-10	postive
CXCL3	AC138207.5	0.405582	4.92689e-08	postive
S100A9	AC138207.5	0.669714	3.23115e-23	postive
S100A11	AC138207.5	0.579792	1.79599e-16	postive
IFNGR1	AC138207.5	0.448365	1.0961e-09	postive
TLR4	AC138207.5	0.425177	9.20668e-09	postive
A2M	AC138207.5	0.402988	6.10336e-08	postive
APOBEC3G	AC138207.5	0.524939	2.78447e-13	postive
TLR2	AC138207.5	0.739914	2.17995e-30	postive
PLAU	AC138207.5	0.471589	1.10157e-10	postive
IL1B	AC138207.5	0.534262	8.76284e-14	postive
PLTP	AC138207.5	0.503153	3.63047e-12	postive
CYBB	AC138207.5	0.667057	5.52707e-23	postive
BCL3	AC138207.5	0.450268	9.13867e-10	postive
SOCS3	AC138207.5	0.426811	7.96515e-09	postive
TNFSF10	AC138207.5	0.581155	1.47007e-16	postive
APOBEC3F	AC138207.5	0.420174	1.42735e-08	postive
TLR7	AC138207.5	0.705001	1.4747e-26	postive
IKBKE	AC138207.5	0.535001	7.98326e-14	postive
TNFAIP3	AC138207.5	0.451186	8.36724e-10	postive
LYZ	AC138207.5	0.61666	5.62191e-19	postive
CCL5	AC138207.5	0.582194	1.26108e-16	postive
IRF5	AC138207.5	0.709709	4.84619e-27	postive
GRN	AC138207.5	0.503627	3.43979e-12	postive
TLR1	AC138207.5	0.705359	1.3561e-26	postive
MSR1	AC138207.5	0.691445	3.22601e-25	postive
SLC11A1	AC138207.5	0.67984	3.96784e-24	postive
TNFRSF10A	AC138207.5	0.455374	5.57854e-10	postive
CCL4	AC138207.5	0.496743	7.46957e-12	postive
MARCO	AC138207.5	0.524184	3.05309e-13	postive
IL18	AC138207.5	0.722284	2.21686e-28	postive
APOBEC3C	AC138207.5	0.541251	3.59783e-14	postive
CD14	AC138207.5	0.781601	7.44189e-36	postive
TRIM22	AC138207.5	0.420813	1.35015e-08	postive
HMOX1	AC138207.5	0.574777	3.72413e-16	postive
AQP9	AC138207.5	0.57813	2.29006e-16	postive
GBP2	AC138207.5	0.465646	2.01612e-10	postive
SLC29A3	AC138207.5	0.602391	5.72276e-18	postive
UNC93B1	AC138207.5	0.502855	3.75567e-12	postive
CCL2	AC138207.5	0.610297	1.60522e-18	postive
CCL3	AC138207.5	0.484159	2.95022e-11	postive
CCR1	AC138207.5	0.763242	2.61739e-33	postive
CD86	AC138207.5	0.708047	7.19606e-27	postive
HCK	AC138207.5	0.775032	6.46159e-35	postive
OLR1	AC138207.5	0.495976	8.13498e-12	postive
RNASE2	AC138207.5	0.729136	3.83979e-29	postive
LYN	AC138207.5	0.683389	1.86496e-24	postive
SYK	AC138207.5	0.755119	2.96498e-32	postive
BTK	AC138207.5	0.6743	1.26282e-23	postive
BLNK	AC138207.5	0.615736	6.55743e-19	postive
VAV1	AC138207.5	0.745749	4.34412e-31	postive
RAC2	AC138207.5	0.666896	5.70889e-23	postive
NFATC2	AC138207.5	0.528007	1.91068e-13	postive
CARD11	AC138207.5	0.518243	6.25163e-13	postive
PIK3R5	AC138207.5	0.687699	7.34708e-25	postive
CD72	AC138207.5	0.572896	4.87973e-16	postive
FCGR2B	AC138207.5	0.588553	4.87393e-17	postive
IGHA1	AC138207.5	0.453324	6.80764e-10	postive
IGHA2	AC138207.5	0.401735	6.76386e-08	postive
IGHG1	AC138207.5	0.455223	5.66139e-10	postive
IGHG2	AC138207.5	0.492546	1.18841e-11	postive
IGHM	AC138207.5	0.436304	3.38249e-09	postive
IGKV3-11	AC138207.5	0.449912	9.45493e-10	postive
IGKV3-20	AC138207.5	0.44672	1.28157e-09	postive
IGLC2	AC138207.5	0.47617	6.85758e-11	postive
IGLC3	AC138207.5	0.477724	5.82995e-11	postive
IGLV1-51	AC138207.5	0.410662	3.2223e-08	postive
C3	AC138207.5	0.633689	3.00744e-20	postive
SAA2	AC138207.5	0.433971	4.18526e-09	postive
SEMA4G	AC138207.5	-0.424034	1.01825e-08	negative
TYMP	AC138207.5	0.667178	5.39405e-23	postive
C5AR1	AC138207.5	0.606059	3.18702e-18	postive
CCRL2	AC138207.5	0.702987	2.35795e-26	postive
CMKLR1	AC138207.5	0.634739	2.49567e-20	postive
CX3CR1	AC138207.5	0.469153	1.41318e-10	postive
FPR1	AC138207.5	0.65309	8.5012e-22	postive
PLAUR	AC138207.5	0.605601	3.42982e-18	postive
PTAFR	AC138207.5	0.725602	9.54834e-29	postive
CMTM6	AC138207.5	0.458772	3.99869e-10	postive
CSF1	AC138207.5	0.48213	3.6628e-11	postive
EBI3	AC138207.5	0.630024	5.73465e-20	postive
HDGFL3	AC138207.5	-0.424919	9.41816e-09	negative
IL16	AC138207.5	0.645522	3.52275e-21	postive
LTBP2	AC138207.5	0.444175	1.62944e-09	postive
OSM	AC138207.5	0.54858	1.38313e-14	postive
POMC	AC138207.5	0.487943	1.96341e-11	postive
SECTM1	AC138207.5	0.462625	2.72912e-10	postive
SPP1	AC138207.5	0.425371	9.04989e-09	postive
TNFSF13B	AC138207.5	0.597957	1.14966e-17	postive
TNFSF9	AC138207.5	0.436409	3.35e-09	postive
ADRB2	AC138207.5	0.603577	4.73951e-18	postive
C3AR1	AC138207.5	0.716513	9.32308e-28	postive
CSF1R	AC138207.5	0.670795	2.59338e-23	postive
CSF2RA	AC138207.5	0.5958	1.60779e-17	postive
CSF2RB	AC138207.5	0.68724	8.11922e-25	postive
ENG	AC138207.5	0.464363	2.29375e-10	postive
IFNGR2	AC138207.5	0.477096	6.22585e-11	postive
IL10RA	AC138207.5	0.694769	1.53817e-25	postive
IL10RB	AC138207.5	0.586384	6.75609e-17	postive
IL13RA1	AC138207.5	0.474295	8.33266e-11	postive
IL17RA	AC138207.5	0.445663	1.41631e-09	postive
IL17RD	AC138207.5	-0.532567	1.08408e-13	negative
IL2RG	AC138207.5	0.620334	3.03453e-19	postive
IL6R	AC138207.5	0.591772	2.9884e-17	postive
PTGER4	AC138207.5	0.501693	4.28436e-12	postive
TGFBR1	AC138207.5	0.51293	1.17287e-12	postive
TGFBR2	AC138207.5	0.498887	5.87805e-12	postive
TNFRSF10C	AC138207.5	0.485208	2.63666e-11	postive
TNFRSF10D	AC138207.5	0.459986	3.54737e-10	postive
TNFRSF11A	AC138207.5	0.598417	1.06997e-17	postive
TNFRSF1A	AC138207.5	0.404514	5.38211e-08	postive
TNFRSF1B	AC138207.5	0.632287	3.85367e-20	postive
ITGAL	AC138207.5	0.55297	7.71434e-15	postive
ITGB2	AC138207.5	0.733877	1.10616e-29	postive
TYROBP	AC138207.5	0.788978	5.99841e-37	postive
FCGR3A	AC138207.5	0.757935	1.29219e-32	postive
FCGR3B	AC138207.5	0.433681	4.29692e-09	postive
LCP2	AC138207.5	0.737307	4.42029e-30	postive
HCST	AC138207.5	0.722637	2.02792e-28	postive
CD48	AC138207.5	0.567533	1.04479e-15	postive
FAS	AC138207.5	0.544817	2.26615e-14	postive
PRF1	AC138207.5	0.424824	9.49752e-09	postive
PTPRC	AC138207.5	0.642641	5.98906e-21	postive
ANXA11	AC138207.5	0.525924	2.46819e-13	postive
ARHGDIB	AC138207.5	0.792611	1.67178e-37	postive
BST1	AC138207.5	0.507895	2.10819e-12	postive
C2	AC138207.5	0.660861	1.89164e-22	postive
CD7	AC138207.5	0.556371	4.87881e-15	postive
CEBPB	AC138207.5	0.590832	3.4495e-17	postive
CLEC7A	AC138207.5	0.75379	4.37036e-32	postive
CST7	AC138207.5	0.574766	3.72996e-16	postive
CTSC	AC138207.5	0.690707	3.7978e-25	postive
DOCK2	AC138207.5	0.639719	1.02014e-20	postive
FCGR1A	AC138207.5	0.810952	1.74843e-40	postive
FYB1	AC138207.5	0.639824	1.001e-20	postive
GPR183	AC138207.5	0.526678	2.25021e-13	postive
HCLS1	AC138207.5	0.647446	2.46365e-21	postive
IGSF6	AC138207.5	0.660108	2.19247e-22	postive
IRF8	AC138207.5	0.729646	3.36358e-29	postive
LAT2	AC138207.5	0.716755	8.78356e-28	postive
LILRB2	AC138207.5	0.724048	1.41874e-28	postive
LST1	AC138207.5	0.726365	7.85247e-29	postive
LY86	AC138207.5	0.767396	7.28395e-34	postive
MAFB	AC138207.5	0.669647	3.27588e-23	postive
NCF4	AC138207.5	0.842163	2.17891e-46	postive
NFAM1	AC138207.5	0.587266	5.91765e-17	postive
RASGRP4	AC138207.5	0.713597	1.90071e-27	postive
RGS1	AC138207.5	0.438262	2.82533e-09	postive
RUNX1	AC138207.5	0.415475	2.14093e-08	postive
SCIN	AC138207.5	0.640502	8.85048e-21	postive
SPI1	AC138207.5	0.775587	5.39786e-35	postive
TREM1	AC138207.5	0.50808	2.06371e-12	postive
TREM2	AC138207.5	0.657909	3.36517e-22	postive
WAS	AC138207.5	0.746499	3.51974e-31	postive
HFE	LINC00853	0.434798	3.88177e-09	postive
MR1	LINC00853	0.415031	2.2238e-08	postive
TAPBPL	LINC00853	0.470008	1.29515e-10	postive
CTF1	LINC00853	0.414104	2.40697e-08	postive
NUDT6	LINC00853	0.428241	7.01292e-09	postive
TNFRSF13C	LINC00853	-0.425143	9.23414e-09	negative
LST1	LINC00853	0.409301	3.61316e-08	postive
HFE	AL355338.1	0.528816	1.72898e-13	postive
PSMB8	AL355338.1	0.435907	3.50772e-09	postive
SEM1	AL355338.1	0.513652	1.07739e-12	postive
PROCR	AL355338.1	0.516516	7.6793e-13	postive
TAPBPL	AL355338.1	0.418098	1.70861e-08	postive
S100A13	AL355338.1	0.414472	2.33252e-08	postive
APOBEC3G	AL355338.1	0.468175	1.56109e-10	postive
TNFSF10	AL355338.1	0.427444	7.52913e-09	postive
APOBEC3F	AL355338.1	0.445408	1.45081e-09	postive
PLXNB3	AL355338.1	-0.429765	6.11896e-09	negative
MYDGF	AL355338.1	0.439585	2.50024e-09	postive
NUDT6	AL355338.1	0.423483	1.06885e-08	postive
CD48	AL355338.1	0.411005	3.1306e-08	postive
PAK3	AL355338.1	-0.468046	1.58163e-10	negative
CBL	AL355338.1	-0.471877	1.06938e-10	negative
SP2	AL355338.1	-0.411146	3.09345e-08	negative
HRH2	AC010531.6	-0.403157	6.01885e-08	negative
THBS1	AP000802.1	-0.456905	4.80381e-10	negative
ARRB1	AP000802.1	-0.414526	2.32184e-08	negative
SEMA6B	AP000802.1	-0.489062	1.73909e-11	negative
SLIT2	AP000802.1	-0.427562	7.45104e-09	negative
CMKLR1	AP000802.1	-0.466851	1.78525e-10	negative
IL17D	AP000802.1	0.408702	3.79909e-08	postive
LTBP2	AP000802.1	-0.469277	1.3955e-10	negative
STC1	AP000802.1	-0.405411	4.99718e-08	negative
ENG	AP000802.1	-0.42311	1.10444e-08	negative
IGF2R	AP000802.1	-0.444322	1.60703e-09	negative
NRP1	AP000802.1	-0.442407	1.92308e-09	negative
PTGER4	AP000802.1	-0.462831	2.67371e-10	negative
SDC1	AP000802.1	-0.422428	1.17247e-08	negative
TGFBR2	AP000802.1	-0.433305	4.44635e-09	negative
HRH2	AP000802.1	-0.482127	3.66376e-11	negative
MAFB	AP000802.1	-0.40162	6.82784e-08	negative
HLA-DMB	LINC00339	0.417318	1.82762e-08	postive
HLA-DRA	LINC00339	0.436188	3.41876e-09	postive
SEM1	LINC00339	0.511475	1.3909e-12	postive
S100A2	LINC00339	0.443481	1.73917e-09	postive
TMSB4XP8	LINC00339	0.408752	3.78335e-08	postive
IL18	LINC00339	0.485308	2.60852e-11	postive
CD86	LINC00339	0.407642	4.15102e-08	postive
FCGR2B	LINC00339	0.410749	3.19886e-08	postive
SEMA3G	LINC00339	-0.432268	4.88416e-09	negative
SEMA4G	LINC00339	-0.445496	1.43877e-09	negative
SEMA5A	LINC00339	-0.486352	2.33154e-11	negative
SEMA6C	LINC00339	-0.442004	1.99683e-09	negative
JAG2	LINC00339	-0.493607	1.05748e-11	negative
IL10RB	LINC00339	0.434498	3.98917e-09	postive
IL17RD	LINC00339	-0.472425	1.01085e-10	negative
SDC3	LINC00339	-0.404597	5.34531e-08	negative
TNFRSF21	LINC00339	-0.416952	1.88608e-08	negative
TYROBP	LINC00339	0.432393	4.82906e-09	postive
HCST	LINC00339	0.462188	2.85082e-10	postive
CD48	LINC00339	0.494539	9.54019e-12	postive
CBL	LINC00339	-0.509552	1.74013e-12	negative
ETS1	LINC00339	-0.457061	4.73107e-10	negative
LST1	LINC00339	0.49554	8.53846e-12	postive
LY86	LINC00339	0.434013	4.16937e-09	postive
NCF4	LINC00339	0.440306	2.33862e-09	postive
SP2	LINC00339	-0.425524	8.92838e-09	negative
TREM2	LINC00339	0.400254	7.63319e-08	postive
CALR	NCK1-DT	-0.411323	3.04748e-08	negative
CD4	NCK1-DT	0.425076	9.28916e-09	postive
CTSS	NCK1-DT	0.583563	1.02944e-16	postive
FCER1G	NCK1-DT	0.504068	3.27108e-12	postive
HFE	NCK1-DT	0.451398	8.19859e-10	postive
HLA-DMA	NCK1-DT	0.534995	7.98896e-14	postive
HLA-DMB	NCK1-DT	0.66956	3.33382e-23	postive
HLA-DOA	NCK1-DT	0.445429	1.44797e-09	postive
HLA-DPA1	NCK1-DT	0.432742	4.67926e-09	postive
HLA-DPB1	NCK1-DT	0.422618	1.15318e-08	postive
HLA-DQA1	NCK1-DT	0.479004	5.09689e-11	postive
HLA-DQB1	NCK1-DT	0.406623	4.51911e-08	postive
HLA-DRA	NCK1-DT	0.577424	2.53815e-16	postive
HLA-DRB1	NCK1-DT	0.439456	2.53025e-09	postive
PSMB8	NCK1-DT	0.427249	7.66147e-09	postive
PROCR	NCK1-DT	0.418387	1.66651e-08	postive
S100A9	NCK1-DT	0.415684	2.10304e-08	postive
IFNGR1	NCK1-DT	0.554866	5.97978e-15	postive
TLR4	NCK1-DT	0.476052	6.94237e-11	postive
APOBEC3G	NCK1-DT	0.532152	1.14186e-13	postive
TLR2	NCK1-DT	0.497918	6.55176e-12	postive
IL1B	NCK1-DT	0.405242	5.06763e-08	postive
CYBB	NCK1-DT	0.410814	3.18125e-08	postive
TLR3	NCK1-DT	0.44952	9.81657e-10	postive
TNFSF10	NCK1-DT	0.511977	1.31159e-12	postive
TLR7	NCK1-DT	0.614898	7.53569e-19	postive
LYZ	NCK1-DT	0.479724	4.72507e-11	postive
CCL5	NCK1-DT	0.484009	2.998e-11	postive
IRF5	NCK1-DT	0.561017	2.58698e-15	postive
TLR1	NCK1-DT	0.554405	6.36253e-15	postive
MSR1	NCK1-DT	0.514717	9.50337e-13	postive
CCL4	NCK1-DT	0.487243	2.11797e-11	postive
IL18	NCK1-DT	0.694571	1.60812e-25	postive
SLC29A3	NCK1-DT	0.589116	4.47611e-17	postive
CCL3	NCK1-DT	0.479194	4.99595e-11	postive
CCR1	NCK1-DT	0.466247	1.89757e-10	postive
CD86	NCK1-DT	0.622747	2.01495e-19	postive
HCK	NCK1-DT	0.538458	5.14741e-14	postive
OLR1	NCK1-DT	0.47441	8.23366e-11	postive
RNASE2	NCK1-DT	0.486603	2.26924e-11	postive
LYN	NCK1-DT	0.54069	3.86702e-14	postive
SYK	NCK1-DT	0.53817	5.34032e-14	postive
BTK	NCK1-DT	0.681067	3.06021e-24	postive
BLNK	NCK1-DT	0.583966	9.69527e-17	postive
VAV1	NCK1-DT	0.479284	4.94874e-11	postive
VAV2	NCK1-DT	-0.558915	3.45137e-15	negative
IGHG2	NCK1-DT	0.443668	1.70891e-09	postive
IGKV3-11	NCK1-DT	0.504814	3.00378e-12	postive
IGKV3-20	NCK1-DT	0.488174	1.91492e-11	postive
IGLC2	NCK1-DT	0.457398	4.57726e-10	postive
IGLC3	NCK1-DT	0.474457	8.19416e-11	postive
IGLV1-51	NCK1-DT	0.407954	4.04437e-08	postive
SEMA6C	NCK1-DT	-0.440527	2.29115e-09	negative
CCRL2	NCK1-DT	0.683784	1.71344e-24	postive
CX3CR1	NCK1-DT	0.455266	5.63794e-10	postive
FPR1	NCK1-DT	0.479372	4.90315e-11	postive
PTAFR	NCK1-DT	0.534224	8.80481e-14	postive
CMTM6	NCK1-DT	0.438785	2.69228e-09	postive
EBI3	NCK1-DT	0.567542	1.04351e-15	postive
IL16	NCK1-DT	0.507913	2.10392e-12	postive
POMC	NCK1-DT	0.594564	1.94655e-17	postive
TNFSF13B	NCK1-DT	0.561802	2.3217e-15	postive
ADRB2	NCK1-DT	0.570783	6.59758e-16	postive
C3AR1	NCK1-DT	0.512892	1.17819e-12	postive
CSF2RA	NCK1-DT	0.642494	6.15348e-21	postive
IL10RA	NCK1-DT	0.448919	1.03964e-09	postive
IL10RB	NCK1-DT	0.43796	2.90525e-09	postive
IL17RD	NCK1-DT	-0.473775	8.79393e-11	negative
IL2RG	NCK1-DT	0.443269	1.77409e-09	postive
RARA	NCK1-DT	-0.422536	1.16144e-08	negative
ICAM2	NCK1-DT	0.416051	2.03776e-08	postive
ITGAL	NCK1-DT	0.409519	3.54757e-08	postive
TYROBP	NCK1-DT	0.616274	5.9957e-19	postive
FCGR3A	NCK1-DT	0.461622	3.01592e-10	postive
LCP2	NCK1-DT	0.483946	3.01816e-11	postive
HCST	NCK1-DT	0.612183	1.17913e-18	postive
CD48	NCK1-DT	0.686068	1.04717e-24	postive
PTPRC	NCK1-DT	0.503471	3.50147e-12	postive
CBL	NCK1-DT	-0.460924	3.23252e-10	negative
ARHGDIB	NCK1-DT	0.539846	4.31002e-14	postive
BST1	NCK1-DT	0.437268	3.09605e-09	postive
CLEC7A	NCK1-DT	0.588268	5.08824e-17	postive
CST7	NCK1-DT	0.467673	1.64258e-10	postive
CTSC	NCK1-DT	0.452048	7.70127e-10	postive
FCGR1A	NCK1-DT	0.645711	3.40163e-21	postive
FYB1	NCK1-DT	0.510692	1.52399e-12	postive
IGSF6	NCK1-DT	0.682036	2.48997e-24	postive
IRF8	NCK1-DT	0.699263	5.55978e-26	postive
LAT2	NCK1-DT	0.653115	8.4604e-22	postive
LST1	NCK1-DT	0.75555	2.61249e-32	postive
LY86	NCK1-DT	0.721837	2.48119e-28	postive
NCF4	NCK1-DT	0.612556	1.10898e-18	postive
RASGRP4	NCK1-DT	0.454126	6.29892e-10	postive
SCIN	NCK1-DT	0.489931	1.58216e-11	postive
SP2	NCK1-DT	-0.449787	9.56941e-10	negative
SPI1	NCK1-DT	0.448976	1.03407e-09	postive
TREM2	NCK1-DT	0.650281	1.44781e-21	postive
WAS	NCK1-DT	0.435427	3.66496e-09	postive
HSPA5	COA6-AS1	-0.406975	4.38853e-08	negative
IGF2R	COA6-AS1	-0.504395	3.15108e-12	negative
ETS1	COA6-AS1	-0.417958	1.72942e-08	negative
HRH2	COA6-AS1	-0.480484	4.36043e-11	negative
HFE	AC016747.1	0.46532	2.08345e-10	postive
MR1	AC016747.1	0.44584	1.39277e-09	postive
SEM1	AC016747.1	0.416129	2.02432e-08	postive
S100A13	AC016747.1	0.446922	1.25726e-09	postive
APOBEC3G	AC016747.1	0.429323	6.36617e-09	postive
APOBEC3F	AC016747.1	0.427078	7.77847e-09	postive
IL18	AC016747.1	0.401856	6.69725e-08	postive
MASP2	AC016747.1	-0.470454	1.2374e-10	negative
SEMA4G	AC016747.1	-0.432392	4.8296e-09	negative
SEMA6C	AC016747.1	-0.405808	4.83564e-08	negative
JAG2	AC016747.1	-0.406764	4.46632e-08	negative
POMC	AC016747.1	0.441353	2.12181e-09	postive
CD48	AC016747.1	0.442816	1.85088e-09	postive
CBL	AC016747.1	-0.511654	1.36203e-12	negative
BST1	AC016747.1	0.408667	3.81041e-08	postive
LST1	AC016747.1	0.418356	1.67098e-08	postive
SP2	AC016747.1	-0.428867	6.63163e-09	negative
THBS1	AC021739.2	-0.463931	2.3951e-10	negative
LEAP2	AC021739.2	0.432965	4.58531e-09	postive
PMP2	AC021739.2	0.423342	1.08217e-08	postive
MARCO	AC021739.2	-0.439989	2.40847e-09	negative
EDNRB	AC021739.2	0.559643	3.12399e-15	postive
PLAUR	AC021739.2	-0.424879	9.45184e-09	negative
IL17D	AC021739.2	0.421488	1.27293e-08	postive
LTBP2	AC021739.2	-0.428786	6.68006e-09	negative
NRP1	AC021739.2	-0.510143	1.62446e-12	negative
PTGER4	AC021739.2	-0.403788	5.71455e-08	negative
SDC1	AC021739.2	-0.553073	7.60903e-15	negative
TNFRSF11A	AC021739.2	-0.432913	4.60733e-09	negative
ELF4	AC021739.2	-0.407068	4.35471e-08	negative
SEMA6B	SOCS2-AS1	-0.458904	3.94737e-10	negative
FGF12	SOCS2-AS1	-0.435717	3.56921e-09	negative
EGFR	SOCS2-AS1	0.483261	3.24733e-11	postive
PAK5	SOCS2-AS1	-0.400965	7.20351e-08	negative
CD4	PCED1B-AS1	0.779427	1.53435e-35	postive
CD74	PCED1B-AS1	0.599461	9.08461e-18	postive
CTSL	PCED1B-AS1	0.619122	3.72224e-19	postive
CTSS	PCED1B-AS1	0.826862	2.40319e-43	postive
FCER1G	PCED1B-AS1	0.864508	1.81615e-51	postive
FCGRT	PCED1B-AS1	0.618814	3.92012e-19	postive
HFE	PCED1B-AS1	0.597442	1.24578e-17	postive
HLA-DMA	PCED1B-AS1	0.828652	1.09784e-43	postive
HLA-DMB	PCED1B-AS1	0.86369	2.88979e-51	postive
HLA-DOA	PCED1B-AS1	0.718408	5.83983e-28	postive
HLA-DPA1	PCED1B-AS1	0.646691	2.83571e-21	postive
HLA-DPB1	PCED1B-AS1	0.701666	3.20151e-26	postive
HLA-DQA1	PCED1B-AS1	0.670835	2.57218e-23	postive
HLA-DQB1	PCED1B-AS1	0.626861	9.94289e-20	postive
HLA-DRA	PCED1B-AS1	0.736803	5.06198e-30	postive
HLA-DRB1	PCED1B-AS1	0.709188	5.48653e-27	postive
HLA-DRB5	PCED1B-AS1	0.413547	2.52384e-08	postive
MR1	PCED1B-AS1	0.603374	4.89506e-18	postive
ICAM1	PCED1B-AS1	0.484235	2.9263e-11	postive
CIITA	PCED1B-AS1	0.54593	1.95949e-14	postive
PSMB8	PCED1B-AS1	0.476071	6.92897e-11	postive
RELB	PCED1B-AS1	0.525475	2.60794e-13	postive
IFI30	PCED1B-AS1	0.692876	2.34836e-25	postive
PROCR	PCED1B-AS1	0.630463	5.3104e-20	postive
TAPBPL	PCED1B-AS1	0.505422	2.80201e-12	postive
PI3	PCED1B-AS1	0.58416	9.42016e-17	postive
CXCL16	PCED1B-AS1	0.616062	6.21093e-19	postive
SLPI	PCED1B-AS1	0.615599	6.70814e-19	postive
CXCL8	PCED1B-AS1	0.582661	1.17684e-16	postive
CXCL5	PCED1B-AS1	0.538775	4.94318e-14	postive
CXCL2	PCED1B-AS1	0.537523	5.79927e-14	postive
CXCL3	PCED1B-AS1	0.509348	1.78171e-12	postive
S100A9	PCED1B-AS1	0.77977	1.36944e-35	postive
S100A10	PCED1B-AS1	0.485293	2.61264e-11	postive
S100A11	PCED1B-AS1	0.651394	1.17319e-21	postive
TMSB4XP8	PCED1B-AS1	0.558369	3.71864e-15	postive
IFNGR1	PCED1B-AS1	0.607578	2.4953e-18	postive
TLR4	PCED1B-AS1	0.499445	5.52083e-12	postive
APOBEC3G	PCED1B-AS1	0.666823	5.79339e-23	postive
TLR2	PCED1B-AS1	0.824453	6.80072e-43	postive
PLAU	PCED1B-AS1	0.47357	8.98217e-11	postive
IL1B	PCED1B-AS1	0.667109	5.46944e-23	postive
PLTP	PCED1B-AS1	0.509674	1.71556e-12	postive
LTF	PCED1B-AS1	0.418699	1.62212e-08	postive
CYBB	PCED1B-AS1	0.702257	2.79287e-26	postive
BCL3	PCED1B-AS1	0.49726	7.05171e-12	postive
TLR3	PCED1B-AS1	0.501254	4.50266e-12	postive
SOCS3	PCED1B-AS1	0.510849	1.49622e-12	postive
TNFSF10	PCED1B-AS1	0.623494	1.77376e-19	postive
APOBEC3F	PCED1B-AS1	0.512028	1.30367e-12	postive
TLR7	PCED1B-AS1	0.764102	2.01289e-33	postive
IKBKE	PCED1B-AS1	0.614526	8.01463e-19	postive
TNFAIP3	PCED1B-AS1	0.489552	1.6489e-11	postive
LYZ	PCED1B-AS1	0.657196	3.86399e-22	postive
CCL5	PCED1B-AS1	0.637825	1.43636e-20	postive
IRF5	PCED1B-AS1	0.785621	1.91041e-36	postive
PLA2G2A	PCED1B-AS1	0.431252	5.35335e-09	postive
TLR1	PCED1B-AS1	0.796394	4.3008e-38	postive
MSR1	PCED1B-AS1	0.779614	1.442e-35	postive
SLC11A1	PCED1B-AS1	0.730904	2.42134e-29	postive
TNFRSF10A	PCED1B-AS1	0.490516	1.48445e-11	postive
CCL4	PCED1B-AS1	0.494646	9.42777e-12	postive
LIMS1	PCED1B-AS1	0.489617	1.6372e-11	postive
MARCO	PCED1B-AS1	0.522154	3.90639e-13	postive
IL18	PCED1B-AS1	0.850624	3.25961e-48	postive
MASP2	PCED1B-AS1	-0.448106	1.12349e-09	negative
PTX3	PCED1B-AS1	0.489791	1.60648e-11	postive
APOBEC3C	PCED1B-AS1	0.626634	1.03411e-19	postive
CD14	PCED1B-AS1	0.80453	2.09952e-39	postive
TRIM22	PCED1B-AS1	0.4462	1.34618e-09	postive
HMOX1	PCED1B-AS1	0.571543	5.92109e-16	postive
AQP9	PCED1B-AS1	0.645129	3.78847e-21	postive
GBP2	PCED1B-AS1	0.515833	8.32779e-13	postive
SLC29A3	PCED1B-AS1	0.652026	1.04074e-21	postive
UNC93B1	PCED1B-AS1	0.52809	1.89126e-13	postive
CCL2	PCED1B-AS1	0.683377	1.86971e-24	postive
CCL3	PCED1B-AS1	0.507766	2.13973e-12	postive
CCR1	PCED1B-AS1	0.782024	6.45859e-36	postive
CD86	PCED1B-AS1	0.859809	2.50871e-50	postive
HCK	PCED1B-AS1	0.871231	3.55732e-53	postive
OLR1	PCED1B-AS1	0.558083	3.86631e-15	postive
RNASE2	PCED1B-AS1	0.876864	1.10774e-54	postive
LYN	PCED1B-AS1	0.800357	1.00536e-38	postive
SYK	PCED1B-AS1	0.836795	2.76381e-45	postive
BTK	PCED1B-AS1	0.82469	6.14255e-43	postive
BLNK	PCED1B-AS1	0.693411	2.08412e-25	postive
VAV1	PCED1B-AS1	0.823958	8.40579e-43	postive
RAC2	PCED1B-AS1	0.752781	5.85872e-32	postive
NFATC2	PCED1B-AS1	0.549764	1.1826e-14	postive
CARD11	PCED1B-AS1	0.517691	6.67749e-13	postive
NFKBIE	PCED1B-AS1	0.471746	1.0839e-10	postive
PIK3R5	PCED1B-AS1	0.705738	1.24079e-26	postive
CD72	PCED1B-AS1	0.546664	1.77995e-14	postive
FCGR2B	PCED1B-AS1	0.653846	7.35823e-22	postive
IGHA1	PCED1B-AS1	0.494003	1.01225e-11	postive
IGHA2	PCED1B-AS1	0.491141	1.38632e-11	postive
IGHG1	PCED1B-AS1	0.434267	4.0741e-09	postive
IGHG2	PCED1B-AS1	0.508572	1.94953e-12	postive
IGHM	PCED1B-AS1	0.427514	7.48258e-09	postive
IGKV3-11	PCED1B-AS1	0.496736	7.47562e-12	postive
IGKV3-20	PCED1B-AS1	0.505646	2.7309e-12	postive
IGLC2	PCED1B-AS1	0.478617	5.30878e-11	postive
IGLC3	PCED1B-AS1	0.509235	1.80523e-12	postive
IGLV1-51	PCED1B-AS1	0.415312	2.17099e-08	postive
C3	PCED1B-AS1	0.67025	2.89775e-23	postive
SAA1	PCED1B-AS1	0.507619	2.1765e-12	postive
SAA2	PCED1B-AS1	0.539068	4.76183e-14	postive
SEMA4G	PCED1B-AS1	-0.497121	7.16137e-12	negative
SEMA6C	PCED1B-AS1	-0.489481	1.66159e-11	negative
TYMP	PCED1B-AS1	0.689304	5.17147e-25	postive
C5AR1	PCED1B-AS1	0.677605	6.34923e-24	postive
CCRL2	PCED1B-AS1	0.799681	1.29128e-38	postive
CMKLR1	PCED1B-AS1	0.620337	3.03291e-19	postive
CX3CR1	PCED1B-AS1	0.51515	9.0292e-13	postive
FPR1	PCED1B-AS1	0.840984	3.83731e-46	postive
PLAUR	PCED1B-AS1	0.647115	2.62034e-21	postive
PTAFR	PCED1B-AS1	0.763109	2.72601e-33	postive
BMP7	PCED1B-AS1	-0.431257	5.35091e-09	negative
CLCF1	PCED1B-AS1	0.433457	4.38526e-09	postive
CMTM6	PCED1B-AS1	0.58148	1.40119e-16	postive
CSF1	PCED1B-AS1	0.471775	1.08072e-10	postive
EBI3	PCED1B-AS1	0.744624	5.94846e-31	postive
IL16	PCED1B-AS1	0.795462	6.02634e-38	postive
LTBP2	PCED1B-AS1	0.436567	3.30211e-09	postive
NAMPT	PCED1B-AS1	0.535935	7.09471e-14	postive
OSM	PCED1B-AS1	0.675046	1.08217e-23	postive
POMC	PCED1B-AS1	0.636194	1.92487e-20	postive
SECTM1	PCED1B-AS1	0.520189	4.95063e-13	postive
SPP1	PCED1B-AS1	0.586521	6.6185e-17	postive
TNFRSF11B	PCED1B-AS1	0.464063	2.36363e-10	postive
TNFSF13B	PCED1B-AS1	0.661529	1.65915e-22	postive
TNFSF9	PCED1B-AS1	0.426267	8.3593e-09	postive
ADRB2	PCED1B-AS1	0.649669	1.62464e-21	postive
C3AR1	PCED1B-AS1	0.791273	2.68447e-37	postive
CSF1R	PCED1B-AS1	0.724194	1.3672e-28	postive
CSF2RA	PCED1B-AS1	0.760335	6.30905e-33	postive
CSF2RB	PCED1B-AS1	0.688383	6.32715e-25	postive
IFNGR2	PCED1B-AS1	0.543503	2.68855e-14	postive
IL10RA	PCED1B-AS1	0.750531	1.1204e-31	postive
IL10RB	PCED1B-AS1	0.636608	1.78737e-20	postive
IL13RA1	PCED1B-AS1	0.608109	2.29002e-18	postive
IL17RA	PCED1B-AS1	0.417157	1.8531e-08	postive
IL17RD	PCED1B-AS1	-0.527826	1.95392e-13	negative
IL1R2	PCED1B-AS1	0.405938	4.78354e-08	postive
IL2RG	PCED1B-AS1	0.608105	2.29166e-18	postive
IL6R	PCED1B-AS1	0.616194	6.07613e-19	postive
PTGER4	PCED1B-AS1	0.504411	3.14538e-12	postive
SDC3	PCED1B-AS1	-0.407236	4.29428e-08	negative
TGFBR1	PCED1B-AS1	0.480741	4.2436e-11	postive
TGFBR2	PCED1B-AS1	0.545855	1.97889e-14	postive
TNFRSF10C	PCED1B-AS1	0.527195	2.11184e-13	postive
TNFRSF10D	PCED1B-AS1	0.499621	5.413e-12	postive
TNFRSF11A	PCED1B-AS1	0.586712	6.43141e-17	postive
TNFRSF13C	PCED1B-AS1	-0.539639	4.42608e-14	negative
TNFRSF1A	PCED1B-AS1	0.519106	5.63798e-13	postive
TNFRSF1B	PCED1B-AS1	0.709545	5.03956e-27	postive
ICAM2	PCED1B-AS1	0.442391	1.92589e-09	postive
ITGAL	PCED1B-AS1	0.533727	9.37279e-14	postive
ITGB2	PCED1B-AS1	0.76653	9.52976e-34	postive
TYROBP	PCED1B-AS1	0.876831	1.13108e-54	postive
FCGR3A	PCED1B-AS1	0.818247	9.23125e-42	postive
FCGR3B	PCED1B-AS1	0.494678	9.39425e-12	postive
LCP2	PCED1B-AS1	0.779563	1.46696e-35	postive
HCST	PCED1B-AS1	0.845423	4.44685e-47	postive
CD48	PCED1B-AS1	0.693329	2.12286e-25	postive
FAS	PCED1B-AS1	0.631222	4.64863e-20	postive
PRF1	PCED1B-AS1	0.553361	7.32075e-15	postive
PTPRC	PCED1B-AS1	0.769646	3.60243e-34	postive
CBL	PCED1B-AS1	-0.41114	3.09494e-08	negative
ANXA11	PCED1B-AS1	0.556935	4.5199e-15	postive
ARHGDIB	PCED1B-AS1	0.852527	1.22239e-48	postive
BST1	PCED1B-AS1	0.588905	4.6212e-17	postive
C2	PCED1B-AS1	0.660495	2.03257e-22	postive
CD7	PCED1B-AS1	0.643777	4.86179e-21	postive
CEBPB	PCED1B-AS1	0.657185	3.87263e-22	postive
CLEC7A	PCED1B-AS1	0.822108	1.84385e-42	postive
CST7	PCED1B-AS1	0.642096	6.61759e-21	postive
CTSC	PCED1B-AS1	0.746156	3.87511e-31	postive
DOCK2	PCED1B-AS1	0.702033	2.94109e-26	postive
FCGR1A	PCED1B-AS1	0.907712	1.66916e-64	postive
FYB1	PCED1B-AS1	0.733683	1.16438e-29	postive
GPR183	PCED1B-AS1	0.723578	1.59845e-28	postive
HCLS1	PCED1B-AS1	0.745927	4.13273e-31	postive
HRH2	PCED1B-AS1	0.4005	7.48179e-08	postive
IGSF6	PCED1B-AS1	0.712148	2.69869e-27	postive
IRF8	PCED1B-AS1	0.777587	2.81252e-35	postive
LAT2	PCED1B-AS1	0.857638	8.17454e-50	postive
LILRB2	PCED1B-AS1	0.715412	1.22135e-27	postive
LST1	PCED1B-AS1	0.89821	3.79573e-61	postive
LY86	PCED1B-AS1	0.896113	1.88654e-60	postive
MAFB	PCED1B-AS1	0.670029	3.03111e-23	postive
NCF4	PCED1B-AS1	0.906081	6.66632e-64	postive
NFAM1	PCED1B-AS1	0.636268	1.89949e-20	postive
RASGRP4	PCED1B-AS1	0.751643	8.14014e-32	postive
RGS1	PCED1B-AS1	0.590489	3.63431e-17	postive
RUNX1	PCED1B-AS1	0.402942	6.12623e-08	postive
SCIN	PCED1B-AS1	0.775067	6.38968e-35	postive
SPI1	PCED1B-AS1	0.809343	3.2879e-40	postive
TCF12	PCED1B-AS1	-0.436618	3.28651e-09	negative
TREM1	PCED1B-AS1	0.662933	1.2577e-22	postive
TREM2	PCED1B-AS1	0.766651	9.17902e-34	postive
WAS	PCED1B-AS1	0.81116	1.61083e-40	postive
HFE	AC093726.1	0.59314	2.42367e-17	postive
HLA-E	AC093726.1	0.412732	2.70483e-08	postive
MR1	AC093726.1	0.520077	5.01792e-13	postive
ERAP1	AC093726.1	0.483121	3.29618e-11	postive
TAPBPL	AC093726.1	0.534608	8.38875e-14	postive
PDIA2	AC093726.1	-0.442229	1.95529e-09	negative
ZC3HAV1	AC093726.1	0.576133	3.06127e-16	postive
TMSB15A	AC093726.1	-0.442232	1.9547e-09	negative
S100A13	AC093726.1	0.443628	1.71522e-09	postive
S100A16	AC093726.1	0.556252	4.9579e-15	postive
PLTP	AC093726.1	0.450771	8.70749e-10	postive
TLR3	AC093726.1	0.52656	2.28325e-13	postive
IFIH1	AC093726.1	0.485783	2.47889e-11	postive
TRIM5	AC093726.1	0.616315	5.95537e-19	postive
RNASEL	AC093726.1	0.475249	7.54741e-11	postive
APOBEC3F	AC093726.1	0.447176	1.22726e-09	postive
MAPK8	AC093726.1	-0.553282	7.39848e-15	negative
BST2	AC093726.1	0.481365	3.9723e-11	postive
APOBEC3C	AC093726.1	0.455172	5.68995e-10	postive
TRIM22	AC093726.1	0.559829	3.04535e-15	postive
UNC93B1	AC093726.1	0.423068	1.10849e-08	postive
LTBP1	AC093726.1	0.424177	1.00557e-08	postive
SEMA6B	AC093726.1	-0.500708	4.78923e-12	negative
SEMA6C	AC093726.1	-0.481922	3.7445e-11	negative
BMP2	AC093726.1	-0.434409	4.02185e-09	negative
BMP8B	AC093726.1	-0.439642	2.48716e-09	negative
CTF1	AC093726.1	0.552917	7.76936e-15	postive
NAMPT	AC093726.1	0.437607	3.00114e-09	postive
CRHR1	AC093726.1	-0.49096	1.41415e-11	negative
LGR5	AC093726.1	-0.405223	5.07576e-08	negative
LGR6	AC093726.1	0.441538	2.0854e-09	postive
OSMR	AC093726.1	0.410676	3.21847e-08	postive
SSTR2	AC093726.1	-0.422321	1.18352e-08	negative
TNFRSF13C	AC093726.1	-0.440188	2.36449e-09	negative
TNFRSF1A	AC093726.1	0.476708	6.48351e-11	postive
TUBB3	AC093726.1	-0.461916	2.92893e-10	negative
PAK3	AC093726.1	-0.410921	3.15264e-08	negative
PAK5	AC093726.1	-0.526567	2.28109e-13	negative
PTGDS	AC064875.1	-0.413588	2.51504e-08	negative
TLR4	AC064875.1	-0.404641	5.32614e-08	negative
AEN	AC064875.1	0.488241	1.90118e-11	postive
WNT5A	AC064875.1	-0.443234	1.77978e-09	negative
NOS2	AC064875.1	0.460088	3.51171e-10	postive
VAV3	AC064875.1	0.664622	8.99607e-23	postive
SEMA4D	AC064875.1	-0.432985	4.57709e-09	negative
ACKR1	AC064875.1	-0.470349	1.25086e-10	negative
MYDGF	AC064875.1	0.413458	2.54318e-08	postive
FGF12	AC064875.1	-0.430905	5.52333e-09	negative
JAG1	AC064875.1	0.531177	1.28964e-13	postive
NRG3	AC064875.1	-0.478384	5.44024e-11	negative
PTN	AC064875.1	0.439561	2.50589e-09	postive
CSF1R	AC064875.1	-0.4001	7.72951e-08	negative
IL1RAP	AC064875.1	0.579737	1.81075e-16	postive
TNFRSF19	AC064875.1	0.443897	1.67257e-09	postive
CASP3	AC064875.1	0.440456	2.30625e-09	postive
PAK5	AC064875.1	-0.415083	2.21405e-08	negative
ADGRE5	AC064875.1	0.424958	9.38578e-09	postive
CDK6	AC064875.1	0.51444	9.81955e-13	postive
VAV3	AC092958.1	0.463243	2.5658e-10	postive
PTN	AC092958.1	0.479063	5.06531e-11	postive
IL1RAP	AC092958.1	0.435578	3.61498e-09	postive
TNFRSF12A	AC092958.1	0.419423	1.5236e-08	postive
TNFRSF19	AC092958.1	0.411385	3.03156e-08	postive
SP1	LINC01023	-0.405064	5.14274e-08	negative
MASP2	LINC01023	-0.420166	1.4283e-08	negative
IGF2R	LINC01023	-0.476232	6.81334e-11	negative
CBL	LINC01023	-0.483191	3.2717e-11	negative
ETS1	LINC01023	-0.443097	1.80279e-09	negative
TPD52	LINC01023	0.417131	1.8573e-08	postive
PSMB8	AC108449.2	-0.40011	7.72307e-08	negative
SEM1	AC108449.2	-0.518302	6.20741e-13	negative
PROCR	AC108449.2	-0.49421	9.89381e-12	negative
S100A13	AC108449.2	-0.466866	1.78258e-10	negative
S100A2	AC108449.2	-0.414798	2.26862e-08	negative
MAVS	AC108449.2	0.525159	2.71066e-13	postive
APOBEC3G	AC108449.2	-0.423134	1.10213e-08	negative
SP1	AC108449.2	0.537152	6.07953e-14	postive
MASP2	AC108449.2	0.54068	3.87235e-14	postive
VAV2	AC108449.2	0.457082	4.72144e-10	postive
SEMA4G	AC108449.2	0.431842	5.07592e-09	postive
PLXNB3	AC108449.2	0.424018	1.01975e-08	postive
MYDGF	AC108449.2	-0.418955	1.58659e-08	negative
POMC	AC108449.2	-0.468181	1.56009e-10	negative
IGF2R	AC108449.2	0.553475	7.20939e-15	postive
IL17RD	AC108449.2	0.414079	2.41204e-08	postive
HCST	AC108449.2	-0.412763	2.69772e-08	negative
CD48	AC108449.2	-0.483167	3.27985e-11	negative
PAK2	AC108449.2	0.488016	1.94813e-11	postive
CBL	AC108449.2	0.722301	2.20768e-28	postive
ETS1	AC108449.2	0.404813	5.25068e-08	postive
LST1	AC108449.2	-0.464688	2.22013e-10	negative
NOTCH2	AC108449.2	0.620365	3.01848e-19	postive
SP2	AC108449.2	0.506965	2.34694e-12	postive
ZBTB16	AC108449.2	0.441728	2.04888e-09	postive
HFE	AC093673.1	0.407682	4.1372e-08	postive
S100A16	AC093673.1	0.547606	1.57275e-14	postive
GDF15	AC093673.1	0.480426	4.38719e-11	postive
NOS2	AC093673.1	0.404519	5.38005e-08	postive
ILK	AC093673.1	0.410634	3.22995e-08	postive
ARRB1	AC093673.1	-0.448264	1.1067e-09	negative
VIM	AC093673.1	0.445596	1.42533e-09	postive
VAV3	AC093673.1	0.493351	1.08768e-11	postive
SEMA4D	AC093673.1	-0.473187	9.34441e-11	negative
MYDGF	AC093673.1	0.445516	1.43607e-09	postive
CMTM3	AC093673.1	0.405496	4.96201e-08	postive
FGF12	AC093673.1	-0.402711	6.24355e-08	negative
JAG1	AC093673.1	0.400052	7.7599e-08	postive
IFNGR2	AC093673.1	0.40753	4.19026e-08	postive
IL1RAP	AC093673.1	0.521788	4.08287e-13	postive
LGR5	AC093673.1	-0.423754	1.0437e-08	negative
RXRG	AC093673.1	-0.425418	9.01231e-09	negative
SSTR2	AC093673.1	-0.4739	8.68092e-11	negative
TNFRSF12A	AC093673.1	0.681759	2.64126e-24	postive
TNFRSF1A	AC093673.1	0.456107	5.19364e-10	postive
CASP3	AC093673.1	0.425428	9.00447e-09	postive
PAK3	AC093673.1	-0.432876	4.62249e-09	negative
PAK5	AC093673.1	-0.446062	1.36386e-09	negative
ADGRE5	AC093673.1	0.41797	1.72764e-08	postive
CD274	AC093673.1	0.450312	9.09998e-10	postive
HSPA5	AC073896.2	-0.435753	3.55764e-09	negative
S100A13	AC073896.2	0.437352	3.07234e-09	postive
S100A2	AC073896.2	0.419788	1.47605e-08	postive
APOBEC3G	AC073896.2	0.427083	7.77511e-09	postive
BPHL	AC073896.2	0.486406	2.31802e-11	postive
VAV2	AC073896.2	-0.426712	8.03587e-09	negative
SEMA6B	AC073896.2	-0.535984	7.05072e-14	negative
BMP8B	AC073896.2	-0.411113	3.10195e-08	negative
NUDT6	AC073896.2	0.444138	1.63506e-09	postive
ENDOU	AC073896.2	0.479821	4.67691e-11	postive
IGF2R	AC073896.2	-0.482269	3.609e-11	negative
NR2C1	AC073896.2	0.430533	5.71124e-09	postive
PAK2	AC073896.2	-0.454201	6.25312e-10	negative
PAK3	AC073896.2	-0.427032	7.8104e-09	negative
CBL	AC073896.2	-0.609761	1.75156e-18	negative
ETS1	AC073896.2	-0.463981	2.38315e-10	negative
LST1	AC073896.2	0.450198	9.1994e-10	postive
CALR	AL133415.1	0.441722	2.04994e-09	postive
HSPA5	AL133415.1	0.534476	8.52986e-14	postive
ERAP1	AL133415.1	0.422644	1.15054e-08	postive
S100A10	AL133415.1	0.414098	2.40827e-08	postive
S100A11	AL133415.1	0.409725	3.48665e-08	postive
S100A16	AL133415.1	0.443092	1.80359e-09	postive
NFKB1	AL133415.1	0.526491	2.30263e-13	postive
BCL3	AL133415.1	0.41429	2.36907e-08	postive
GDF15	AL133415.1	0.409212	3.64022e-08	postive
SOCS3	AL133415.1	0.411863	2.9116e-08	postive
JUN	AL133415.1	0.402981	6.10679e-08	postive
MAPK8	AL133415.1	-0.455227	5.65937e-10	negative
LIMS1	AL133415.1	0.420279	1.41442e-08	postive
PCSK2	AL133415.1	-0.404396	5.43495e-08	negative
VIM	AL133415.1	0.763888	2.14919e-33	postive
GBP2	AL133415.1	0.453757	6.52849e-10	postive
TNC	AL133415.1	0.532496	1.09381e-13	postive
ADM	AL133415.1	0.462866	2.66436e-10	postive
CSF1	AL133415.1	0.452125	7.64388e-10	postive
LIF	AL133415.1	0.419659	1.49269e-08	postive
IL17RE	AL133415.1	0.409722	3.48758e-08	postive
NRP1	AL133415.1	0.515067	9.11791e-13	postive
NRP2	AL133415.1	0.489637	1.63373e-11	postive
OSMR	AL133415.1	0.503813	3.3677e-12	postive
RXRG	AL133415.1	-0.426581	8.12963e-09	negative
SSTR2	AL133415.1	-0.423503	1.06701e-08	negative
TNFRSF12A	AL133415.1	0.47387	8.70764e-11	postive
TNFRSF13C	AL133415.1	-0.418863	1.59929e-08	negative
TNFRSF1A	AL133415.1	0.543801	2.58643e-14	postive
PAK3	AL133415.1	-0.428367	6.93479e-09	negative
PAK5	AL133415.1	-0.470998	1.17035e-10	negative
CD276	AL133415.1	0.482932	3.36294e-11	postive
DYRK3	AL133415.1	0.409187	3.64777e-08	postive
RUNX1	AL133415.1	0.433559	4.3448e-09	postive
A2M	NRSN2-AS1	-0.418578	1.63918e-08	negative
BPHL	NRSN2-AS1	0.426154	8.44366e-09	postive
SEMA6B	NRSN2-AS1	-0.491341	1.35636e-11	negative
NUDT6	NRSN2-AS1	0.502826	3.76798e-12	postive
IGF2R	NRSN2-AS1	-0.400219	7.65513e-08	negative
CBL	LAMA5-AS1	-0.427442	7.53081e-09	negative
TPD52	LAMA5-AS1	0.458742	4.01062e-10	postive
MR1	LINC01003	-0.428573	6.8079e-09	negative
THBS1	LINC01003	-0.445232	1.47508e-09	negative
NFKB1	LINC01003	-0.433644	4.31155e-09	negative
IKBKE	LINC01003	-0.403581	5.81289e-08	negative
TNFAIP3	LINC01003	-0.522307	3.83457e-13	negative
WNT5A	LINC01003	-0.444777	1.5397e-09	negative
SP1	LINC01003	-0.472244	1.0298e-10	negative
TNFRSF10A	LINC01003	-0.450567	8.87993e-10	negative
LIMS1	LINC01003	-0.47907	5.06168e-11	negative
MARCO	LINC01003	-0.434449	4.00705e-09	negative
APOBEC3C	LINC01003	-0.401651	6.81079e-08	negative
PTGS2	LINC01003	-0.435688	3.57856e-09	negative
MASP1	LINC01003	0.417863	1.74366e-08	postive
HGF	LINC01003	-0.408219	3.95575e-08	negative
CCR1	LINC01003	-0.423132	1.10232e-08	negative
RAC2	LINC01003	-0.459752	3.63027e-10	negative
NFATC2	LINC01003	-0.403051	6.07153e-08	negative
CMKLR1	LINC01003	-0.45615	5.17181e-10	negative
PLAUR	LINC01003	-0.421794	1.2394e-08	negative
BMP7	LINC01003	0.475022	7.72791e-11	postive
LTBP2	LINC01003	-0.525937	2.46434e-13	negative
STC1	LINC01003	-0.403474	5.86422e-08	negative
CSF2RB	LINC01003	-0.417531	1.79439e-08	negative
IGF2R	LINC01003	-0.484323	2.89885e-11	negative
IL13RA1	LINC01003	-0.458076	4.28251e-10	negative
IL17RA	LINC01003	-0.446579	1.29873e-09	negative
NRP1	LINC01003	-0.426731	8.02238e-09	negative
PTGER4	LINC01003	-0.467336	1.69968e-10	negative
TGFBR2	LINC01003	-0.593533	2.28163e-17	negative
TNFRSF11A	LINC01003	-0.4771	6.22343e-11	negative
ANXA11	LINC01003	-0.476146	6.87506e-11	negative
CTSC	LINC01003	-0.409184	3.64871e-08	negative
DOCK2	LINC01003	-0.421762	1.24282e-08	negative
ELF4	LINC01003	-0.438829	2.68133e-09	negative
HCLS1	LINC01003	-0.401171	7.08339e-08	negative
HRH2	LINC01003	-0.495504	8.5727e-12	negative
LILRB2	LINC01003	-0.411879	2.90774e-08	negative
MAFB	LINC01003	-0.423396	1.07704e-08	negative
NFAM1	LINC01003	-0.44317	1.7906e-09	negative
NFATC4	ST3GAL6-AS1	-0.427966	7.18734e-09	negative
SEM1	AC024075.1	-0.491084	1.39512e-11	negative
PROCR	AC024075.1	-0.431983	5.01155e-09	negative
MAVS	AC024075.1	0.477879	5.736e-11	postive
MASP2	AC024075.1	0.572082	5.48268e-16	postive
PLXNB3	AC024075.1	0.400151	7.69793e-08	postive
HCST	AC024075.1	-0.430402	5.77913e-09	negative
SP2	AC024075.1	0.435554	3.62284e-09	postive
CTF1	AC009549.1	0.403201	5.99753e-08	postive
SEMA6C	AC104653.1	-0.416587	1.94612e-08	negative
FAS	AC104653.1	0.457252	4.64337e-10	postive
MAP4K2	AC104653.1	-0.469446	1.37166e-10	negative
SP2	AC104653.1	-0.427159	7.72262e-09	negative
CD4	AC040970.1	0.494431	9.65518e-12	postive
CD74	AC040970.1	0.492727	1.1651e-11	postive
CTSS	AC040970.1	0.538218	5.30797e-14	postive
FCER1G	AC040970.1	0.478997	5.10083e-11	postive
FCGRT	AC040970.1	0.401474	6.91008e-08	postive
HLA-DMA	AC040970.1	0.519879	5.13866e-13	postive
HLA-DMB	AC040970.1	0.460387	3.40913e-10	postive
HLA-DOA	AC040970.1	0.474532	8.13073e-11	postive
HLA-DPA1	AC040970.1	0.469187	1.40837e-10	postive
HLA-DPB1	AC040970.1	0.480064	4.55831e-11	postive
HLA-DQA1	AC040970.1	0.49495	9.11571e-12	postive
HLA-DQB1	AC040970.1	0.400917	7.23168e-08	postive
HLA-DRA	AC040970.1	0.498372	6.2274e-12	postive
HLA-DRB1	AC040970.1	0.452828	7.14253e-10	postive
MR1	AC040970.1	0.462097	2.87679e-10	postive
CIITA	AC040970.1	0.433815	4.24493e-09	postive
MICB	AC040970.1	0.405184	5.09194e-08	postive
IFI30	AC040970.1	0.508242	2.0253e-12	postive
CXCL16	AC040970.1	0.433902	4.21151e-09	postive
APOBEC3G	AC040970.1	0.487043	2.16404e-11	postive
TLR2	AC040970.1	0.559476	3.19633e-15	postive
PLTP	AC040970.1	0.400626	7.40566e-08	postive
CYBB	AC040970.1	0.478924	5.14031e-11	postive
APOBEC3F	AC040970.1	0.432463	4.79876e-09	postive
TLR7	AC040970.1	0.474419	8.22653e-11	postive
LYZ	AC040970.1	0.440699	2.25477e-09	postive
CCL5	AC040970.1	0.469447	1.37149e-10	postive
IRF5	AC040970.1	0.504907	2.97231e-12	postive
BST2	AC040970.1	0.456541	4.97806e-10	postive
GRN	AC040970.1	0.41723	1.8415e-08	postive
TLR1	AC040970.1	0.533738	9.35998e-14	postive
MSR1	AC040970.1	0.450188	9.20828e-10	postive
SLC11A1	AC040970.1	0.445884	1.38699e-09	postive
TNFRSF10A	AC040970.1	0.406038	4.74416e-08	postive
MARCO	AC040970.1	0.457093	4.71619e-10	postive
IL18	AC040970.1	0.490052	1.56152e-11	postive
APOBEC3C	AC040970.1	0.49897	5.82361e-12	postive
CD14	AC040970.1	0.457569	4.50117e-10	postive
TRIM22	AC040970.1	0.425849	8.67531e-09	postive
AQP9	AC040970.1	0.418875	1.5977e-08	postive
UNC93B1	AC040970.1	0.518686	5.92879e-13	postive
CCR1	AC040970.1	0.479334	4.9229e-11	postive
CD86	AC040970.1	0.503467	3.50306e-12	postive
HCK	AC040970.1	0.517006	7.24498e-13	postive
RNASE2	AC040970.1	0.415318	2.16989e-08	postive
LYN	AC040970.1	0.505478	2.78404e-12	postive
SYK	AC040970.1	0.502445	3.93438e-12	postive
BTK	AC040970.1	0.499618	5.41489e-12	postive
VAV1	AC040970.1	0.499079	5.75241e-12	postive
RAC2	AC040970.1	0.451269	8.3006e-10	postive
NFATC2	AC040970.1	0.44222	1.95685e-09	postive
PIK3R5	AC040970.1	0.527623	2.00334e-13	postive
CD72	AC040970.1	0.531129	1.29751e-13	postive
FCGR2B	AC040970.1	0.470128	1.27933e-10	postive
C3	AC040970.1	0.432768	4.66808e-09	postive
TYMP	AC040970.1	0.561281	2.49473e-15	postive
C5AR1	AC040970.1	0.470212	1.26849e-10	postive
CMKLR1	AC040970.1	0.402114	6.55691e-08	postive
FPR1	AC040970.1	0.421804	1.23829e-08	postive
PTAFR	AC040970.1	0.426556	8.14773e-09	postive
EBI3	AC040970.1	0.450697	8.77007e-10	postive
IL16	AC040970.1	0.474369	8.269e-11	postive
ADRB2	AC040970.1	0.407508	4.1978e-08	postive
C3AR1	AC040970.1	0.490875	1.42728e-11	postive
CSF1R	AC040970.1	0.465857	1.97363e-10	postive
CSF2RA	AC040970.1	0.421014	1.32669e-08	postive
CSF2RB	AC040970.1	0.531066	1.30775e-13	postive
IL10RA	AC040970.1	0.490568	1.4759e-11	postive
IL2RG	AC040970.1	0.517052	7.20558e-13	postive
TNFRSF10C	AC040970.1	0.46656	1.83855e-10	postive
TNFRSF11A	AC040970.1	0.482466	3.53402e-11	postive
TNFRSF1B	AC040970.1	0.447523	1.18753e-09	postive
ITGAL	AC040970.1	0.413004	2.64313e-08	postive
ITGB2	AC040970.1	0.507541	2.19623e-12	postive
TYROBP	AC040970.1	0.508701	1.92057e-12	postive
FCGR3A	AC040970.1	0.496813	7.4115e-12	postive
CD247	AC040970.1	0.404619	5.33578e-08	postive
LCP2	AC040970.1	0.511394	1.40404e-12	postive
HCST	AC040970.1	0.456546	4.97554e-10	postive
CD48	AC040970.1	0.475181	7.60064e-11	postive
PTPRC	AC040970.1	0.516865	7.36747e-13	postive
ARHGDIB	AC040970.1	0.458764	4.00218e-10	postive
BST1	AC040970.1	0.514618	9.61488e-13	postive
C2	AC040970.1	0.517901	6.51191e-13	postive
CD7	AC040970.1	0.487377	2.08753e-11	postive
CEBPB	AC040970.1	0.438731	2.70587e-09	postive
CLEC7A	AC040970.1	0.495673	8.41333e-12	postive
CTSC	AC040970.1	0.433112	4.52469e-09	postive
DOCK2	AC040970.1	0.494542	9.53671e-12	postive
FCGR1A	AC040970.1	0.479623	4.77561e-11	postive
FYB1	AC040970.1	0.449898	9.46829e-10	postive
GPR183	AC040970.1	0.40167	6.79985e-08	postive
HCLS1	AC040970.1	0.474879	7.84323e-11	postive
IRF8	AC040970.1	0.430531	5.71228e-09	postive
LAT2	AC040970.1	0.445121	1.49059e-09	postive
LILRB2	AC040970.1	0.547013	1.70008e-14	postive
LST1	AC040970.1	0.435929	3.50066e-09	postive
LY86	AC040970.1	0.434347	4.04452e-09	postive
MAFB	AC040970.1	0.466575	1.83571e-10	postive
NCF4	AC040970.1	0.5265	2.30013e-13	postive
NFAM1	AC040970.1	0.454784	5.9086e-10	postive
RASGRP4	AC040970.1	0.512208	1.27655e-12	postive
SPI1	AC040970.1	0.518959	5.73808e-13	postive
TREM2	AC040970.1	0.400978	7.19549e-08	postive
WAS	AC040970.1	0.513786	1.06058e-12	postive
MR1	AC013391.3	-0.469924	1.3063e-10	negative
RFXAP	AC013391.3	0.488644	1.81974e-11	postive
LEAP2	AC013391.3	0.474435	8.2124e-11	postive
NFKB1	AC013391.3	-0.470365	1.24882e-10	negative
RNASEL	AC013391.3	-0.459629	3.67468e-10	negative
TNFAIP3	AC013391.3	-0.429215	6.42819e-09	negative
GRN	AC013391.3	-0.497331	6.99569e-12	negative
TNFRSF10A	AC013391.3	-0.432902	4.61189e-09	negative
MARCO	AC013391.3	-0.436561	3.30386e-09	negative
APOBEC3C	AC013391.3	-0.421427	1.27972e-08	negative
MASP1	AC013391.3	0.421548	1.26626e-08	postive
TNFSF4	AC013391.3	-0.462602	2.73541e-10	negative
CXCR4	AC013391.3	-0.447429	1.19816e-09	negative
LTBP1	AC013391.3	-0.429809	6.09485e-09	negative
NFATC2	AC013391.3	-0.410835	3.17562e-08	negative
FCGR2B	AC013391.3	-0.416132	2.02364e-08	negative
EDNRB	AC013391.3	0.406751	4.47098e-08	postive
PLAUR	AC013391.3	-0.486933	2.19008e-11	negative
CLCF1	AC013391.3	-0.413877	2.45391e-08	negative
LTBP2	AC013391.3	-0.546463	1.82745e-14	negative
CSF2RB	AC013391.3	-0.409129	3.66548e-08	negative
ENG	AC013391.3	-0.419313	1.53814e-08	negative
IGF2R	AC013391.3	-0.471882	1.06882e-10	negative
IL13RA1	AC013391.3	-0.474914	7.81445e-11	negative
IL17RA	AC013391.3	-0.440949	2.20303e-09	negative
NR2C1	AC013391.3	0.436581	3.2978e-09	postive
NRP1	AC013391.3	-0.572025	5.5271e-16	negative
PTGER4	AC013391.3	-0.46728	1.70939e-10	negative
SDC1	AC013391.3	-0.585201	8.06536e-17	negative
TGFBR2	AC013391.3	-0.527167	2.11899e-13	negative
TNFRSF11A	AC013391.3	-0.527297	2.08549e-13	negative
TNFRSF1B	AC013391.3	-0.421317	1.29215e-08	negative
ANXA11	AC013391.3	-0.508966	1.86237e-12	negative
DOCK2	AC013391.3	-0.402176	6.52417e-08	negative
ELF4	AC013391.3	-0.61032	1.59927e-18	negative
HCLS1	AC013391.3	-0.419501	1.51321e-08	negative
HRH2	AC013391.3	-0.446437	1.31628e-09	negative
LILRB2	AC013391.3	-0.461794	2.96484e-10	negative
NFAM1	AC013391.3	-0.451838	7.8588e-10	negative
TAZ	AC013391.3	0.441344	2.12351e-09	postive
TCF12	AC013391.3	0.459532	3.71007e-10	postive
THBS1	LINC01816	-0.429153	6.46412e-09	negative
PLAU	LINC01816	-0.41801	1.72169e-08	negative
TNFAIP3	LINC01816	-0.421585	1.26217e-08	negative
LTBP2	LINC01816	-0.409533	3.54345e-08	negative
NRP1	LINC01816	-0.408591	3.83466e-08	negative
NRP2	LINC01816	-0.433993	4.17688e-09	negative
TGFBR2	LINC01816	-0.408994	3.70734e-08	negative
RUNX1	LINC01816	-0.465895	1.9662e-10	negative
TRAF6	LINC01816	-0.409885	3.44013e-08	negative
MYDGF	HCG22	-0.418852	1.60077e-08	negative
S1PR2	HCG22	-0.443594	1.72074e-09	negative
ICAM1	AL136366.1	-0.498492	6.1442e-12	negative
RELB	AL136366.1	-0.527482	2.03841e-13	negative
RFXAP	AL136366.1	0.40121	7.06069e-08	postive
THBS1	AL136366.1	-0.475135	7.63742e-11	negative
PI3	AL136366.1	-0.421047	1.32284e-08	negative
CXCL5	AL136366.1	-0.457288	4.62684e-10	negative
NFKB1	AL136366.1	-0.505761	2.69506e-12	negative
BCL3	AL136366.1	-0.518015	6.42412e-13	negative
SOCS3	AL136366.1	-0.457084	4.72012e-10	negative
IKBKE	AL136366.1	-0.456014	5.24096e-10	negative
TNFAIP3	AL136366.1	-0.521693	4.13021e-13	negative
GRN	AL136366.1	-0.420343	1.40655e-08	negative
TNFRSF10A	AL136366.1	-0.459071	3.88265e-10	negative
TNFRSF10B	AL136366.1	-0.473148	9.38214e-11	negative
LIMS1	AL136366.1	-0.442786	1.85605e-09	negative
MARCO	AL136366.1	-0.418944	1.58807e-08	negative
PTX3	AL136366.1	-0.473387	9.15337e-11	negative
PTGS2	AL136366.1	-0.451672	7.98541e-10	negative
MASP1	AL136366.1	0.40159	6.84488e-08	postive
AQP9	AL136366.1	-0.456147	5.17353e-10	negative
CMKLR1	AL136366.1	-0.413525	2.52857e-08	negative
PLAUR	AL136366.1	-0.464797	2.19582e-10	negative
CLCF1	AL136366.1	-0.529293	1.62997e-13	negative
IL33	AL136366.1	0.423336	1.08273e-08	postive
LIF	AL136366.1	-0.532528	1.0894e-13	negative
LTBP2	AL136366.1	-0.545582	2.05086e-14	negative
MSTN	AL136366.1	0.521037	4.47037e-13	postive
STC1	AL136366.1	-0.47816	5.56966e-11	negative
CSF2RB	AL136366.1	-0.423577	1.06005e-08	negative
ENG	AL136366.1	-0.537442	5.85907e-14	negative
IGF2R	AL136366.1	-0.48622	2.36502e-11	negative
IL13RA1	AL136366.1	-0.457199	4.66731e-10	negative
IL17RA	AL136366.1	-0.420255	1.41734e-08	negative
NRP1	AL136366.1	-0.460704	3.30378e-10	negative
OSMR	AL136366.1	-0.407513	4.19613e-08	negative
PTGER4	AL136366.1	-0.417593	1.7848e-08	negative
SDC1	AL136366.1	-0.437869	2.92968e-09	negative
TGFBR2	AL136366.1	-0.519926	5.11002e-13	negative
TNFRSF11A	AL136366.1	-0.415325	2.16857e-08	negative
TNFRSF1A	AL136366.1	-0.462457	2.77521e-10	negative
TNFRSF1B	AL136366.1	-0.422701	1.14481e-08	negative
PRF1	AL136366.1	-0.422841	1.13079e-08	negative
ADGRE5	AL136366.1	-0.45677	4.86796e-10	negative
ANXA11	AL136366.1	-0.428166	7.06045e-09	negative
CD24	AL136366.1	0.432172	4.92687e-09	postive
CD276	AL136366.1	-0.532641	1.07413e-13	negative
CD7	AL136366.1	-0.410144	3.36609e-08	negative
CEBPB	AL136366.1	-0.480172	4.50667e-11	negative
ELF4	AL136366.1	-0.473128	9.40151e-11	negative
HRH2	AL136366.1	-0.48916	1.7206e-11	negative
LILRB2	AL136366.1	-0.428982	6.56372e-09	negative
NFAM1	AL136366.1	-0.42773	7.33997e-09	negative
RUNX1	AL136366.1	-0.554891	5.95897e-15	negative
HFE	ELN-AS1	0.426835	7.94818e-09	postive
MR1	ELN-AS1	0.4349	3.84583e-09	postive
PLTP	ELN-AS1	0.454955	5.8113e-10	postive
APOBEC3C	ELN-AS1	0.447656	1.17261e-09	postive
TNFSF4	ELN-AS1	0.411901	2.90213e-08	postive
FCGR2B	ELN-AS1	0.464082	2.35925e-10	postive
CTF1	ELN-AS1	0.526485	2.3042e-13	postive
HDGFL3	ELN-AS1	-0.451051	8.47699e-10	negative
TCF12	ELN-AS1	-0.413213	2.59654e-08	negative
PDIA2	LINC01549	0.419168	1.55762e-08	postive
PTGDS	LINC01549	0.463611	2.47317e-10	postive
ZC3HAV1	LINC01549	-0.406191	4.68402e-08	negative
S100A1	LINC01549	0.481878	3.76215e-11	postive
VIM	LINC01549	-0.413937	2.44141e-08	negative
LTBP1	LINC01549	-0.412342	2.79589e-08	negative
VAV3	LINC01549	-0.476493	6.63072e-11	negative
VAV2	LINC01549	-0.472233	1.03097e-10	negative
NFATC4	LINC01549	-0.503951	3.3152e-12	negative
TXLNA	LINC01549	-0.406583	4.53395e-08	negative
RXRG	LINC01549	0.404593	5.34735e-08	postive
ADGRE5	LINC01549	-0.424526	9.75127e-09	negative
MAL	LINC01549	0.498499	6.13899e-12	postive
MBP	LINC01549	0.524834	2.82036e-13	postive
NOTCH2	LINC01549	-0.427688	7.36783e-09	negative
HFE	AC026471.4	-0.472456	1.00753e-10	negative
PSMC1	AC026471.4	-0.486533	2.28654e-11	negative
PROCR	AC026471.4	-0.440199	2.3619e-09	negative
[truncated: 3,716 more rows]
[truncated: 125 more columns]

## Sheet: S10
Table-S10: Univariate Cox regression analysis
[truncated: 225 more rows]

[truncated: 12 more sheets: S11, S12, S13, S14, S15, S16, S17, S18, S19, S20, S21, S22]
